# Supplementary material for: Host Factor Induced Bacterial Extracellular Vesicles Promote Horizontal Gene Transfer in Vibrio cholerae
Source: J Extracell Vesicles. 2026 May 9;15(5):e70301. doi: 10.1002/jev2.70301 (PMC13157587; doi:10.1002/jev2.70301)
Supplement: Supplementary file 2 — Supporting Information: jev270301‐sup‐0002‐tableS3.xlsx [file JEV2-15-e70301-s003.xlsx]

## Sheet: proteome data_BEV
Table S4. List of all proteins identified through proteomic analysis in V. cholerae WT BEVs and WCLs isolated from virulence-inducing (BEVsAKI or WCLsAKI) as well as non-virulence-inducing (BEVsLB or WCLsLB) conditions in the absence [control (BEVsAKI-co, BEVsLB-co, WCLsAKI-co or WCLsLB-co)] or presence of stressors [bile (BEVsAKI-bile, BEVsLB-bile, WCLsAKI-bile or WCLsLB-bile) or MMC (BEVsAKI-MM…
VC number1	UniProt ID2	protein annotation1	predicted localization3	Mean normalized abundancies BEVsAKI-co	Mean normalized abundancies BEVsAKI-bile	Mean normalized abundancies BEVsAKI-MMC	Mean normalized abundancies BEVsLB-co	Mean normalized abundancies BEVsLB-bile	Mean normalized abundancies BEVsLB-MMC	Mean normalized abundancies density-gradient purified BEVsAKI-bile	Mean normalized abundancies density-gradient purified BEVsLB-bile	Mean normalized abundancies WCLsAKI-co	Mean normalized abundancies WCLsAKI-bile	Mean normalized abundancies WCLsAKI-MMC	Mean normalized abundancies WCLsLB-co	Mean normalized abundancies WCLsLB-bile	Mean normalized abundancies WCLsLB-MMC	Normal abundance BEVsAKI-co, #1	Normal abundance BEVsAKI-co, #2	Normal abundance BEVsAKI-co, #3	Normal abundance BEVsAKI-bile, #1	Normal abundance BEVsAKI-bile, #2	Normal abundance BEVsAKI-bile, #3	Normal abundance BEVsAKI-MMC, #1	Normal abundance BEVsAKI-MMC, #2	Normal abundance BEVsAKI-MMC, #3	Normal abundance BEVsLB-co, #1	Normal abundance BEVsLB-co, #2	Normal abundance BEVsLB-co, #3	Normal abundance BEVsLB-bile, #1	Normal abundance BEVsLB-bile, #2	Normal abundance BEVsLB-bile, #3	Normal abundance BEVsLB-MMC, #1	Normal abundance BEVsLB-MMC, #2	Normal abundance BEVsLB-MMC, #3	Normal abundance density-gradient purified BEVsAKI-bile, #1	Normal abundance density-gradient purified BEVsAKI-bile, #2	Normal abundance density-gradient purified BEVsAKI-bile, #3	Normal abundance density-gradient purified BEVsLB-bile, #1	Normal abundance density-gradient purified BEVsLB-bile, #2	Normal abundance density-gradient purified BEVsLB-bile, #3	Normal abundance WCLsAKI-co, #1	Normal abundance WCLsAKI-co, #2	Normal abundance WCLsAKI-co, #3	Normal abundance WCLsAKI-bile, #1	Normal abundance WCLsAKI-bile, #2	Normal abundance WCLsAKI-bile, #3	Normal abundance WCLsAKI-MMC, #1	Normal abundance WCLsAKI-MMC, #2
VC_0002	Q9KVY6	Protein MioC homolog	Unknown	NA	NA	NA	NA	NA	NA	NA	NA	NA	NA	NA	NA	NA	55.5	NA	NA	NA	NA	NA	NA	NA	NA	NA	NA	NA	NA	NA	NA	NA	NA	NA	NA	NA	NA	NA	NA	NA	NA	NA	NA	NA	NA	NA	NA	NA	NA
VC_0003	Q9KVY5	tRNA modification GTPase MnmE	Cytoplasm	NA	NA	NA	NA	NA	NA	NA	NA	259	NA	82	254.667	287	250.5	NA	NA	NA	NA	NA	NA	NA	NA	NA	NA	NA	NA	NA	NA	NA	NA	NA	NA	NA	NA	NA	NA	NA	NA	352	142	283	NA	NA	NA	NA	52
VC_0004	Q9KVY4	Membrane protein insertase YidC	Cytoplasmic Membrane	215	108	213.333	NA	101.333	131.667	355.383	450.775	552.667	1119.33	1819.33	466	888.667	1546	267	221	157	184	70	70	77	489	74	NA	NA	NA	185	46	73	132	128	135	234	607	316	763	366	328	611	479	568	1406	1085	867	1900	1907
VC_0008	Q9KVY0	Amino acid ABC transporter, ATP-binding protein	Cytoplasmic Membrane	NA	NA	NA	NA	NA	NA	40.7922	71.7705	41.5	NA	46.5	NA	61.5	NA	NA	NA	NA	NA	NA	NA	NA	NA	NA	NA	NA	NA	NA	NA	NA	NA	NA	NA	NA	64	26	101	NA	51	49	NA	34	NA	NA	NA	NA	36
VC_0010	Q9KVX8	Amino acid ABC transporter, periplasmic amino acid-binding portion	Periplasmic Space	61	NA	NA	NA	NA	NA	55.6119	NA	45.6667	NA	NA	184.667	NA	218.667	50	72	NA	NA	NA	NA	NA	NA	NA	NA	NA	NA	NA	NA	NA	NA	NA	NA	54	65	49	NA	NA	NA	40	31	66	NA	NA	NA	NA	NA
VC_0012	Q9KVX6	Chromosomal replication initiator protein DnaA	Cytoplasm	NA	NA	NA	NA	NA	NA	33.9902	NA	224	115.333	200	265.667	268	316	NA	NA	NA	NA	NA	NA	NA	NA	NA	NA	NA	NA	NA	NA	NA	NA	NA	NA	33	35	34	NA	NA	NA	259	144	269	181	97	68	64	278
VC_0013	Q9KVX5	Beta sliding clamp	Cytoplasm	NA	NA	NA	NA	NA	NA	60.3158	51.7244	213.667	NA	242.667	161	143	294	NA	NA	NA	NA	NA	NA	NA	NA	NA	NA	NA	NA	NA	NA	NA	NA	NA	NA	27	189	43	144	31	31	170	177	294	NA	NA	NA	50	318
VC_0014	Q9KVX4	DNA replication and repair protein RecF	Cytoplasm	NA	NA	NA	NA	NA	NA	NA	NA	NA	NA	NA	NA	NA	78.5	NA	NA	NA	NA	NA	NA	NA	NA	NA	NA	NA	NA	NA	NA	NA	NA	NA	NA	NA	NA	NA	NA	NA	NA	NA	NA	NA	NA	NA	NA	NA	NA
VC_0015	Q9KVX3	DNA gyrase subunit B	Cytoplasm	NA	60	NA	NA	NA	39	135.177	132.666	955.333	531.333	581	734	865.667	589.667	NA	NA	NA	67	NA	53	NA	NA	NA	NA	NA	NA	NA	NA	NA	37	41	NA	96	310	83	266	77	114	922	600	1344	985	442	167	237	647
VC_0018	Q9KVX0	16 kDa heat shock protein A	Cytoplasm	NA	NA	NA	NA	49.3333	140	NA	NA	188.667	131	195.333	395.667	87.3333	752.333	NA	NA	NA	NA	NA	NA	NA	NA	NA	NA	NA	NA	76	49	23	156	153	111	NA	NA	NA	NA	NA	NA	206	115	245	223	85	85	40	232
VC_0019	Q9KVW9	Valine-pyruvate aminotransferase	Cytoplasm	NA	NA	NA	NA	NA	NA	NA	NA	58	NA	NA	52.5	NA	NA	NA	NA	NA	NA	NA	NA	NA	NA	NA	NA	NA	NA	NA	NA	NA	NA	NA	NA	NA	NA	NA	NA	NA	NA	62	NA	54	NA	NA	NA	NA	NA
VC_0020	Q9KVW8	Glycine--tRNA ligase beta subunit	Cytoplasm	NA	NA	NA	NA	NA	47	70.5633	NA	510.667	121	366	445	444.667	400	NA	NA	NA	NA	NA	NA	NA	NA	NA	NA	NA	NA	NA	NA	NA	53	41	NA	69	76	67	NA	NA	NA	411	404	717	225	105	33	83	465
VC_0021	Q9KVW7	Glycine--tRNA ligase alpha subunit	Cytoplasm	NA	97.6667	NA	NA	NA	NA	NA	NA	275.5	NA	260.5	299	236.5	227	NA	NA	NA	98	56	139	NA	NA	NA	NA	NA	NA	NA	NA	NA	NA	NA	NA	NA	NA	NA	NA	NA	NA	305	NA	246	NA	NA	NA	NA	244
VC_0023	Q9KVW5	NADH dehydrogenase subunit II-related protein	Cytoplasmic Membrane	NA	NA	NA	NA	NA	NA	NA	44.5133	NA	NA	NA	NA	NA	NA	NA	NA	NA	NA	NA	NA	NA	NA	NA	NA	NA	NA	NA	NA	NA	NA	NA	NA	NA	NA	NA	50	42	42	NA	NA	NA	NA	NA	NA	NA	NA
VC_0026	Q9KVW2	Zinc-binding alcohol dehydrogenase	Cytoplasm	NA	70.5	NA	NA	79.6667	NA	80.075	71.1136	274.667	143.5	277.333	249.333	126.333	209	NA	NA	NA	62	NA	79	NA	NA	NA	NA	NA	NA	136	53	50	NA	NA	NA	NA	229	28	169	38	56	312	170	342	187	100	NA	106	317
VC_0027	Q9KVW1	L-threonine dehydratase	Cytoplasm	NA	NA	NA	NA	NA	NA	NA	NA	50	NA	56	NA	NA	NA	NA	NA	NA	NA	NA	NA	NA	NA	NA	NA	NA	NA	NA	NA	NA	NA	NA	NA	NA	NA	NA	NA	NA	NA	72	NA	28	NA	NA	NA	NA	33
VC_0028	Q9KVW0	Dihydroxy-acid dehydratase	Cytoplasm	NA	262	56.5	NA	106.667	NA	186.499	82.6012	223	NA	110.5	176.667	NA	NA	NA	NA	NA	253	292	241	NA	54	59	NA	NA	NA	156	62	102	NA	NA	NA	NA	341	102	64	37	238	103	168	398	NA	NA	NA	NA	46
VC_0029	Q9KVV9	Branched-chain-amino-acid aminotransferase	Cytoplasm	NA	99.6667	72	NA	150	NA	NA	74.2995	107	NA	143	82.3333	NA	NA	NA	NA	NA	105	74	120	NA	71	73	NA	NA	NA	143	153	154	NA	NA	NA	NA	NA	NA	82	41	122	77	142	102	NA	NA	NA	NA	111
VC_0034	P32557	Thiol:disulfide interchange protein DsbA	Periplasmic Space	139.333	33	124.5	96.6667	NA	72.6667	203.238	142.023	285.667	NA	259.5	260.333	NA	325.667	148	176	94	39	NA	27	NA	147	102	130	91	69	NA	NA	NA	32	110	76	191	268	164	137	123	170	370	234	253	NA	NA	NA	NA	300
VC_0035	Q9KVV4	Stress response kinase A	Cytoplasm	NA	NA	NA	NA	NA	NA	NA	NA	NA	NA	NA	NA	NA	35.5	NA	NA	NA	NA	NA	NA	NA	NA	NA	NA	NA	NA	NA	NA	NA	NA	NA	NA	NA	NA	NA	NA	NA	NA	NA	NA	NA	NA	NA	NA	NA	NA
VC_0036	Q9KVV3	FixG-related protein	Cytoplasm	NA	59	96.6667	NA	NA	49.5	174.714	143.92	298.333	856	474.667	279.667	650	151.667	NA	NA	NA	60	NA	58	70	161	59	NA	NA	NA	NA	NA	NA	55	44	NA	NA	275	111	164	83	219	333	231	331	767	681	1120	414	459
VC_0039	Q9KVV0	SpoOM-related protein	Unknown	NA	NA	NA	NA	NA	NA	NA	NA	124.667	NA	137	159.333	NA	103	NA	NA	NA	NA	NA	NA	NA	NA	NA	NA	NA	NA	NA	NA	NA	NA	NA	NA	NA	NA	NA	NA	NA	NA	145	60	169	NA	NA	NA	NA	121
VC_0043	Q9KVU6	Trk system potassium uptake protein TrkA	Cytoplasmic Membrane	NA	NA	NA	NA	NA	NA	NA	NA	99.3333	100.5	75.6667	123.667	95.6667	254.5	NA	NA	NA	NA	NA	NA	NA	NA	NA	NA	NA	NA	NA	NA	NA	NA	NA	NA	NA	NA	NA	NA	NA	NA	107	106	85	167	NA	34	38	99
VC_0044	Q9KVU5	Ribosomal RNA small subunit methyltransferase B	Cytoplasm	NA	NA	NA	NA	49	NA	NA	NA	101.667	98.5	112.667	72.6667	115.5	157.5	NA	NA	NA	NA	NA	NA	NA	NA	NA	NA	NA	NA	61	37	NA	NA	NA	NA	NA	NA	NA	NA	NA	NA	83	60	162	132	65	NA	65	136
VC_0045	Q9KVU4	Methionyl-tRNA formyltransferase	Cytoplasm	NA	NA	NA	NA	NA	NA	NA	38.5746	74	NA	NA	61	48	NA	NA	NA	NA	NA	NA	NA	NA	NA	NA	NA	NA	NA	NA	NA	NA	NA	NA	NA	NA	NA	NA	62	NA	24	52	NA	96	NA	NA	NA	NA	NA
VC_0046	Q9KVU3	Peptide deformylase 1	Cytoplasm	NA	NA	NA	NA	NA	NA	NA	NA	193.667	NA	142.5	166.333	NA	66	NA	NA	NA	NA	NA	NA	NA	NA	NA	NA	NA	NA	NA	NA	NA	NA	NA	NA	NA	NA	NA	NA	NA	NA	196	138	247	NA	NA	NA	NA	105
VC_0055	Q9KVT4	Oxygen-dependent coproporphyrinogen-III oxidase	Cytoplasm	NA	NA	NA	NA	NA	NA	NA	NA	109	NA	NA	NA	NA	NA	NA	NA	NA	NA	NA	NA	NA	NA	NA	NA	NA	NA	NA	NA	NA	NA	NA	NA	NA	NA	NA	NA	NA	NA	85	48	194	NA	NA	NA	NA	NA
VC_0056	Q9KVT3	Shikimate dehydrogenase (NADP(+))	Cytoplasm	NA	NA	NA	NA	NA	NA	NA	NA	NA	NA	NA	NA	NA	53	NA	NA	NA	NA	NA	NA	NA	NA	NA	NA	NA	NA	NA	NA	NA	NA	NA	NA	NA	NA	NA	NA	NA	NA	NA	NA	NA	NA	NA	NA	NA	NA
VC_0067	Q9KVS2	Aminopeptidase P	Cytoplasm	NA	85.6667	NA	NA	113	79	101.292	68.1565	92	NA	NA	61.3333	NA	NA	NA	NA	NA	98	86	73	NA	NA	NA	NA	NA	NA	170	NA	56	NA	66	92	NA	114	90	64	51	97	NA	41	143	NA	NA	NA	NA	NA
VC_0070	Q9KVR9	Uncharacterized protein	Cytoplasm	NA	NA	NA	NA	NA	NA	NA	NA	88	NA	56.5	96.6667	NA	NA	NA	NA	NA	NA	NA	NA	NA	NA	NA	NA	NA	NA	NA	NA	NA	NA	NA	NA	NA	NA	NA	NA	NA	NA	125	33	106	NA	NA	NA	NA	54
VC_0071	Q9KVR8	Transcriptional regulator AsnC	Cytoplasm	NA	NA	NA	NA	NA	NA	NA	NA	108	NA	NA	171.5	NA	56	NA	NA	NA	NA	NA	NA	NA	NA	NA	NA	NA	NA	NA	NA	NA	NA	NA	NA	NA	NA	NA	NA	NA	NA	96	NA	120	NA	NA	NA	NA	NA
VC_0073	Q9KVR6	Ribosomal RNA small subunit methyltransferase J	Cytoplasm	NA	NA	NA	NA	NA	NA	NA	NA	NA	NA	NA	NA	NA	155	NA	NA	NA	NA	NA	NA	NA	NA	NA	NA	NA	NA	NA	NA	NA	NA	NA	NA	NA	NA	NA	NA	NA	NA	NA	NA	NA	NA	NA	NA	NA	NA
VC_0076	Q9KVR3	Universal stress protein	Cytoplasm	NA	NA	NA	NA	NA	NA	NA	NA	316.333	NA	131	345	NA	NA	NA	NA	NA	NA	NA	NA	NA	NA	NA	NA	NA	NA	NA	NA	NA	NA	NA	NA	NA	NA	NA	NA	NA	NA	382	243	324	NA	NA	NA	29	NA
VC_0078	Q9KVR1	Ferritin	Cytoplasm	195.333	440.667	336.667	95.6667	627	479.333	402.269	672.441	305	242	157.5	251.333	126	126	225	209	152	391	451	480	90	566	354	81	70	136	704	597	580	538	546	354	212	981	313	425	660	1084	265	263	387	304	180	NA	NA	112
VC_0082	Q9KVQ7	DNA recombination protein RmuC homolog	Cytoplasm	NA	NA	NA	NA	NA	87.5	NA	NA	NA	NA	135.667	69.5	NA	261.333	NA	NA	NA	NA	NA	NA	NA	NA	NA	NA	NA	NA	NA	NA	NA	90	85	NA	NA	NA	NA	NA	NA	NA	NA	NA	NA	NA	NA	NA	66	174
VC_0083	Q9KVQ6	Ubiquinone/menaquinone biosynthesis C-methyltransferase UbiE	Cytoplasm	NA	NA	NA	NA	37.5	34.6667	NA	64.0899	104.667	NA	155.667	115	201	238.667	NA	NA	NA	NA	NA	NA	NA	NA	NA	NA	NA	NA	45	NA	30	45	42	17	NA	NA	NA	54	65	75	144	68	102	NA	NA	NA	35	214
VC_0084	Q9KVQ5	Ubiquinone biosynthesis accessory factor UbiJ	Cytoplasm	NA	NA	NA	NA	NA	NA	NA	NA	NA	NA	NA	NA	NA	100	NA	NA	NA	NA	NA	NA	NA	NA	NA	NA	NA	NA	NA	NA	NA	NA	NA	NA	NA	NA	NA	NA	NA	NA	NA	NA	NA	NA	NA	NA	NA	NA
VC_0085	Q9KVQ4	Probable protein kinase UbiB	Cytoplasmic Membrane	NA	NA	NA	NA	NA	NA	NA	NA	NA	47	91.6667	56.5	63.5	109	NA	NA	NA	NA	NA	NA	NA	NA	NA	NA	NA	NA	NA	NA	NA	NA	NA	NA	NA	NA	NA	NA	NA	NA	NA	NA	NA	57	37	NA	53	110
VC_0086	P57051	Sec-independent protein translocase protein TatA	Cytoplasmic Membrane	NA	NA	NA	NA	NA	47.5	NA	NA	91	91.5	160.667	171	191.667	272.333	NA	NA	NA	NA	NA	NA	NA	NA	NA	NA	NA	NA	NA	NA	NA	64	31	NA	NA	NA	NA	NA	NA	NA	74	61	138	99	84	NA	98	163
VC_0087	P57063	Sec-independent protein translocase protein TatB	Cytoplasmic Membrane	NA	NA	NA	NA	NA	NA	NA	NA	132	NA	109	141.333	151	159.5	NA	NA	NA	NA	NA	NA	NA	NA	NA	NA	NA	NA	NA	NA	NA	NA	NA	NA	NA	NA	NA	NA	NA	NA	166	63	167	NA	NA	NA	NA	95
VC_0089	Q9KVQ2	Cytochrome c551 peroxidase	Periplasmic Space	229.667	127	117.333	185.667	461.333	41	520.689	670.057	1693	NA	332.333	1105.67	84.5	220	307	259	123	75	199	107	71	179	102	138	190	229	448	870	66	40	54	29	356	649	611	708	402	1057	1980	1122	1977	NA	NA	NA	101	344
VC_0092	Q9KVP9	LexA repressor	Cytoplasm	NA	NA	NA	NA	NA	NA	NA	NA	173	NA	168	139.5	NA	NA	NA	NA	NA	NA	NA	NA	NA	NA	NA	NA	NA	NA	NA	NA	NA	NA	NA	NA	NA	NA	NA	NA	NA	NA	154	118	247	NA	NA	NA	NA	100
VC_0093	Q9KVP8	Glycerol-3-phosphate acyltransferase	Cytoplasmic Membrane	NA	73.5	39	NA	47.5	121	61.8708	97.362	113	137	188.333	128	194.333	249.667	NA	NA	NA	103	NA	44	NA	47	31	NA	NA	NA	60	35	NA	145	88	130	NA	66	58	170	61	89	NA	129	97	241	109	61	62	231
VC_0097	Q9KVP4	Flagellar protein FliL	Bacterial-Type Flagellum	36	NA	41	NA	NA	55	40.4969	NA	120	NA	90	90	NA	72	NA	40	32	NA	NA	NA	NA	35	47	NA	NA	NA	NA	NA	NA	56	54	NA	NA	41	40	NA	NA	NA	146	102	112	NA	NA	NA	NA	81
VC_0098	Q9KVP3	Methyl-accepting chemotaxis protein	Cytoplasmic Membrane	NA	NA	NA	NA	NA	NA	NA	53.51	297.333	NA	NA	303.333	134.333	NA	NA	NA	NA	NA	NA	NA	NA	NA	NA	NA	NA	NA	NA	NA	NA	NA	NA	NA	NA	NA	NA	57	56	48	260	201	431	NA	NA	NA	NA	NA
VC_0105	Q9KVN6	Delta-aminolevulinic acid dehydratase	Cytoplasm	75	287.667	256.667	NA	219	215.333	239.946	207.985	404	268	225.333	426	245	202.667	102	48	NA	378	175	310	128	372	270	NA	NA	NA	232	251	174	204	268	174	197	375	187	273	154	214	461	341	410	320	306	178	52	226
VC_0108	Q9KVN3	DNA polymerase I	Cytoplasm	NA	71.6667	78.5	NA	101.333	125	NA	NA	306.667	172.5	409	233	385.667	454.5	NA	NA	NA	90	73	52	NA	78	79	NA	NA	NA	92	158	54	193	116	66	NA	NA	NA	NA	NA	NA	225	240	455	243	102	NA	NA	313
VC_0112	Q9KVM9	Cytochrome c4	Periplasmic Space	NA	121.5	158.5	NA	73	157	228.659	275.528	321	849.333	801.667	280	344.667	452.333	NA	NA	NA	131	NA	112	NA	183	134	NA	NA	NA	73	NA	73	175	202	94	211	303	187	338	191	324	246	312	405	542	789	1217	1222	581
VC_0114	Q9KVM7	Der GTPase-activating protein YihI	Cytoplasm	NA	NA	NA	NA	NA	NA	NA	NA	71.5	NA	NA	NA	NA	NA	NA	NA	NA	NA	NA	NA	NA	NA	NA	NA	NA	NA	NA	NA	NA	NA	NA	NA	NA	NA	NA	NA	NA	NA	34	NA	109	NA	NA	NA	NA	NA
VC_0116	Q9KVM5	Coproporphyrinogen-III oxidase	Cytoplasm	NA	NA	NA	NA	68	NA	77.3628	82.5833	45.3333	NA	NA	42	NA	310.5	NA	NA	NA	NA	NA	NA	NA	NA	NA	NA	NA	NA	73	NA	63	NA	NA	NA	NA	171	35	124	NA	55	73	19	44	NA	NA	NA	NA	NA
VC_0117	Q9KVM4	HemY protein	Cytoplasm	NA	NA	NA	NA	NA	NA	NA	NA	359	492.333	420.667	261	438	234	NA	NA	NA	NA	NA	NA	NA	NA	NA	NA	NA	NA	NA	NA	NA	NA	NA	NA	NA	NA	NA	NA	NA	NA	363	312	402	912	421	144	255	487
VC_0118	Q9KVM3	Uroporphyrin-III C-methyltransferase, putative	Cytoplasmic Membrane	115.333	151.667	235.333	NA	128.667	170.333	220.218	257.355	569.333	1024.33	1059.33	465	746.667	682	156	126	64	233	115	107	60	372	274	NA	NA	NA	145	103	138	170	198	143	149	362	198	211	338	239	563	557	588	907	801	1365	1431	862
VC_0120	Q9KVM1	Porphobilinogen deaminase	Cytoplasm	NA	NA	NA	NA	46	NA	NA	NA	203.667	NA	137.5	215.333	NA	NA	NA	NA	NA	NA	NA	NA	NA	NA	NA	NA	NA	NA	56	NA	36	NA	NA	NA	NA	NA	NA	NA	NA	NA	171	196	244	NA	NA	NA	NA	150
VC_0122	Q9KVL9	Adenylate cyclase	Cytoplasm	NA	NA	NA	NA	NA	NA	NA	NA	NA	NA	NA	NA	NA	166.5	NA	NA	NA	NA	NA	NA	NA	NA	NA	NA	NA	NA	NA	NA	NA	NA	NA	NA	NA	NA	NA	NA	NA	NA	NA	NA	NA	NA	NA	NA	NA	NA
VC_0123	Q9KVL8	Iron-sulfur cluster assembly protein CyaY	Cytoplasm	NA	NA	NA	NA	NA	NA	NA	NA	55	NA	NA	NA	NA	NA	NA	NA	NA	NA	NA	NA	NA	NA	NA	NA	NA	NA	NA	NA	NA	NA	NA	NA	NA	NA	NA	NA	NA	NA	33	NA	77	NA	NA	NA	NA	NA
VC_0125	Q9KVL7	Diaminopimelate decarboxylase	Cytoplasm	NA	86	NA	NA	78	NA	101.35	71.0746	197.667	NA	171.667	179.667	67	123	NA	NA	NA	74	NA	98	NA	NA	NA	NA	NA	NA	70	35	129	NA	NA	NA	88	169	70	64	51	110	164	177	252	NA	NA	NA	73	216
VC_0126	Q9KVL6	Diaminopimelate epimerase	Cytoplasm	NA	NA	NA	NA	NA	NA	NA	NA	233.5	NA	214	146.667	NA	176.333	NA	NA	NA	NA	NA	NA	NA	NA	NA	NA	NA	NA	NA	NA	NA	NA	NA	NA	NA	NA	NA	NA	NA	NA	NA	146	321	NA	NA	NA	NA	221
VC_0129	Q9KVL3	Hydrolase, haloacid dehalogenase-like family	Cytoplasm	NA	NA	NA	NA	NA	NA	NA	NA	NA	NA	NA	NA	34.5	188.5	NA	NA	NA	NA	NA	NA	NA	NA	NA	NA	NA	NA	NA	NA	NA	NA	NA	NA	NA	NA	NA	NA	NA	NA	NA	NA	NA	NA	NA	NA	NA	NA
VC_0132	Q9KVL0	Lipoprotein	Unknown	485	218.667	317	749.667	442.667	336.333	670.115	680.42	232.333	151.667	252.667	248	285	341.667	558	557	340	207	281	168	107	558	286	787	690	772	554	381	393	382	368	259	498	886	682	794	732	542	257	116	324	241	180	34	30	345
VC_0134	Q9KVK8	Hydrolase, haloacid dehalogenase-like family	Cytoplasm	NA	NA	NA	NA	57.5	NA	NA	NA	199.333	NA	270.5	141	187.667	324	NA	NA	NA	NA	NA	NA	NA	NA	NA	NA	NA	NA	75	NA	40	NA	NA	NA	NA	NA	NA	NA	NA	NA	178	136	284	NA	NA	NA	NA	189
VC_0139	Q9KVK4	DPS family protein	Cytoplasm	NA	234.667	NA	NA	334.667	316	NA	158.745	314.333	125	NA	298.667	NA	NA	NA	NA	NA	110	223	371	NA	NA	NA	NA	NA	NA	269	287	448	243	537	168	NA	NA	NA	NA	90	280	368	295	280	79	171	NA	NA	NA
VC_0142	Q9KVK1	DUF4145 domain-containing protein	Cytoplasm	NA	34	NA	NA	NA	NA	NA	41.2432	173.333	288	135.5	141	183.5	82.5	NA	NA	NA	36	NA	32	NA	NA	NA	NA	NA	NA	NA	NA	NA	NA	NA	NA	NA	NA	NA	63	27	NA	196	99	225	306	270	NA	NA	113
VC_0147	Q9KVJ6	Signal recognition particle receptor FtsY	Cytoplasm	NA	NA	NA	NA	NA	NA	NA	NA	112	NA	92	109.333	NA	NA	NA	NA	NA	NA	NA	NA	NA	NA	NA	NA	NA	NA	NA	NA	NA	NA	NA	NA	NA	NA	NA	NA	NA	NA	162	50	124	NA	NA	NA	NA	85
VC_0148	Q9KVJ5	Cell division ATP-binding protein FtsE	Cytoplasmic Membrane	NA	NA	NA	NA	NA	NA	NA	NA	101	171.5	145.5	64.6667	67.6667	238	NA	NA	NA	NA	NA	NA	NA	NA	NA	NA	NA	NA	NA	NA	NA	NA	NA	NA	NA	NA	NA	NA	NA	NA	53	69	181	279	64	NA	NA	191
VC_0149	Q9KVJ4	Cell division protein FtsX	Cytoplasmic Membrane	39	NA	44.3333	NA	NA	NA	NA	NA	101	NA	112	NA	79	112	47	31	NA	NA	NA	NA	24	44	65	NA	NA	NA	NA	NA	NA	NA	NA	NA	NA	NA	NA	NA	NA	NA	52	NA	150	NA	NA	NA	NA	100
VC_0151	P50529	Soluble pyridine nucleotide transhydrogenase	Cytoplasm	NA	NA	NA	NA	46.5	NA	NA	55.2992	411.333	NA	118	247	NA	NA	NA	NA	NA	NA	NA	NA	NA	NA	NA	NA	NA	NA	58	NA	35	NA	NA	NA	NA	NA	NA	139	22	NA	565	154	515	NA	NA	NA	NA	45
VC_0154	Q9KVJ0	tRNA/tmRNA (uracil-C(5))-methyltransferase	Cytoplasm	NA	NA	NA	NA	NA	NA	62.49	NA	NA	NA	91.5	NA	NA	NA	NA	NA	NA	NA	NA	NA	NA	NA	NA	NA	NA	NA	NA	NA	NA	NA	NA	NA	NA	71	55	NA	NA	NA	NA	NA	NA	NA	NA	NA	NA	89
VC_0156	Q9KVI9	Vitamin B12 transporter BtuB	Outer Membrane	261.667	168	242	717.333	337.667	309.667	779.964	910.234	128	282.667	371.667	278.333	484.5	517.333	217	283	285	97	179	228	NA	245	239	782	769	601	457	290	266	332	339	258	627	1078	702	664	1310	867	134	105	145	574	195	79	140	399
VC_0158	Q9KVI7	Glutamate racemase	Cytoplasm	NA	NA	NA	NA	NA	NA	NA	NA	NA	NA	NA	NA	NA	63	NA	NA	NA	NA	NA	NA	NA	NA	NA	NA	NA	NA	NA	NA	NA	NA	NA	NA	NA	NA	NA	NA	NA	NA	NA	NA	NA	NA	NA	NA	NA	NA
VC_0159	Q9KVI6	RNA-binding protein	Cytoplasmic Membrane	NA	NA	26.5	NA	NA	NA	76.3675	57.2967	126.667	201.333	162	176.667	168	156.5	NA	NA	NA	NA	NA	NA	NA	24	29	NA	NA	NA	NA	NA	NA	NA	NA	NA	NA	108	54	95	30	66	163	140	77	255	178	171	144	189
VC_0162	Q9KVI4	Ketol-acid reductoisomerase (NADP(+))	Cytoplasm	NA	301.667	205.333	NA	463.667	411.333	107.684	158.35	560.333	205.5	164.667	510.333	216	165.5	NA	NA	NA	340	292	273	114	326	176	NA	NA	NA	472	402	517	359	522	353	53	248	95	94	96	440	741	333	607	306	105	NA	33	213
VC_0163	Q9KVI3	Ubiquinone biosynthesis accessory factor UbiK	Cytoplasm	NA	NA	NA	NA	NA	28	NA	NA	38	NA	NA	NA	NA	NA	NA	NA	NA	NA	NA	NA	NA	NA	NA	NA	NA	NA	NA	NA	NA	35	NA	21	NA	NA	NA	NA	NA	NA	NA	27	49	NA	NA	NA	NA	NA
VC_0164	Q9KVI2	Multidrug resistance protein, putative	Cytoplasmic Membrane	NA	NA	88.3333	NA	NA	50	136.811	67.9046	159.333	550	498.333	157.333	346.667	433.667	NA	NA	NA	NA	NA	NA	19	145	101	NA	NA	NA	NA	NA	NA	54	46	NA	91	134	210	142	21	105	153	239	86	732	547	371	425	544
VC_0165	Q9KVI1	RND efflux pump membrane fusion protein barrel-sandwich domain-containing protein	Cytoplasmic Membrane	114	45.6667	121.333	39	47.6667	97.6667	143.677	74.6502	352.667	498.667	490	319.333	406	508.333	121	107	NA	50	36	51	50	192	122	48	NA	30	73	23	47	82	161	50	117	195	130	32	125	104	379	310	369	624	569	303	386	566
VC_0167	Q9KVH9	ATP-dependent DNA helicase Rep	Cytoplasm	NA	NA	NA	NA	NA	NA	NA	NA	35.3333	129	148	58	119.5	191	NA	NA	NA	NA	NA	NA	NA	NA	NA	NA	NA	NA	NA	NA	NA	NA	NA	NA	NA	NA	NA	NA	NA	NA	28	23	55	216	42	NA	NA	130
VC_0168	Q9KVH8	Cytochrome c5	Periplasmic Space	NA	NA	NA	NA	NA	NA	73.973	84.8175	373.333	284.333	325.333	443	253.333	381.667	NA	NA	NA	NA	NA	NA	NA	NA	NA	NA	NA	NA	NA	NA	NA	NA	NA	NA	NA	144	38	109	66	NA	398	259	463	391	223	239	166	345
VC_0170	Q9KVH6	Peptide ABC transporter, ATP-binding protein	Cytoplasmic Membrane	NA	42	53	NA	49.6667	35.5	43.4741	77.9302	81	132.333	141.333	58.6667	107.667	123.667	NA	NA	NA	62	NA	22	NA	71	35	NA	NA	NA	79	42	28	27	44	NA	NA	70	27	116	48	85	54	108	NA	199	138	60	48	229
VC_0171	Q9KVH5	Peptide ABC transporter, periplasmic peptide-binding protein	Periplasmic Space	615.667	553.333	679	504.667	678.667	641.667	703.205	395.068	2218	103.5	1332.33	2304	NA	1843.33	705	727	415	479	957	224	112	1287	638	497	501	516	845	652	539	567	839	519	599	773	751	686	213	422	1947	2023	2684	89	118	NA	762	1438
VC_0174	Q9KVH2	Uncharacterized protein	Periplasmic Space	152.667	71.5	70.6667	223	45	89.3333	201.406	121.583	396.667	NA	109.333	359.667	117	139.667	199	165	94	39	104	NA	38	108	66	210	207	252	63	27	NA	58	136	74	156	253	207	239	80	94	499	257	434	NA	NA	NA	26	139
VC_0175	Q9KVH1	Deoxycytidylate deaminase-related protein	Cytoplasm	NA	NA	NA	NA	NA	NA	NA	NA	NA	NA	112	NA	64	155.5	NA	NA	NA	NA	NA	NA	NA	NA	NA	NA	NA	NA	NA	NA	NA	NA	NA	NA	NA	NA	NA	NA	NA	NA	NA	NA	NA	NA	NA	NA	NA	116
VC_0178	Q9KVG8	cGAMP-activated phospholipase	Cytoplasm	66.6667	80	217.667	NA	NA	140.333	261.989	287.825	340.667	443	1398	407.333	460	805.667	81	91	28	136	32	72	89	335	229	NA	NA	NA	NA	NA	NA	118	188	115	167	429	251	325	223	329	294	342	386	917	344	68	502	1855
VC_0179	Q9KVG7	Cyclic GMP-AMP synthase	Cytoplasm	NA	NA	NA	NA	NA	51.5	68.1909	69.465	110	163.5	379.667	189.667	265.667	363.333	NA	NA	NA	NA	NA	NA	NA	NA	NA	NA	NA	NA	NA	NA	NA	49	NA	54	NA	93	50	157	35	61	130	58	142	214	113	NA	164	463
VC_0180	Q9KVG6	CD-NTase-associated protein 2	Unknown	NA	NA	NA	NA	NA	NA	NA	NA	NA	NA	NA	NA	NA	109.5	NA	NA	NA	NA	NA	NA	NA	NA	NA	NA	NA	NA	NA	NA	NA	NA	NA	NA	NA	NA	NA	NA	NA	NA	NA	NA	NA	NA	NA	NA	NA	NA
VC_0186	Q9KVG0	Glutathione reductase	Cytoplasm	NA	NA	NA	NA	206.333	NA	115.598	72.4845	212.667	NA	NA	165.333	NA	NA	NA	NA	NA	NA	NA	NA	NA	NA	NA	NA	NA	NA	273	185	161	NA	NA	NA	83	161	NA	71	NA	74	200	166	272	NA	NA	NA	NA	NA
VC_0187	Q9KVF9	Ribosomal RNA large subunit methyltransferase J	Cytoplasm	NA	NA	NA	NA	NA	NA	NA	NA	NA	NA	79.5	49	NA	97.5	NA	NA	NA	NA	NA	NA	NA	NA	NA	NA	NA	NA	NA	NA	NA	NA	NA	NA	NA	NA	NA	NA	NA	NA	NA	NA	NA	NA	NA	NA	NA	36
VC_0188	Q9KVF8	Oligopeptidase A	Cytoplasm	NA	92.3333	87	NA	194.333	87.3333	137.87	139.714	144	NA	124	195.333	138.5	168	NA	NA	NA	120	91	66	NA	119	55	NA	NA	NA	246	166	171	84	76	102	NA	192	99	122	NA	160	159	77	196	NA	NA	NA	NA	88
VC_0190	Q9KVF6	DNA 3'-5' helicase	Cytoplasm	NA	NA	NA	NA	NA	NA	NA	NA	77	93.3333	361	NA	129.5	352.667	NA	NA	NA	NA	NA	NA	NA	NA	NA	NA	NA	NA	NA	NA	NA	NA	NA	NA	NA	NA	NA	NA	NA	NA	66	88	NA	160	72	48	106	474
VC_0194	Q9KVF2	Glutathione hydrolase proenzyme	Periplasmic Space	NA	38	84.5	NA	97	NA	77.5683	135.649	NA	NA	40.5	NA	NA	NA	NA	NA	NA	NA	45	31	NA	79	90	NA	NA	NA	108	97	86	NA	NA	NA	38	89	138	151	57	290	NA	NA	NA	NA	NA	NA	28	53
VC_0200	Q9KVE6	Iron(III) compound receptor	Outer Membrane	NA	NA	NA	54.3333	NA	NA	32.6407	75.8455	NA	NA	NA	NA	NA	42.6667	NA	NA	NA	NA	NA	NA	NA	NA	NA	60	36	67	NA	NA	NA	NA	NA	NA	54	23	28	74	88	67	NA	NA	NA	NA	NA	NA	NA	NA
VC_0209	Q9KVD7	YicC family protein	Cytoplasm	NA	54	35.5	NA	133	107.333	52.6948	97.5705	178.667	NA	102.5	166.667	95	51	NA	NA	NA	43	65	NA	NA	33	38	NA	NA	NA	129	139	131	104	134	84	59	62	40	97	63	152	193	176	167	NA	NA	NA	NA	54
VC_0210	Q9KVD6	Ribonuclease PH	Cytoplasm	NA	NA	NA	NA	NA	NA	94.6573	86.9483	201	NA	148.333	192	242	108.667	NA	NA	NA	NA	NA	NA	NA	NA	NA	NA	NA	NA	NA	NA	NA	NA	NA	NA	NA	112	80	108	70	NA	221	158	224	NA	NA	NA	94	159
VC_0211	Q9KVD5	Orotate phosphoribosyltransferase	Cytoplasm	NA	NA	NA	NA	NA	NA	NA	NA	55.6667	NA	118.5	89.6667	NA	NA	NA	NA	NA	NA	NA	NA	NA	NA	NA	NA	NA	NA	NA	NA	NA	NA	NA	NA	NA	NA	NA	NA	NA	NA	43	22	102	NA	NA	NA	NA	73
VC_0212	Q9KVD4	Lipid A biosynthesis acyltransferase	Cytoplasmic Membrane	NA	NA	NA	NA	NA	NA	NA	NA	NA	NA	NA	NA	NA	140	NA	NA	NA	NA	NA	NA	NA	NA	NA	NA	NA	NA	NA	NA	NA	NA	NA	NA	NA	NA	NA	NA	NA	NA	NA	NA	NA	NA	NA	NA	NA	NA
VC_0213	Q9KVD3	Lipid A biosynthesis acyltransferase	Cytoplasmic Membrane	42	45.6667	NA	NA	49.5	55.6667	72.962	65.7702	66.6667	85.5	182.333	NA	85	107	55	37	34	73	37	27	NA	NA	NA	NA	NA	NA	58	41	NA	53	53	61	33	107	110	106	44	61	76	54	70	110	61	NA	85	238
VC_0214	Q9KVD2	Nucleoid occlusion factor SlmA	Cytoplasm	NA	NA	NA	NA	99.6667	NA	NA	NA	NA	NA	NA	NA	NA	NA	NA	NA	NA	NA	NA	NA	NA	NA	NA	NA	NA	NA	94	102	103	NA	NA	NA	NA	NA	NA	NA	NA	NA	NA	NA	NA	NA	NA	NA	NA	NA
VC_0215	Q9KVD1	Coenzyme A biosynthesis bifunctional protein CoaBC	Cytoplasm	NA	NA	NA	NA	NA	NA	70.8802	72.4362	127.667	194	121.333	118	157.5	193	NA	NA	NA	NA	NA	NA	NA	NA	NA	NA	NA	NA	NA	NA	NA	NA	NA	NA	NA	157	32	99	NA	53	115	121	147	198	190	NA	43	197
VC_0216	Q9KVD0	Methyl-accepting chemotaxis protein	Cytoplasmic Membrane	87.3333	NA	83	NA	NA	NA	111.784	68.2734	NA	NA	NA	NA	NA	NA	80	114	68	NA	NA	NA	NA	85	81	NA	NA	NA	NA	NA	NA	NA	NA	NA	64	225	97	204	30	52	NA	NA	NA	NA	NA	NA	NA	NA
VC_0218	Q9KVC8	50S ribosomal protein L28	Cytoplasm	73.5	172.667	137	NA	60	83.6667	68.1164	63.4152	168.333	230.667	219	156	189	323	85	62	NA	183	171	164	136	141	134	NA	NA	NA	66	54	NA	76	94	81	50	129	49	138	44	42	198	141	166	273	297	122	184	225
VC_0219	Q9KVC7	Large ribosomal subunit protein bL33	Cytoplasm	NA	NA	NA	NA	NA	NA	NA	NA	369	NA	NA	460.333	NA	NA	NA	NA	NA	NA	NA	NA	NA	NA	NA	NA	NA	NA	NA	NA	NA	NA	NA	NA	NA	NA	NA	NA	NA	NA	419	330	358	NA	NA	NA	NA	NA
VC_0222	Q9KVC4	Phosphopantetheine adenylyltransferase	Cytoplasm	NA	NA	NA	NA	NA	NA	NA	NA	57	NA	64.5	NA	NA	NA	NA	NA	NA	NA	NA	NA	NA	NA	NA	NA	NA	NA	NA	NA	NA	NA	NA	NA	NA	NA	NA	NA	NA	NA	41	NA	73	NA	NA	NA	NA	55
VC_0223	Q9KVC3	ADP-heptose--LPS heptosyltransferase II, putative	Cytoplasm	NA	NA	NA	NA	NA	NA	NA	NA	64.5	NA	NA	53.5	63.5	NA	NA	NA	NA	NA	NA	NA	NA	NA	NA	NA	NA	NA	NA	NA	NA	NA	NA	NA	NA	NA	NA	NA	NA	NA	38	NA	91	NA	NA	NA	NA	NA
VC_0224	Q9KVC2	Lipopolysaccharide biosynthesis glycosyltransferase, putative	Unknown	NA	NA	45.5	NA	NA	NA	NA	64.3428	NA	NA	100	NA	NA	90.3333	NA	NA	NA	NA	NA	NA	NA	59	32	NA	NA	NA	NA	NA	NA	NA	NA	NA	NA	NA	NA	69	60	NA	NA	NA	NA	NA	NA	NA	50	148
VC_0225	Q9KVC1	Lipopolysaccharide biosynthesis protein, putative	Cytoplasm	NA	NA	NA	NA	70.3333	NA	49.1732	64.0312	NA	NA	79.5	NA	NA	NA	NA	NA	NA	NA	NA	NA	NA	NA	NA	NA	NA	NA	67	80	64	NA	NA	NA	NA	93	26	100	NA	41	NA	NA	NA	NA	NA	NA	NA	104
VC_0228	Q9KVB8	WavE lipopolysaccharide synthesis family protein	Cytoplasm	NA	NA	NA	NA	NA	NA	NA	NA	NA	NA	NA	NA	NA	32.5	NA	NA	NA	NA	NA	NA	NA	NA	NA	NA	NA	NA	NA	NA	NA	NA	NA	NA	NA	NA	NA	NA	NA	NA	NA	NA	NA	NA	NA	NA	NA	NA
VC_0229	Q9KVB7	Lipopolysaccharide synthesis protein WavE	Cytoplasm	NA	NA	NA	NA	NA	NA	NA	NA	45	NA	46	40	74	90	NA	NA	NA	NA	NA	NA	NA	NA	NA	NA	NA	NA	NA	NA	NA	NA	NA	NA	NA	NA	NA	NA	NA	NA	47	43	NA	NA	NA	NA	NA	38
VC_0230	Q9KVB6	Capsular biosynthesis protein	Cytoplasm	NA	NA	NA	NA	NA	NA	NA	NA	NA	NA	NA	NA	NA	218	NA	NA	NA	NA	NA	NA	NA	NA	NA	NA	NA	NA	NA	NA	NA	NA	NA	NA	NA	NA	NA	NA	NA	NA	NA	NA	NA	NA	NA	NA	NA	NA
VC_0231	Q9KVB5	Capsular polysaccharide biosynthesis protein	Unknown	NA	NA	NA	NA	39	NA	46.2943	NA	NA	NA	60	NA	NA	72.5	NA	NA	NA	NA	NA	NA	NA	NA	NA	NA	NA	NA	58	NA	20	NA	NA	NA	26	106	36	NA	NA	NA	NA	NA	NA	NA	NA	NA	NA	62
VC_0233	Q9KVB3	3-deoxy-D-manno-octulosonic acid transferase	Cytoplasmic Membrane	NA	NA	NA	NA	NA	NA	NA	NA	NA	NA	93.5	NA	NA	84	NA	NA	NA	NA	NA	NA	NA	NA	NA	NA	NA	NA	NA	NA	NA	NA	NA	NA	NA	NA	NA	NA	NA	NA	NA	NA	NA	NA	NA	NA	NA	110
VC_0234	Q9KVB2	Glycosyl transferase	Unknown	NA	NA	99	NA	NA	82	52.3565	77.8998	93.6667	112	213	94.6667	145	265.333	NA	NA	NA	NA	NA	NA	73	172	52	NA	NA	NA	NA	NA	NA	81	109	56	32	115	39	107	47	94	99	82	100	132	92	NA	65	250
VC_0235	Q9KVB1	Lipopolysaccharide biosynthesis protein, putative	Cytoplasm	NA	NA	NA	NA	NA	NA	59.2404	48.6621	58.5	NA	148.333	54	173	253	NA	NA	NA	NA	NA	NA	NA	NA	NA	NA	NA	NA	NA	NA	NA	NA	NA	NA	50	77	54	64	NA	37	55	NA	62	NA	NA	NA	94	152
VC_0236	Q9KVB0	ADP-heptose--LPS heptosyltransferase II	Cytoplasm	NA	NA	NA	NA	NA	NA	NA	NA	NA	NA	NA	NA	93	200.5	NA	NA	NA	NA	NA	NA	NA	NA	NA	NA	NA	NA	NA	NA	NA	NA	NA	NA	NA	NA	NA	NA	NA	NA	NA	NA	NA	NA	NA	NA	NA	NA
VC_0237	H9L4P0	O-antigen ligase	Cytoplasmic Membrane	NA	NA	NA	NA	NA	NA	78.9937	69.2413	NA	NA	NA	NA	NA	55	NA	NA	NA	NA	NA	NA	NA	NA	NA	NA	NA	NA	NA	NA	NA	NA	NA	NA	NA	104	60	76	56	78	NA	NA	NA	NA	NA	NA	NA	NA
VC_0238	Q9KVA8	Transferase, hexapeptide repeat family	Cytoplasm	NA	NA	NA	NA	75.5	NA	79.599	88.1587	75.5	139.5	167.333	93.5	75	168	NA	NA	NA	NA	NA	NA	NA	NA	NA	NA	NA	NA	65	86	NA	NA	NA	NA	48	132	NA	127	65	83	NA	65	86	204	75	NA	95	240
VC_0239	Q9KVA7	NodB homology domain-containing protein	Cytoplasm	NA	NA	69.5	NA	NA	75	119.908	98.5798	118.667	143	204.333	138.667	177.5	207	NA	NA	NA	NA	NA	NA	NA	98	41	NA	NA	NA	NA	NA	NA	46	86	93	NA	158	91	138	78	89	132	83	141	201	85	NA	61	258
VC_0240	Q06963	ADP-L-glycero-D-manno-heptose-6-epimerase	Cytoplasm	NA	62	NA	NA	150	NA	139.217	198.043	491.667	104.333	198.333	401.667	220	332.667	NA	NA	NA	34	62	90	NA	NA	NA	NA	NA	NA	170	128	152	NA	NA	NA	64	248	170	228	167	204	622	333	520	208	60	45	71	173
VC_0241	Q07024	Putative mannose-1-phosphate guanylyltransferase	Cytoplasm	NA	88.3333	193.333	NA	94.5	150.333	113.737	81.9761	550	488	264.333	452.333	503.667	271	NA	NA	NA	79	133	53	73	262	245	NA	NA	NA	145	44	NA	133	120	198	NA	147	88	133	38	109	626	426	598	841	480	143	48	265
VC_0242	Q06951	Phosphomannomutase	Cytoplasmic Membrane	NA	NA	NA	NA	NA	NA	NA	NA	646	377.667	842	566.333	492.333	943.667	NA	NA	NA	NA	NA	NA	NA	NA	NA	NA	NA	NA	NA	NA	NA	NA	NA	NA	NA	NA	NA	NA	NA	NA	718	394	826	654	362	117	489	749
VC_0243	Q06952	GDP-mannose 4,6-dehydratase	Cytoplasm	NA	401.667	44.5	NA	126.333	52.5	633.463	364.853	428.667	256	541.667	333.333	497.333	928.333	NA	NA	NA	451	255	499	NA	44	45	NA	NA	NA	194	75	110	NA	40	65	422	1692	356	1327	183	200	383	230	673	430	204	134	163	684
VC_0244	Q9KVA5	Perosamine synthase	Cytoplasm	NA	163.667	33	NA	394.667	67.6667	429.875	449.922	1265.33	371	1021.67	1160.33	915	1500.33	NA	NA	NA	194	65	232	NA	36	30	NA	NA	NA	552	321	311	56	51	96	329	1059	228	863	272	388	1569	636	1591	762	234	117	261	1355
VC_0245	Q9KVA4	RfbG protein	Unknown	209.667	171.667	295.333	NA	34	185.667	307.414	266.902	375	518.667	994.333	185	314	566.667	273	252	104	210	167	138	112	480	294	NA	NA	NA		34	NA	217	170	170	170	564	303	554	156	220	403	318	404	997	361	198	586	1244
VC_0247	Q9KVA2	Lipopolysaccharide/O-antigen transport protein	Cytoplasmic Membrane	NA	NA	NA	NA	NA	NA	69.4118	NA	86	238.333	275.667	133.5	269.5	248.667	NA	NA	NA	NA	NA	NA	NA	NA	NA	NA	NA	NA	NA	NA	NA	NA	NA	NA	NA	146	33	NA	NA	NA	69	79	110	343	254	118	200	370
VC_0249	H9L4Q1	RfbL protein	Cytoplasm	NA	23	NA	NA	NA	NA	83.0899	NA	293.667	708.667	779.333	353.667	603	939	NA	NA	NA	27	NA	19	NA	NA	NA	NA	NA	NA	NA	NA	NA	NA	NA	NA	111	136	38	NA	NA	NA	412	170	299	1188	702	236	254	941
VC_0250	Q9KVA0	Iron-containing alcohol dehydrogenase family protein RfbM	Cytoplasm	NA	109.333	NA	NA	106.333	86	146.908	109.064	161.667	164	113.667	206.333	276	341	NA	NA	NA	109	88	131	NA	NA	NA	NA	NA	NA	120	95	104	56	116	NA	109	198	NA	195	NA	61	278	114	93	195	229	68	79	136
VC_0251	Q9KV99	Acyl protein synthase/acyl-CoA reductase RfbN	Unknown	NA	109.333	95.6667	NA	NA	71.6667	81.4808	75.2772	748.667	1040	877.333	650.667	1077.33	1289	NA	NA	NA	200	33	95	33	151	103	NA	NA	NA	NA	NA	NA	86	70	59	56	210	46	241	30	59	658	777	811	1233	1056	831	655	981
VC_0252	H9L4Q4	Acetyltransferase RfbO, CysE/LacA/LpxA/NodL family	Unknown	NA	58.3333	NA	NA	94.3333	NA	57.55	88.4873	157.667	NA	236.5	177	NA	134.667	NA	NA	NA	88	43	44	NA	NA	NA	NA	NA	NA	96	74	113	NA	NA	NA	NA	138	24	90	NA	87	177	75	221	NA	NA	NA	NA	331
VC_0255	Q9KV97	RfbT-related protein	Unknown	NA	NA	NA	NA	NA	64	NA	NA	58.5	NA	120	56.3333	94.5	99	NA	NA	NA	NA	NA	NA	NA	NA	NA	NA	NA	NA	NA	NA	NA	NA	80	48	NA	NA	NA	NA	NA	NA	79	38	NA	NA	NA	NA	42	182
VC_0258	Q9KV96	RfbT protein	Cytoplasm	NA	73.3333	33	NA	74.5	74	165.336	166.36	204.333	262.667	240.333	206.333	288	296	NA	NA	NA	87	62	71	NA	28	38	NA	NA	NA	77	72	NA	78	112	32	NA	201	136	158	155	188	216	140	257	411	228	149	112	262
VC_0259	H9L4P1	Lipopolysaccharide biosynthesis protein RfbV	Cytoplasm	NA	NA	NA	NA	NA	NA	NA	NA	NA	NA	NA	NA	NA	96	NA	NA	NA	NA	NA	NA	NA	NA	NA	NA	NA	NA	NA	NA	NA	NA	NA	NA	NA	NA	NA	NA	NA	NA	NA	NA	NA	NA	NA	NA	NA	NA
VC_0260	H9L4R0	Mannosyl-transferase	Cytoplasmic Membrane	NA	NA	NA	NA	48	NA	40.4722	63.7718	215.667	169.333	169	190	176.667	192.333	NA	NA	NA	NA	NA	NA	NA	NA	NA	NA	NA	NA	56	40	NA	NA	NA	NA	NA	42	39	91	38	75	185	146	316	248	197	63	NA	134
VC_0265	Q9KV91	Miniconductance mechanosensitive channel	Cytoplasmic Membrane	NA	NA	NA	NA	NA	NA	125.857	94.7175	NA	NA	56.3333	NA	48	71	NA	NA	NA	NA	NA	NA	NA	NA	NA	NA	NA	NA	NA	NA	NA	NA	NA	NA	NA	180	88	110	75	103	NA	NA	NA	NA	NA	NA	45	27
VC_0267	Q9KV89	D-isomer specific 2-hydroxyacid dehydrogenase family protein	Cytoplasm	NA	NA	NA	NA	NA	NA	NA	NA	96	NA	146.5	NA	130	164	NA	NA	NA	NA	NA	NA	NA	NA	NA	NA	NA	NA	NA	NA	NA	NA	NA	NA	NA	NA	NA	NA	NA	NA	94	35	159	NA	NA	NA	NA	138
VC_0269	Q9KV87	mannose-6-phosphate isomerase	Cytoplasm	NA	NA	NA	NA	NA	NA	NA	NA	84	NA	48.5	91.3333	100	85.3333	NA	NA	NA	NA	NA	NA	NA	NA	NA	NA	NA	NA	NA	NA	NA	NA	NA	NA	NA	NA	NA	NA	NA	NA	100	77	75	NA	NA	NA	NA	57
VC_0273	Q9KV83	DNA-binding protein HU-alpha	Cytoplasm	NA	NA	NA	NA	90.5	NA	59.5735	171.778	586.667	610	305	491.333	340.333	92	NA	NA	NA	NA	NA	NA	NA	NA	NA	NA	NA	NA	NA	43	138	NA	NA	NA	NA	91	39	96	192	275	549	584	627	561	575	694	291	211
VC_0274	Q9KV82	Lipoprotein	Unknown	153.667	63.5	59.3333	183.333	72	80	172.071	170.031	NA	NA	NA	NA	NA	59	163	233	65	54	73	NA	30	77	71	252	163	135	70	NA	74	64	96	NA	129	217	182	209	147	160	NA	NA	NA	NA	NA	NA	NA	NA
VC_0275	Q9KV81	Phosphoribosylamine--glycine ligase	Cytoplasm	NA	NA	NA	NA	NA	NA	NA	NA	259.667	NA	197	257	NA	NA	NA	NA	NA	NA	NA	NA	NA	NA	NA	NA	NA	NA	NA	NA	NA	NA	NA	NA	NA	NA	NA	NA	NA	NA	199	130	450	NA	NA	NA	NA	168
VC_0276	Q9KV80	Bifunctional purine biosynthesis protein PurH	Cytoplasm	NA	NA	NA	NA	NA	NA	NA	NA	155.333	NA	64.5	122	NA	NA	NA	NA	NA	NA	NA	NA	NA	NA	NA	NA	NA	NA	NA	NA	NA	NA	NA	NA	NA	NA	NA	NA	NA	NA	121	41	304	NA	NA	NA	NA	54
VC_0278	Q9KV78	Transcriptional activator CadC, putative	Cytoplasm	NA	NA	NA	NA	NA	54.5	NA	NA	NA	NA	NA	NA	NA	229	NA	NA	NA	NA	NA	NA	NA	NA	NA	NA	NA	NA	NA	NA	NA	59	50	NA	NA	NA	NA	NA	NA	NA	NA	NA	NA	NA	NA	NA	NA	NA
VC_0281	Q9KV75	Lysine decarboxylase, inducible	Cytoplasm	162	750	1289.67	973.667	6561.67	6105	2952.97	7731.87	371.333	972	546.333	2666.33	1808.33	523	82	248	156	257	1236	757	1017	1944	908	1398	567	956	7313	7312	5060	6249	5993	6073	2079	4522	2739	2471	12157	15387	190	330	594	1177	1165	574	27	541
VC_0282	Q9KV74	Methyl-accepting chemotaxis protein	Cytoplasmic Membrane	NA	NA	NA	NA	NA	NA	52.4786	NA	NA	NA	NA	NA	NA	NA	NA	NA	NA	NA	NA	NA	NA	NA	NA	NA	NA	NA	NA	NA	NA	NA	NA	NA	NA	54	51	NA	NA	NA	NA	NA	NA	NA	NA	NA	NA	NA
VC_0286	Q9KV71	Gluconate permease, putative	Cytoplasmic Membrane	NA	58.6667	32	NA	NA	NA	55.6594	58.7821	NA	62	92.5	NA	NA	NA	NA	NA	NA	77	49	50	NA	28	36	NA	NA	NA	NA	NA	NA	NA	NA	NA	49	69	51	93	78	28	NA	NA	NA	66	58	NA	NA	111
VC_0293	Q9KV64	Ribosomal protein L11 methyltransferase	Cytoplasm	NA	NA	NA	NA	NA	NA	NA	NA	NA	NA	NA	NA	53	103.5	NA	NA	NA	NA	NA	NA	NA	NA	NA	NA	NA	NA	NA	NA	NA	NA	NA	NA	NA	NA	NA	NA	NA	NA	NA	NA	NA	NA	NA	NA	NA	NA
VC_0295	Q9KV62	Biotin carboxylase	Cytoplasm	NA	95.5	NA	NA	33.5	NA	161.767	157.188	920.667	101	522	791	641.333	347.333	NA	NA	NA	78	NA	113	NA	NA	NA	NA	NA	NA	30	NA	37	NA	NA	NA	104	318	128	284	NA	87	1040	638	1084	199	71	33	76	652
VC_0296	Q9KV61	Biotin carboxyl carrier protein of acetyl-CoA carboxylase	Cytoplasm	NA	NA	NA	NA	NA	NA	NA	NA	326	NA	169.333	268.333	91.5	NA	NA	NA	NA	NA	NA	NA	NA	NA	NA	NA	NA	NA	NA	NA	NA	NA	NA	NA	NA	NA	NA	NA	NA	NA	263	263	452	NA	NA	NA	113	128
VC_0298	Q9KV59	Acetyl-coenzyme A synthetase	Cytoplasm	NA	263.667	67.5	NA	208.333	NA	199.283	153.334	2937	296.333	536.667	1374.67	344.667	51	NA	NA	NA	223	348	220	NA	88	47	NA	NA	NA	337	193	95	NA	NA	NA	96	458	180	376	51	188	3429	1960	3422	551	278	60	170	424
VC_0299	Q9KV58	DNA polymerase III, epsilon subunit, putative	Cytoplasm	NA	NA	NA	NA	NA	NA	NA	NA	68.5	NA	NA	NA	NA	NA	NA	NA	NA	NA	NA	NA	NA	NA	NA	NA	NA	NA	NA	NA	NA	NA	NA	NA	NA	NA	NA	NA	NA	NA	69	68	NA	NA	NA	NA	NA	NA
VC_0300	Q9KV57	Cyclic nucleotide-binding domain-containing protein	Cytoplasm	NA	NA	NA	NA	NA	NA	NA	NA	111	NA	NA	NA	NA	NA	NA	NA	NA	NA	NA	NA	NA	NA	NA	NA	NA	NA	NA	NA	NA	NA	NA	NA	NA	NA	NA	NA	NA	NA	88	74	171	NA	NA	NA	NA	NA
VC_0303	Q9KV54	Histidine kinase	Cytoplasmic Membrane	NA	NA	NA	NA	NA	NA	NA	NA	NA	NA	64.5	41	NA	NA	NA	NA	NA	NA	NA	NA	NA	NA	NA	NA	NA	NA	NA	NA	NA	NA	NA	NA	NA	NA	NA	NA	NA	NA	NA	NA	NA	NA	NA	NA	NA	69
VC_0304	Q9KV53	Guanosine-5'-triphosphate,3'-diphosphate pyrophosphatase	Cytoplasm	NA	51.5	NA	NA	NA	NA	NA	NA	104	NA	135.5	126	150.667	221.667	NA	NA	NA	51	NA	52	NA	NA	NA	NA	NA	NA	NA	NA	NA	NA	NA	NA	NA	NA	NA	NA	NA	NA	101	60	151	NA	NA	NA	NA	139
VC_0305	Q9KV52	ATP-dependent RNA helicase RhlB	Cytoplasm	NA	55	NA	NA	NA	NA	76.4722	NA	169	176	155.667	151.667	260	268.667	NA	NA	NA	50	NA	60	NA	NA	NA	NA	NA	NA	NA	NA	NA	NA	NA	NA	34	172	NA	NA	NA	NA	151	152	204	237	115	NA	45	222
VC_0306	Q9KV51	Thioredoxin	Cytoplasm	NA	NA	NA	NA	NA	NA	NA	NA	127.333	NA	103	140	NA	NA	NA	NA	NA	NA	NA	NA	NA	NA	NA	NA	NA	NA	NA	NA	NA	NA	NA	NA	NA	NA	NA	NA	NA	NA	107	48	227	NA	NA	NA	NA	52
VC_0307	Q9KV50	Transcription termination factor Rho	Cytoplasm	NA	71	NA	NA	80	50.5	75.4717	92.4775	877.667	428.333	588.667	955.667	1000	669.333	NA	NA	NA	70	NA	72	NA	NA	NA	NA	NA	NA	86	74	NA	NA	34	67	41	233	45	185	75	57	1005	649	979	600	320	365	280	661
VC_0309	Q9KV48	3-octaprenyl-4-hydroxybenzoate carboxy-lyase	Cytoplasm	NA	NA	NA	NA	52.5	NA	86.325	80.9012	NA	NA	NA	NA	64.5	NA	NA	NA	NA	NA	NA	NA	NA	NA	NA	NA	NA	NA	51	NA	54	NA	NA	NA	NA	138	54	85	NA	77	NA	NA	NA	NA	NA	NA	NA	NA
VC_0312	Q9KV46	NAD(P)H-flavin reductase	Cytoplasm	NA	NA	NA	NA	NA	NA	NA	NA	NA	NA	NA	NA	NA	31.5	NA	NA	NA	NA	NA	NA	NA	NA	NA	NA	NA	NA	NA	NA	NA	NA	NA	NA	NA	NA	NA	NA	NA	NA	NA	NA	NA	NA	NA	NA	NA	NA
VC_0315	Q9KV43	CDP-diacylglycerol--serine O-phosphatidyltransferase	Cytoplasm	NA	NA	46	NA	43.3333	NA	190.347	208.193	128	227	290.5	85	162.5	177.333	NA	NA	NA	NA	NA	NA	NA	52	40	NA	NA	NA	52	34	44	NA	NA	NA	84	317	259	243	176	211	119	138	127	280	174	NA	NA	258
VC_0318	Q9KV40	UDP-N-acetylenolpyruvoylglucosamine reductase	Cytoplasm	NA	NA	NA	NA	NA	NA	NA	NA	61.6667	NA	NA	96.5	NA	112.5	NA	NA	NA	NA	NA	NA	NA	NA	NA	NA	NA	NA	NA	NA	NA	NA	NA	NA	NA	NA	NA	NA	NA	NA	37	38	110	NA	NA	NA	NA	NA
VC_0322	Q9KV36	Protein translocase subunit SecE	Cytoplasmic Membrane	NA	NA	NA	NA	NA	NA	35.4965	NA	NA	71	82	NA	NA	NA	NA	NA	NA	NA	NA	NA	NA	NA	NA	NA	NA	NA	NA	NA	NA	NA	NA	NA	NA	42	30	NA	NA	NA	NA	NA	NA	93	49	NA	62	82
VC_0323	Q9KV35	Transcription termination/antitermination protein NusG	Cytoplasm	NA	NA	NA	NA	NA	NA	NA	NA	163	NA	103	167	80.5	277	NA	NA	NA	NA	NA	NA	NA	NA	NA	NA	NA	NA	NA	NA	NA	NA	NA	NA	NA	NA	NA	NA	NA	NA	230	104	155	NA	NA	NA	NA	122
VC_0324	Q9KV34	50S ribosomal protein L11	Cytoplasm	NA	34	NA	NA	NA	NA	107.94	143.515	2338.33	1301.67	2574.33	2807	1998	373.333	NA	NA	NA	39	28	35	NA	NA	NA	NA	NA	NA	NA	NA	NA	NA	NA	NA	55	206	111	186	116	137	2209	2021	2785	1429	820	1656	2661	2385
VC_0325	Q9KV33	50S ribosomal protein L1	Cytoplasm	48.3333	177	214.667	125	296.333	556.667	175.404	124.471	629.667	1480.67	641	728	1224	329.667	31	71	43	240	134	157	75	316	253	145	152	78	266	242	381	578	553	539	171	209	151	124	96	162	772	482	635	1045	1584	1813	581	486
VC_0326	Q9KV32	50S ribosomal protein L10	Cytoplasm	NA	39	NA	NA	60	NA	138.903	136.759	530.333	218.333	325.667	434.333	538.667	198.667	NA	NA	NA	42	NA	36	NA	NA	NA	NA	NA	NA	64	NA	56	NA	NA	NA	134	160	125	150	116	147	467	538	586	380	199	76	92	472
VC_0327	Q9KV31	Large ribosomal subunit protein bL12	Cytoplasm	NA	47.3333	NA	NA	58.5	NA	NA	NA	364.667	214.667	470	511.667	711	95.3333	NA	NA	NA	52	48	42	NA	NA	NA	NA	NA	NA	80	37	NA	NA	NA	NA	NA	NA	NA	NA	NA	NA	468	304	322	179	196	269	578	369
VC_0328	Q9KV30	DNA-directed RNA polymerase subunit beta	Cytoplasm	595.667	897	1380.67	36.5	914.333	2834.33	1097.34	997.11	2694	5212.67	1805	2768.33	3597.33	1405.67	797	593	397	1142	711	838	446	2371	1325	34	NA	39	968	921	854	3073	3136	2294	561	2103	1120	1533	557	1161	2745	2554	2783	5440	5623	4575	979	1797
VC_0329	Q9KV29	DNA-directed RNA polymerase subunit beta	Cytoplasm	805	951.333	1182.33	105	950.333	2339.67	1558.38	1324.62	4779.67	8707	3448.33	4236.67	6009.33	1349.67	1274	684	457	1094	800	960	558	1858	1131	118	NA	92	1023	812	1016	2593	2340	2086	1036	2708	1349	2048	888	1278	5233	4100	5006	9186	9473	7462	1440	3538
VC_0330	Q9KV28	Regulator of sigma D	Cytoplasm	NA	NA	NA	NA	NA	NA	NA	NA	190	NA	73	129	NA	NA	NA	NA	NA	NA	NA	NA	NA	NA	NA	NA	NA	NA	NA	NA	NA	NA	NA	NA	NA	NA	NA	NA	NA	NA	199	128	243	NA	NA	NA	NA	55
VC_0332	Q9KV26	Uroporphyrinogen decarboxylase	Cytoplasm	NA	37.5	NA	NA	62	NA	69.0869	138.705	215	NA	175	310	NA	127.5	NA	NA	NA	42	NA	33	NA	NA	NA	NA	NA	NA	119	40	27	NA	NA	NA	NA	129	37	121	NA	159	238	143	264	NA	NA	NA	NA	150
VC_0333	Q9KV25	Transcriptional reguator, TetR family	Cytoplasm	NA	NA	NA	NA	47	NA	NA	NA	NA	NA	NA	NA	NA	NA	NA	NA	NA	NA	NA	NA	NA	NA	NA	NA	NA	NA	44	NA	50	NA	NA	NA	NA	NA	NA	NA	NA	NA	NA	NA	NA	NA	NA	NA	NA	NA
VC_0335	Q9KV23	NlpD-related protein	Outer Membrane	NA	NA	NA	NA	NA	NA	98.6435	46.8894	60	134.5	119.333	73	85.3333	90.5	NA	NA	NA	NA	NA	NA	NA	NA	NA	NA	NA	NA	NA	NA	NA	NA	NA	NA	119	109	74	71	22	66	53	80	47	194	75	NA	80	132
VC_0336	Q9KV22	2,3-bisphosphoglycerate-independent phosphoglycerate mutase	Cytoplasm	35.5	120	85.5	NA	245.333	137.333	73.8377	83.0204	794.667	51.5	322	812.333	124	131	37	NA	34	199	74	87	NA	118	53	NA	NA	NA	308	184	244	191	138	83	NA	94	58	78	56	131	796	464	1124	72	31	NA	169	290
VC_0339	Q9KV19	Phosphatidylserine decarboxylase proenzyme	Cytoplasmic Membrane	45.3333	163.333	117.333	37.5	197.5	96.3333	457.088	314.125	157.333	159	215.333	131.667	153	235.333	42	56	38	197	162	131	84	166	102	51	NA	24		162	233	87	68	134	387	636	388	492	250	252	204	127	141	256	62	NA	49	274
VC_0340	Q9KV18	Small ribosomal subunit biogenesis GTPase RsgA	Cytoplasm	NA	NA	NA	NA	NA	NA	NA	NA	NA	NA	NA	NA	NA	88	NA	NA	NA	NA	NA	NA	NA	NA	NA	NA	NA	NA	NA	NA	NA	NA	NA	NA	NA	NA	NA	NA	NA	NA	NA	NA	NA	NA	NA	NA	NA	NA
VC_0343	Q9KV15	tRNA threonylcarbamoyladenosine biosynthesis protein TsaE	Cytoplasm	NA	NA	NA	NA	NA	NA	NA	NA	NA	NA	NA	NA	NA	100.5	NA	NA	NA	NA	NA	NA	NA	NA	NA	NA	NA	NA	NA	NA	NA	NA	NA	NA	NA	NA	NA	NA	NA	NA	NA	NA	NA	NA	NA	NA	NA	NA
VC_0344	Q9KV14	N-acetylmuramoyl-L-alanine amidase	Periplasmic Space	120.5	NA	38.5	116.667	NA	38.3333	37.026	NA	206.667	NA	118.5	147.667	73.5	129.333	131	110	NA	NA	NA	NA	NA	45	32	124	80	146	NA	NA	NA	41	54	20	30	47	36	NA	NA	NA	219	171	230	NA	NA	NA	NA	89
VC_0345	Q9KV13	DNA mismatch repair protein MutL	Cytoplasm	NA	NA	NA	NA	NA	NA	NA	NA	NA	NA	NA	78	117.5	117	NA	NA	NA	NA	NA	NA	NA	NA	NA	NA	NA	NA	NA	NA	NA	NA	NA	NA	NA	NA	NA	NA	NA	NA	NA	NA	NA	NA	NA	NA	NA	NA
VC_0346	Q9KV12	tRNA dimethylallyltransferase	Cytoplasm	NA	NA	NA	NA	NA	NA	NA	NA	NA	NA	NA	NA	NA	140	NA	NA	NA	NA	NA	NA	NA	NA	NA	NA	NA	NA	NA	NA	NA	NA	NA	NA	NA	NA	NA	NA	NA	NA	NA	NA	NA	NA	NA	NA	NA	NA
VC_0347	Q9KV11	RNA-binding protein Hfq	Cytoplasm	NA	181.667	96.5	NA	169	108.333	269.106	467.616	189.333	156.5	143.5	201	119	NA	NA	NA	NA	149	119	277	NA	113	80	NA	NA	NA	185	143	179	93	128	104	157	431	288	396	453	570	211	162	195	195	118	NA	NA	106
VC_0348	Q9KV10	GTPase HflX	Cytoplasm	NA	NA	NA	NA	NA	NA	NA	NA	NA	NA	NA	NA	NA	269	NA	NA	NA	NA	NA	NA	NA	NA	NA	NA	NA	NA	NA	NA	NA	NA	NA	NA	NA	NA	NA	NA	NA	NA	NA	NA	NA	NA	NA	NA	NA	NA
VC_0349	Q9KV09	Protein HflK	Cytoplasmic Membrane	147.333	107	300	68.5	80	262.667	283.79	259.764	1369	1779	2255.33	1149	1227.33	1657.67	209	188	45	147	60	114	187	455	258	NA	62	75		75	85	301	225	262	137	466	358	377	287	162	1468	1236	1403	2265	1765	1307	2224	2379
VC_0350	Q9KV08	Protein HflC	Cytoplasm	178.333	83	340	NA	78.3333	350.667	221.355	207.223	664	1030	1524.33	609	819.667	1407	237	227	71	72	59	118	224	425	371	NA	NA	NA	94	93	48	447	403	202	114	335	284	260	185	185	767	577	648	1362	960	768	1656	1561
VC_0353	Q9KV05	Uncharacterized protein	Unknown	NA	NA	NA	NA	NA	46	49.0714	104.413	93.3333	108.5	125	77.5	87	102	NA	NA	NA	NA	NA	NA	NA	NA	NA	NA	NA	NA	NA	NA	NA	59	NA	33	NA	43	56	158	69	NA	79	106	95	153	64	NA	NA	160
VC_0354	Q9KV04	Peptidyl-prolyl cis-trans isomerase	Periplasmic Space	583	497	903.667	242	613	784.333	508.168	804.353	1624.67	2011.33	2784.67	1242.33	1685.33	2809.33	617	720	412	797	243	451	467	1259	985	252	225	249	832	439	568	613	921	819	263	720	693	851	784	780	1984	1348	1542	2542	1860	1632	2562	3218
VC_0359	Q9KUZ9	30S ribosomal protein S12	Cytoplasm	NA	265.5	180.333	NA	NA	193.667	224.985	117.74	427	1341.33	649	492	1158	802	NA	NA	NA	210	NA	321	137	178	226	NA	NA	NA	NA	NA	NA	237	226	118	229	363	137	413	52	76	420	452	409	546	1055	2423	944	450
VC_0360	Q9KUZ8	30S ribosomal protein S7	Cytoplasm	NA	NA	NA	79	271.667	NA	125.663	248.03	1269.33	862	424.333	1197	1640.33	498.333	NA	NA	NA	NA	NA	NA	NA	NA	NA	100	NA	58	355	223	237	NA	NA	NA	86	166	139	231	202	327	1260	1123	1425	1018	632	936	80	667
VC_0361	Q9KUZ7	Elongation factor G 1	Cytoplasm	NA	39	NA	NA	274	65.3333	85.8892	100.31	NA	NA	NA	NA	NA	261	NA	NA	NA	NA	38	40	NA	NA	NA	NA	NA	NA	355	175	292	90	57	49	66	100	96	106	46	207	NA	NA	NA	NA	NA	NA	NA	NA
VC_0362	Q9KUZ6	Elongation factor Tu-B	Cytoplasm	145	423.667	157.667	122.667	748.667	304.667	490.392	709.658	6027.33	3308.67	7120.67	6176.67	5788.33	5129.67	256	109	70	386	286	599	98	216	159	112	134	122	851	885	510	311	348	255	232	1029	494	938	689	553	6600	3705	7777	3441	3506	2979	8414	5579
VC_0365	Q9KUZ3	Bacterioferritin	Cytoplasm	NA	89	109.5	NA	109.333	70.6667	113.675	134.951	153	88.5	NA	106.5	NA	NA	NA	NA	NA	109	72	86	NA	140	79	NA	NA	NA	110	135	83	74	70	68	53	241	115	118	127	164	185	91	183	121	56	NA	NA	NA
VC_0366	Q9KUZ2	30S ribosomal protein S6	Cytoplasm	NA	NA	NA	NA	NA	NA	53.1037	72.8755	224.333	269.333	294	225.667	629	291	NA	NA	NA	NA	NA	NA	NA	NA	NA	NA	NA	NA	NA	NA	NA	NA	NA	NA	47	NA	60	105	97	38	239	179	255	206	192	410	269	233
VC_0368	Q9KUZ0	30S ribosomal protein S18	Cytoplasm	NA	103.333	33.5	NA	68.3333	192.333	111.411	110.394	352.333	359.333	216.667	320.667	367.667	155.667	NA	NA	NA	160	66	84	23	44	NA	NA	NA	NA	95	76	34	162	243	172	87	187	85	154	84	104	353	376	328	474	481	123	125	243
VC_0369	Q9KUY9	50S ribosomal protein L9	Cytoplasm	NA	48.5	NA	NA	167.333	133.333	138.887	165.979	697	993.333	615.333	745.333	1037.33	202	NA	NA	NA	49	NA	48	NA	NA	NA	NA	NA	NA	170	114	218	196	79	125	108	158	157	191	140	171	680	595	816	675	969	1336	778	507
VC_0371	Q9KUY7	Replicative DNA helicase	Cytoplasm	NA	NA	NA	NA	NA	NA	NA	NA	239	150	254	208.667	372	241.5	NA	NA	NA	NA	NA	NA	NA	NA	NA	NA	NA	NA	NA	NA	NA	NA	NA	NA	NA	NA	NA	NA	NA	NA	233	279	205	248	52	NA	NA	162
VC_0372	Q9KUY6	Alanine racemase	Cytoplasm	NA	42	NA	NA	103.333	NA	47.1805	NA	129.5	NA	NA	109.667	NA	NA	NA	NA	NA	59	26	41	NA	NA	NA	NA	NA	NA	95	71	144	NA	NA	NA	NA	53	42	NA	NA	NA	126	NA	133	NA	NA	NA	NA	NA
VC_0374	Q9KUY4	Glucose-6-phosphate isomerase	Cytoplasm	41.5	359	239	NA	632.333	463	294.09	421.196	862	46.5	419.667	903	630	192	39	NA	44	348	347	382	112	381	224	NA	NA	NA	724	418	755	535	467	387	138	649	284	347	388	555	902	407	1277	56	37	NA	52	440
VC_0377	Q9KUY1	Chemotaxis phosphatase CheX-like domain-containing protein	Unknown	NA	NA	NA	NA	NA	NA	NA	NA	134.667	NA	151.5	184.333	166	185.5	NA	NA	NA	NA	NA	NA	NA	NA	NA	NA	NA	NA	NA	NA	NA	NA	NA	NA	NA	NA	NA	NA	NA	NA	127	167	110	NA	NA	NA	NA	187
VC_0381	Q9KUX7	Uncharacterized protein	Unknown	443.667	114	88.5	676.667	169.667	59	439.226	380.864	82	NA	262.5	NA	59.5	NA	553	506	272	46	182	NA	NA	121	56	697	607	726	264	130	115	46	NA	72	282	626	480	462	309	387	98	24	124	NA	NA	NA	NA	208
VC_0384	Q9KUX4	Sulfite reductase [NADPH] flavoprotein alpha-component	Cytoplasm	NA	NA	NA	NA	NA	NA	NA	NA	NA	NA	NA	NA	77	NA	NA	NA	NA	NA	NA	NA	NA	NA	NA	NA	NA	NA	NA	NA	NA	NA	NA	NA	NA	NA	NA	NA	NA	NA	NA	NA	NA	NA	NA	NA	NA	NA
VC_0389	Q9KUX0	Na+/H+ antiporter, putative	Cytoplasmic Membrane	NA	NA	NA	NA	NA	NA	28.4956	NA	NA	NA	NA	NA	NA	NA	NA	NA	NA	NA	NA	NA	NA	NA	NA	NA	NA	NA	NA	NA	NA	NA	NA	NA	NA	28	29	NA	NA	NA	NA	NA	NA	NA	NA	NA	NA	NA
VC_0390	Q9KUW9	Methionine synthase	Cytoplasm	NA	NA	NA	NA	NA	NA	NA	NA	51.5	NA	NA	NA	142	182	NA	NA	NA	NA	NA	NA	NA	NA	NA	NA	NA	NA	NA	NA	NA	NA	NA	NA	NA	NA	NA	NA	NA	NA	NA	30	73	NA	NA	NA	NA	NA
VC_0391	Q9KUW8	Aspartokinase	Cytoplasm	NA	28	NA	NA	158	82.3333	149.309	333.741	337	NA	506.5	1146.33	414	264.667	NA	NA	NA	22	NA	34	NA	NA	NA	NA	NA	NA	116	140	218	82	113	52	85	445	88	434	266	322	229	279	503	NA	NA	NA	NA	452
VC_0392	Q9KUW7	Aminotransferase, class V	Cytoplasm	NA	NA	NA	NA	NA	NA	NA	NA	214.333	NA	74	129.667	NA	NA	NA	NA	NA	NA	NA	NA	NA	NA	NA	NA	NA	NA	NA	NA	NA	NA	NA	NA	NA	NA	NA	NA	NA	NA	196	198	249	NA	NA	NA	NA	59
VC_0394	Q9KUW5	UvrABC system protein A	Cytoplasm	NA	NA	NA	NA	NA	36.3333	118.844	94.4349	327	74.3333	737.333	286.333	458	990	NA	NA	NA	NA	NA	NA	NA	NA	NA	NA	NA	NA	NA	NA	NA	46	30	33	132	107	NA	122	59	117	356	206	419	126	59	38	49	894
VC_0395	Q9KUW4	UTP--glucose-1-phosphate uridylyltransferase	Cytoplasm	NA	NA	NA	NA	NA	NA	67.082	100.623	499.333	NA	393	487	539	306	NA	NA	NA	NA	NA	NA	NA	NA	NA	NA	NA	NA	NA	NA	NA	NA	NA	NA	45	100	NA	125	NA	81	487	364	647	NA	NA	NA	NA	305
VC_0397	Q9KUW2	Single-stranded DNA-binding protein	Cytoplasm	84.5	151	212.667	NA	362.5	243.333	156.985	227.915	293.667	124.333	244	282.333	145.5	90.5	108	NA	61	165	115	173	187	268	183	NA	NA	NA		319	406	242	270	218	120	248	130	204	265	219	378	211	292	171	119	83	94	252
VC_0398	Q9KUW1	MSHA biogenesis protein MshH	Cytoplasmic Membrane	NA	NA	NA	NA	NA	NA	NA	NA	36.6667	65	NA	56	NA	NA	NA	NA	NA	NA	NA	NA	NA	NA	NA	NA	NA	NA	NA	NA	NA	NA	NA	NA	NA	NA	NA	NA	NA	NA	36	29	45	102	28	NA	NA	NA
VC_0399	Q9KUW0	MSHA biogenesis protein MshI	Unknown	NA	NA	NA	NA	NA	65	NA	NA	248	258.333	294	383	290	347.667	NA	NA	NA	NA	NA	NA	NA	NA	NA	NA	NA	NA	NA	NA	NA	78	89	28	NA	NA	NA	NA	NA	NA	271	269	204	370	222	183	166	382
VC_0400	H9L4P3	MSHA biogenesis protein MshJ	Unknown	NA	NA	NA	NA	NA	NA	NA	NA	55.5	63	75.5	NA	67	49.5	NA	NA	NA	NA	NA	NA	NA	NA	NA	NA	NA	NA	NA	NA	NA	NA	NA	NA	NA	NA	NA	NA	NA	NA	NA	40	71	79	47	NA	NA	78
VC_0401	H9L4T2	MSHA biogenesis protein MshK	Unknown	NA	NA	NA	NA	NA	NA	NA	NA	NA	NA	NA	NA	NA	65	NA	NA	NA	NA	NA	NA	NA	NA	NA	NA	NA	NA	NA	NA	NA	NA	NA	NA	NA	NA	NA	NA	NA	NA	NA	NA	NA	NA	NA	NA	NA	NA
VC_0402	Q9KUV9	MSHA biogenesis protein MshL	Outer Membrane	120	56	133	308.667	171.333	217.667	358.493	379.251	299	415.667	498	268	307	356.333	144	160	56	63	52	53	79	198	122	318	335	273	186	117	211	245	271	137	294	427	367	344	505	314	319	339	239	400	385	462	435	599
VC_0404	Q9KUV8	MSHA biogenesis protein MshN	Unknown	112	NA	NA	235.333	NA	64.3333	105.685	NA	186	NA	NA	113.5	NA	NA	128	163	45	NA	NA	NA	NA	NA	NA	274	226	206	NA	NA	NA	69	84	40	51	142	163	NA	NA	NA	136	195	227	NA	NA	NA	NA	NA
VC_0405	Q9KUV7	MSHA biogenesis protein MshE	Cytoplasmic Membrane	NA	NA	NA	NA	NA	NA	NA	NA	193.667	295	192.5	264	176.333	271.667	NA	NA	NA	NA	NA	NA	NA	NA	NA	NA	NA	NA	NA	NA	NA	NA	NA	NA	NA	NA	NA	NA	NA	NA	177	226	178	422	168	NA	NA	177
VC_0406	Q9KUV6	MSHA biogenesis protein MshG	Cytoplasmic Membrane	NA	NA	NA	NA	NA	NA	NA	NA	71.6667	83.5	120	81	120.5	149.5	NA	NA	NA	NA	NA	NA	NA	NA	NA	NA	NA	NA	NA	NA	NA	NA	NA	NA	NA	NA	NA	NA	NA	NA	79	60	76	102	65	NA	43	225
VC_0408	Q9KUV4	MSHA pilin protein MshB	Unknown	NA	NA	NA	NA	NA	NA	NA	54.0466	166.333	NA	113.5	137.5	NA	114	NA	NA	NA	NA	NA	NA	NA	NA	NA	NA	NA	NA	NA	NA	NA	NA	NA	NA	NA	NA	NA	33	104	46	195	140	164	NA	NA	NA	NA	81
VC_0409	H9L4Q5	MSHA pilin protein MshA	Unknown	475	438.667	533.333	440.667	821.333	341.333	358.908	649.597	1023.33	1909.67	1926.67	824	1467.33	1799.33	525	645	255	417	429	470	279	584	737	385	333	604	1050	832	582	357	387	280	159	738	394	641	731	585	1183	746	1141	2147	1770	1812	2254	1840
VC_0411	Q9KUV2	MSHA pilin protein MshD	Unknown	NA	NA	NA	NA	NA	NA	NA	NA	NA	NA	78.5	NA	NA	NA	NA	NA	NA	NA	NA	NA	NA	NA	NA	NA	NA	NA	NA	NA	NA	NA	NA	NA	NA	NA	NA	NA	NA	NA	NA	NA	NA	NA	NA	NA	NA	82
VC_0414	Q9KUV0	DUF6701 domain-containing protein	Unknown	249.667	223	174	154.667	112	185.667	375.132	207.952	459.667	NA	315.333	398.667	NA	388.333	357	234	158	256	247	166	34	327	161	162	142	160	131	116	89	170	219	168	264	483	414	455	108	183	272	442	665	NA	NA	NA	102	395
VC_0415	H9L4S9	Cell shape-determining protein MreB	Cytoplasm	41.5	50	51.5	NA	NA	50	80.486	NA	681	661	507	424.333	694.667	689.333	52	31	NA	55	NA	45	NA	40	63	NA	NA	NA	NA	NA	NA	32	48	70	NA	79	82	NA	NA	NA	791	484	768	748	666	569	410	584
VC_0416	Q9KUU9	Cell shape-determining protein MreC	Cytoplasmic Membrane	NA	NA	NA	NA	NA	NA	115.568	NA	NA	NA	180	NA	36.5	91.3333	NA	NA	NA	NA	NA	NA	NA	NA	NA	NA	NA	NA	NA	NA	NA	NA	NA	NA	NA	159	84	NA	NA	NA	NA	NA	NA	NA	NA	NA	NA	195
VC_0418	Q9KUU7	dTTP/UTP pyrophosphatase	Cytoplasm	NA	NA	NA	NA	NA	NA	NA	NA	69.6667	52	74	64	80.3333	63	NA	NA	NA	NA	NA	NA	NA	NA	NA	NA	NA	NA	NA	NA	NA	NA	NA	NA	NA	NA	NA	NA	NA	NA	76	41	92	65	39	NA	49	77
VC_0419	Q9KUU6	Cytoplasmic axial filament protein	Cytoplasm	NA	NA	NA	NA	NA	NA	NA	NA	165.667	132.5	158.5	125.667	284.5	238.5	NA	NA	NA	NA	NA	NA	NA	NA	NA	NA	NA	NA	NA	NA	NA	NA	NA	NA	NA	NA	NA	NA	NA	NA	109	143	245	124	141	NA	NA	112
VC_0422	Q9KUU3	TldD protein	Cytoplasm	NA	62.6667	NA	NA	127.667	64	149.097	83.184	299.333	NA	127	326.333	NA	70.5	NA	NA	NA	40	68	80	NA	NA	NA	NA	NA	NA	166	106	111	NA	60	68	NA	247	90	97	43	138	260	190	448	NA	NA	NA	NA	137
VC_0423	Q9KUU2	Arginine deiminase	Cytoplasm	NA	NA	NA	NA	26.5	NA	NA	NA	51.6667	NA	NA	57.6667	NA	54	NA	NA	NA	NA	NA	NA	NA	NA	NA	NA	NA	NA	NA	26	27	NA	NA	NA	NA	NA	NA	NA	NA	NA	35	24	96	NA	NA	NA	NA	NA
VC_0424	Q9KUU1	Regulator of ribonuclease activity B	Cytoplasm	NA	NA	NA	NA	NA	NA	NA	NA	130.5	NA	NA	NA	NA	NA	NA	NA	NA	NA	NA	NA	NA	NA	NA	NA	NA	NA	NA	NA	NA	NA	NA	NA	NA	NA	NA	NA	NA	NA	NA	84	177	NA	NA	NA	NA	NA
VC_0429	Q9KUT6	TRAP C4-dicarboxylate transport system permease DctM subunit domain-containing protein	Cytoplasmic Membrane	NA	NA	NA	NA	NA	NA	97.7036	147.257	246	213.333	443	261.667	456.5	252.333	NA	NA	NA	NA	NA	NA	NA	NA	NA	NA	NA	NA	NA	NA	NA	NA	NA	NA	NA	111	86	143	110	203	232	194	312	458	108	74	224	516
VC_0430	Q9KUT5	Immunogenic protein	Unknown	365.667	189.667	318.333	475.667	308.667	294.333	554.127	231.328	1362.33	168.5	1153.33	1366	152	1862.67	433	452	212	96	390	83	100	550	305	506	382	539	460	272	194	293	380	210	509	685	488	412	166	181	1302	1084	1701	268	69	NA	1587	799
VC_0431	Q9KUT4	Arginine repressor	Cytoplasm	NA	NA	NA	NA	117.5	NA	NA	NA	239	132	122	228	136.333	97	NA	NA	NA	NA	NA	NA	NA	NA	NA	NA	NA	NA	141	94	NA	NA	NA	NA	NA	NA	NA	NA	NA	NA	177	268	272	211	53	NA	NA	49
VC_0432	Q9KUT3	Malate dehydrogenase	Cytoplasm	139.5	329.667	159.5	NA	750	172.333	300.556	570.494	2641.33	185	1132.67	2773.33	490.667	398	109	NA	170	290	380	319	NA	144	175	NA	NA	NA	849	478	923	210	201	106	84	611	529	605	450	682	2772	2222	2930	271	252	32	411	1235
VC_0435	Q9KUT0	50S ribosomal protein L21	Cytoplasm	NA	73.5	NA	NA	NA	83	47.3498	65.9014	851.333	1177.67	434.333	552	1359.67	417.667	NA	NA	NA	89	NA	58	NA	NA	NA	NA	NA	NA	NA	NA	NA	77	89	NA	NA	38	59	63	59	77	881	729	944	807	685	2041	345	374
VC_0436	Q9KUS9	Large ribosomal subunit protein bL27	Cytoplasm	NA	NA	NA	NA	NA	NA	NA	NA	176.333	132.5	74.5	192	316.5	118	NA	NA	NA	NA	NA	NA	NA	NA	NA	NA	NA	NA	NA	NA	NA	NA	NA	NA	NA	NA	NA	NA	NA	NA	193	181	155	121	144	NA	NA	94
VC_0437	Q9KUS8	GTPase Obg/CgtA	Cytoplasm	NA	NA	NA	NA	NA	NA	NA	NA	56.5	NA	86	NA	115.5	161	NA	NA	NA	NA	NA	NA	NA	NA	NA	NA	NA	NA	NA	NA	NA	NA	NA	NA	NA	NA	NA	NA	NA	NA	NA	60	53	NA	NA	NA	NA	148
VC_0442	Q9KUS3	Protein ApaG	Unknown	NA	NA	NA	NA	NA	NA	NA	NA	181	NA	123.5	176	NA	NA	NA	NA	NA	NA	NA	NA	NA	NA	NA	NA	NA	NA	NA	NA	NA	NA	NA	NA	NA	NA	NA	NA	NA	NA	201	NA	161	NA	NA	NA	NA	137
VC_0443	Q9KUS2	Ribosomal RNA small subunit methyltransferase A	Cytoplasm	NA	NA	NA	NA	NA	NA	NA	NA	NA	NA	NA	NA	NA	85	NA	NA	NA	NA	NA	NA	NA	NA	NA	NA	NA	NA	NA	NA	NA	NA	NA	NA	NA	NA	NA	NA	NA	NA	NA	NA	NA	NA	NA	NA	NA	NA
VC_0445	Q9KUS0	Chaperone SurA	Periplasmic Space	793	175.667	309.667	660	239.333	345.667	642.396	615.456	318.667	NA	327.333	234	177.5	377.333	815	910	654	121	262	144	141	374	414	601	531	848	261	237	220	375	457	205	386	876	784	732	551	578	310	327	319	NA	NA	NA	84	441
VC_0446	Q9KUR9	LPS-assembly protein LptD	Outer Membrane	901.667	468	494.333	1184.33	620.667	488.667	1502.53	1549.01	678.667	1284	1543	540.667	848.333	972.333	806	1212	687	535	630	239	191	902	390	1159	1094	1300	759	530	573	603	452	411	1235	1937	1418	1856	1490	1344	664	714	658	1701	1265	886	1052	1657
VC_0447	Q9KUR8	Co-chaperone protein DjlA	Cytoplasmic Membrane	NA	NA	NA	NA	NA	NA	NA	NA	109	NA	311	123.5	NA	372	NA	NA	NA	NA	NA	NA	NA	NA	NA	NA	NA	NA	NA	NA	NA	NA	NA	NA	NA	NA	NA	NA	NA	NA	95	NA	123	NA	NA	NA	NA	347
VC_0450	Q9KUR5	Membrane-bound lytic murein transglycosylase C	Cytoplasm	42.3333	NA	NA	54.5	NA	NA	88.3669	86.5083	NA	NA	NA	NA	NA	NA	42	32	53	NA	NA	NA	NA	NA	NA	63	NA	46	NA	NA	NA	NA	NA	NA	56	122	101	100	78	83	NA	NA	NA	NA	NA	NA	NA	NA
VC_0452	Q9KUR3	Adenine DNA glycosylase	Cytoplasm	NA	NA	NA	NA	NA	NA	NA	NA	NA	NA	NA	NA	NA	59	NA	NA	NA	NA	NA	NA	NA	NA	NA	NA	NA	NA	NA	NA	NA	NA	NA	NA	NA	NA	NA	NA	NA	NA	NA	NA	NA	NA	NA	NA	NA	NA
VC_0456	Q9KUQ9	dITP/XTP pyrophosphatase	Cytoplasm	NA	NA	NA	NA	NA	NA	NA	NA	NA	NA	81.5	77.5	NA	54	NA	NA	NA	NA	NA	NA	NA	NA	NA	NA	NA	NA	NA	NA	NA	NA	NA	NA	NA	NA	NA	NA	NA	NA	NA	NA	NA	NA	NA	NA	NA	74
VC_0459	Q9KUQ6	YggT family protein	Cytoplasmic Membrane	NA	NA	37	NA	NA	NA	24.6779	NA	NA	NA	68	NA	NA	50	NA	NA	NA	NA	NA	NA	NA	46	28	NA	NA	NA	NA	NA	NA	NA	NA	NA	NA	21	29	NA	NA	NA	NA	NA	NA	NA	NA	NA	NA	33
VC_0460	Q9KUQ5	Pyrroline-5-carboxylate reductase	Cytoplasm	NA	NA	NA	NA	NA	NA	NA	NA	83	NA	43.5	82	NA	NA	NA	NA	NA	NA	NA	NA	NA	NA	NA	NA	NA	NA	NA	NA	NA	NA	NA	NA	NA	NA	NA	NA	NA	NA	63	NA	103	NA	NA	NA	NA	53
VC_0461	Q9KUQ4	Pyridoxal phosphate homeostasis protein	Cytoplasm	NA	NA	NA	NA	NA	NA	NA	NA	70	NA	NA	78	NA	NA	NA	NA	NA	NA	NA	NA	NA	NA	NA	NA	NA	NA	NA	NA	NA	NA	NA	NA	NA	NA	NA	NA	NA	NA	71	NA	69	NA	NA	NA	NA	NA
VC_0462	Q9KUQ3	Twitching motility protein PilT	Cytoplasm	NA	NA	NA	NA	NA	NA	NA	NA	60	NA	NA	51	NA	101	NA	NA	NA	NA	NA	NA	NA	NA	NA	NA	NA	NA	NA	NA	NA	NA	NA	NA	NA	NA	NA	NA	NA	NA	54	NA	66	NA	NA	NA	NA	NA
VC_0463	Q9KUQ2	Twitching motility protein PilT	Cytoplasm	NA	NA	NA	NA	NA	NA	NA	NA	154.667	NA	91.5	133.667	106	136.5	NA	NA	NA	NA	NA	NA	NA	NA	NA	NA	NA	NA	NA	NA	NA	NA	NA	NA	NA	NA	NA	NA	NA	NA	150	77	237	NA	NA	NA	NA	74
VC_0465	Q9KUQ0	Tyrosine--tRNA ligase 1	Cytoplasm	NA	NA	NA	NA	NA	NA	NA	NA	82.6667	NA	72	NA	NA	NA	NA	NA	NA	NA	NA	NA	NA	NA	NA	NA	NA	NA	NA	NA	NA	NA	NA	NA	NA	NA	NA	NA	NA	NA	118	31	99	NA	NA	NA	NA	81
VC_0467	Q9KUP8	UPF0301 protein VC_0467	Cytoplasm	NA	NA	NA	NA	NA	NA	NA	NA	NA	NA	NA	NA	NA	61.5	NA	NA	NA	NA	NA	NA	NA	NA	NA	NA	NA	NA	NA	NA	NA	NA	NA	NA	NA	NA	NA	NA	NA	NA	NA	NA	NA	NA	NA	NA	NA	NA
VC_0468	Q9KUP7	Glutathione synthetase	Cytoplasm	NA	NA	NA	NA	NA	NA	NA	46.3718	134.333	NA	75	136.333	NA	107.5	NA	NA	NA	NA	NA	NA	NA	NA	NA	NA	NA	NA	NA	NA	NA	NA	NA	NA	NA	NA	NA	55	37	49	109	131	163	NA	NA	NA	NA	65
VC_0469	Q9KUP6	Ribosomal RNA small subunit methyltransferase E	Cytoplasm	NA	NA	NA	NA	NA	NA	NA	NA	108.667	NA	132	81.6667	97	215	NA	NA	NA	NA	NA	NA	NA	NA	NA	NA	NA	NA	NA	NA	NA	NA	NA	NA	NA	NA	NA	NA	NA	NA	62	144	120	NA	NA	NA	NA	130
VC_0472	Q9KUP3	S-adenosylmethionine synthase	Cytoplasm	NA	97.5	NA	NA	84.6667	78	124.274	103.145	494.667	157	332	239.333	262.667	328.667	NA	NA	NA	82	NA	113	NA	NA	NA	NA	NA	NA	99	65	90	98	NA	58	NA	143	108	110	116	86	543	359	582	186	128	NA	120	367
VC_0475	P0C6R0	Iron-regulated outer membrane virulence protein	Outer Membrane	NA	NA	NA	NA	NA	NA	83.7735	57.2117	NA	NA	NA	NA	NA	97	NA	NA	NA	NA	NA	NA	NA	NA	NA	NA	NA	NA	NA	NA	NA	NA	NA	NA	NA	121	58	56	76	44	NA	NA	NA	NA	NA	NA	NA	NA
VC_0476	P0C6C2	D-erythrose-4-phosphate dehydrogenase	Cytoplasm	NA	NA	NA	NA	91.6667	83	NA	NA	189.667	NA	136.667	242	156.667	308.667	NA	NA	NA	NA	NA	NA	NA	NA	NA	NA	NA	NA	159	45	71	90	76	NA	NA	NA	NA	NA	NA	NA	137	85	347	NA	NA	NA	51	128
VC_0477	P0C6Q3	Phosphoglycerate kinase	Cytoplasm	NA	90	NA	40	256.333	98	134.201	138.415	1681.67	251.667	1100.33	2018	1127.33	826.667	NA	NA	NA	110	67	93	NA	NA	NA	NA	30	50	261	291	217	109	85	100	130	224	83	280	123	77	1646	1181	2218	379	308	68	466	1258
VC_0478	Q9KUN7	Fructose-bisphosphate aldolase	Cytoplasm	58	258.667	57.3333	NA	1076.67	405.333	516.149	517.708	2282	442	1367.67	2422.67	821.333	681	75	48	51	175	213	388	69	59	44	NA	NA	NA	1367	1067	796	442	432	342	255	1085	497	762	304	599	2633	1538	2675	555	329	NA	250	1409
VC_0480	Q9KUN5	Small-conductance mechanosensitive channel	Cytoplasmic Membrane	37.5	69	NA	NA	NA	NA	170.827	104.981	193	439.333	582.667	208.667	250.5	312.667	NA	54	21	82	45	80	NA	NA	NA	NA	NA	NA	NA	NA	NA	NA	NA	NA	134	209	178	199	114	51	153	229	197	538	398	382	618	630
VC_0483	Q9KUN2	Oxidative stress defense protein	Periplasmic Space	144	169	111	245	221.333	168.667	684.241	1143.45	233.667	NA	424.333	153.333	NA	383.667	180	160	92	79	198	230	42	175	116	200	286	249	381	196	87	167	216	123	459	805	867	1159	928	1390	261	128	312	NA	NA	NA	263	505
VC_0485	Q9KUN0	Pyruvate kinase	Cytoplasm	74.5	129.333	NA	NA	114	71	363.172	407.766	1418.33	314.333	894.333	1162	1056.67	649	63	86	NA	184	41	163	NA	NA	NA	NA	NA	NA	88	169	85	47	95	NA	234	626	327	490	368	376	1515	1062	1678	631	262	50	203	952
VC_0487	Q9KUM8	Glutamine--fructose-6-phosphate aminotransferase [isomerizing]	Cytoplasm	NA	44	56.5	NA	NA	NA	244.823	254.904	590	310.5	433.667	422.333	457.333	580.333	NA	NA	NA	34	54	NA	NA	74	39	NA	NA	NA	NA	NA	NA	NA	NA	NA	102	695	207	496	NA	131	607	383	780	356	265	NA	117	434
VC_0490	Q9KUM5	Plasmid-related protein	Cytoplasm	NA	NA	NA	NA	43	NA	76.7126	64.465	415.333	NA	NA	226	326	440.333	NA	NA	NA	NA	NA	NA	NA	NA	NA	NA	NA	NA	36	54	39	NA	NA	NA	60	132	57	95	47	60	341	218	687	NA	NA	NA	NA	NA
VC_0492	Q9KUM3	ABC-three component systems C-terminal domain-containing protein	Cytoplasm	NA	NA	NA	NA	NA	NA	NA	NA	70	NA	62.5	76	NA	95	NA	NA	NA	NA	NA	NA	NA	NA	NA	NA	NA	NA	NA	NA	NA	NA	NA	NA	NA	NA	NA	NA	NA	NA	59	79	72	NA	NA	NA	NA	52
VC_0516	Q9KUK2	Phage integrase	Unknown	NA	NA	33.5	NA	NA	NA	NA	NA	NA	93.5	138	76.5	140.5	133.5	NA	NA	NA	NA	NA	NA	NA	34	33	NA	NA	NA	NA	NA	NA	NA	NA	NA	NA	NA	NA	NA	NA	NA	NA	NA	NA	141	46	NA	NA	175
VC_0517	Q9KUK1	RNA polymerase sigma factor RpoD	Cytoplasm	NA	NA	54	NA	122.333	NA	121.984	147.975	517.667	249	336	335	334.333	440	NA	NA	NA	NA	NA	NA	NA	57	51	NA	NA	NA	141	163	63	NA	NA	NA	80	186	NA	161	125	161	520	308	725	469	96	182	70	345
VC_0519	Q9KUK0	GatB/YqeY domain-containing protein	Cytoplasm	NA	NA	NA	NA	NA	NA	NA	NA	145	NA	NA	63.6667	NA	NA	NA	NA	NA	NA	NA	NA	NA	NA	NA	NA	NA	NA	NA	NA	NA	NA	NA	NA	NA	NA	NA	NA	NA	NA	91	NA	199	NA	NA	NA	NA	NA
VC_0520	P66532	30S ribosomal protein S21	Cytoplasm	NA	57.5	58.6667	NA	55.5	58.3333	38.4708	30.9839	216.333	68.5	99.5	197.667	128.333	102	NA	NA	NA	73	42	NA	49	75	52	NA	NA	NA	69	NA	42	73	64	38	37	40	NA	30	32	NA	236	177	236	79	58	NA	NA	99
VC_0524	Q9KUJ6	7,8-dihydroneopterin aldolase	Cytoplasm	NA	NA	NA	NA	NA	NA	NA	NA	49.5	NA	NA	NA	NA	NA	NA	NA	NA	NA	NA	NA	NA	NA	NA	NA	NA	NA	NA	NA	NA	NA	NA	NA	NA	NA	NA	NA	NA	NA	41	NA	58	NA	NA	NA	NA	NA
VC_0530	Q9KUJ0	tRNA pseudouridine synthase D	Cytoplasm	NA	NA	NA	NA	NA	NA	NA	NA	49.3333	134.5	125	47.5	47.5	102.5	NA	NA	NA	NA	NA	NA	NA	NA	NA	NA	NA	NA	NA	NA	NA	NA	NA	NA	NA	NA	NA	NA	NA	NA	49	44	55	208	61	NA	NA	118
VC_0532	Q9KUI8	Protein-L-isoaspartate O-methyltransferase	Cytoplasm	NA	NA	NA	NA	NA	NA	NA	NA	NA	NA	78	82	NA	53	NA	NA	NA	NA	NA	NA	NA	NA	NA	NA	NA	NA	NA	NA	NA	NA	NA	NA	NA	NA	NA	NA	NA	NA	NA	NA	NA	NA	NA	NA	NA	81
VC_0533	Q9KUI7	Lipoprotein NlpD	Outer Membrane	NA	NA	21	153.333	NA	37	70.5975	57.74	NA	NA	NA	NA	NA	NA	NA	NA	NA	NA	NA	NA	NA	22	20	181	179	100	NA	NA	NA	32	42	NA	NA	56	89	70	50	55	NA	NA	NA	NA	NA	NA	NA	NA
VC_0535	Q9KUI6	DNA mismatch repair protein MutS	Cytoplasm	NA	NA	NA	NA	NA	NA	NA	NA	111.5	NA	126.5	123.667	297.5	339.667	NA	NA	NA	NA	NA	NA	NA	NA	NA	NA	NA	NA	NA	NA	NA	NA	NA	NA	NA	NA	NA	NA	NA	NA	NA	127	96	NA	NA	NA	NA	120
VC_0537	Q9KUI4	Cysteine synthase	Cytoplasm	NA	NA	NA	NA	59	NA	NA	NA	295	NA	200	215.333	NA	NA	NA	NA	NA	NA	NA	NA	NA	NA	NA	NA	NA	NA	66	46	65	NA	NA	NA	NA	NA	NA	NA	NA	NA	360	186	339	NA	NA	NA	NA	115
VC_0538	Q9KUI3	Thiosulfate ABC transporter, periplasmic thiosulfate-binding protein	Periplasmic Space	42.5	NA	NA	NA	NA	NA	55.4985	NA	NA	NA	NA	NA	60	124	60	25	NA	NA	NA	NA	NA	NA	NA	NA	NA	NA	NA	NA	NA	NA	NA	NA	70	37	66	NA	NA	NA	NA	NA	NA	NA	NA	NA	NA	NA
VC_0541	Q9KUI0	Sulfate/thiosulfate import ATP-binding protein CysA	Cytoplasmic Membrane	NA	NA	NA	NA	NA	NA	NA	NA	NA	NA	150.5	NA	NA	NA	NA	NA	NA	NA	NA	NA	NA	NA	NA	NA	NA	NA	NA	NA	NA	NA	NA	NA	NA	NA	NA	NA	NA	NA	NA	NA	NA	NA	NA	NA	NA	177
VC_0543	P45383	Protein RecA	Cytoplasm	NA	30.5	58.5	NA	NA	91	129.272	91.6665	400	377.333	2769	486	686.333	2610.67	NA	NA	NA	39	NA	22	NA	81	36	NA	NA	NA	NA	NA	NA	122	79	72	87	279	89	250	39	79	440	211	549	615	425	92	875	3911
VC_0545	Q56648	Alanine--tRNA ligase	Cytoplasm	NA	174.5	NA	NA	52	NA	141.726	162.787	1334.33	253	914.333	1053	982	981.667	NA	NA	NA	184	NA	165	NA	NA	NA	NA	NA	NA	70	24	62	NA	NA	NA	125	193	118	291	109	136	1430	1059	1514	276	230	NA	487	781
VC_0547	Q9KUH4	Aspartokinase	Cytoplasm	NA	NA	NA	NA	NA	NA	NA	NA	54.5	161	196	NA	161	328.667	NA	NA	NA	NA	NA	NA	NA	NA	NA	NA	NA	NA	NA	NA	NA	NA	NA	NA	NA	NA	NA	NA	NA	NA	59	50	NA	187	223	73	129	212
VC_0548	Q9KUH3	Translational regulator CsrA	Cytoplasm	NA	NA	NA	NA	NA	NA	NA	NA	44.5	NA	NA	49	NA	NA	NA	NA	NA	NA	NA	NA	NA	NA	NA	NA	NA	NA	NA	NA	NA	NA	NA	NA	NA	NA	NA	NA	NA	NA	42	NA	47	NA	NA	NA	NA	NA
VC_0549	Q9KUH2	Probable oxaloacetate decarboxylase gamma chain 1	Cytoplasmic Membrane	NA	NA	NA	NA	NA	NA	NA	NA	89	NA	NA	102	77	NA	NA	NA	NA	NA	NA	NA	NA	NA	NA	NA	NA	NA	NA	NA	NA	NA	NA	NA	NA	NA	NA	NA	NA	NA	99	NA	79	NA	NA	NA	NA	NA
VC_0550	Q9KUH1	Oxaloacetate decarboxylase, alpha subunit	Cytoplasm	NA	145.333	144	NA	242.667	NA	125.32	216.363	954.333	419.333	579.5	879	832.667	189	NA	NA	NA	180	152	104	NA	167	121	NA	NA	NA	372	206	150	NA	NA	NA	45	239	183	164	193	320	954	765	1144	809	325	124	NA	320
VC_0551	Q9KUH0	Oxaloacetate decarboxylase beta chain	Cytoplasmic Membrane	NA	NA	NA	NA	NA	NA	127.75	137.88	NA	NA	171	NA	NA	77	NA	NA	NA	NA	NA	NA	NA	NA	NA	NA	NA	NA	NA	NA	NA	NA	NA	NA	NA	120	136	167	109	144	NA	NA	NA	NA	NA	NA	103	233
VC_0552	Q9KUG9	Quinone oxidoreductase	Cytoplasm	NA	NA	NA	NA	NA	NA	NA	NA	160	NA	NA	147	NA	NA	NA	NA	NA	NA	NA	NA	NA	NA	NA	NA	NA	NA	NA	NA	NA	NA	NA	NA	NA	NA	NA	NA	NA	NA	202	159	119	NA	NA	NA	NA	NA
VC_0554	Q9KUG7	Protease, insulinase family/protease, insulinase family	Unknown	658.333	515.667	630	534.667	887.667	615	1459.56	1516.62	476.667	327.5	919.667	328	358.667	563.333	793	651	531	539	548	460	384	867	639	660	466	478	991	704	968	616	620	609	1182	1837	1432	1706	1579	1295	523	290	617	522	133	NA	369	1266
VC_0556	Q9KUG5	Glutamate--cysteine ligase	Cytoplasm	NA	38	47.5	NA	NA	63	58.5833	NA	328	101	179	310.667	216.333	78	NA	NA	NA	43	NA	33	NA	61	34	NA	NA	NA	NA	NA	NA	95	31	NA	NA	78	44	NA	NA	NA	414	240	330	113	89	NA	65	196
VC_0557	Q9KUG4	S-ribosylhomocysteine lyase	Cytoplasm	NA	63	NA	NA	56.6667	NA	NA	NA	583	NA	364.5	427.667	73.5	223	NA	NA	NA	NA	75	51	NA	NA	NA	NA	NA	NA	61	69	40	NA	NA	NA	NA	NA	NA	NA	NA	NA	746	290	713	NA	NA	NA	NA	204
VC_0558	Q9KUG3	Hemolysin, putative	Cytoplasmic Membrane	NA	NA	NA	NA	NA	49.5	88.5889	78.4332	87	127	66.3333	66.5	69.5	97	NA	NA	NA	NA	NA	NA	NA	NA	NA	NA	NA	NA	NA	NA	NA	50	49	NA	NA	109	72	118	47	87	71	NA	103	191	63	NA	26	119
VC_0560	Q9KUG1	Signal recognition particle protein	Cytoplasm	NA	NA	NA	NA	73.3333	98	NA	94.2019	311.333	265	271.5	344.667	531.333	413.5	NA	NA	NA	NA	NA	NA	NA	NA	NA	NA	NA	NA	98	85	37	127	69	NA	NA	NA	NA	NA	102	87	294	226	414	365	165	NA	NA	248
VC_0561	Q9KUG0	30S ribosomal protein S16	Cytoplasm	NA	NA	NA	NA	69	NA	NA	NA	434.667	209.5	289	506.667	303.5	293	NA	NA	NA	NA	NA	NA	NA	NA	NA	NA	NA	NA	85	70	52	NA	NA	NA	NA	NA	NA	NA	NA	NA	409	447	448	255	164	NA	NA	223
VC_0564	Q9KUF7	50S ribosomal protein L19	Cytoplasm	NA	119	NA	NA	68.5	NA	112.285	122.744	536	720.667	505.667	562.333	637.333	376.333	NA	NA	NA	161	40	156	NA	NA	NA	NA	NA	NA	76	NA	61	NA	NA	NA	NA	197	64	186	NA	81	558	500	550	787	1018	357	273	703
VC_0565	Q9KUF6	Protease DegS	Periplasmic Space	55	NA	107	NA	49.5	127.667	139.718	137.726	187.667	144	268.333	173.667	155	326.333	68	57	40	NA	NA	NA	40	199	82	NA	NA	NA	46	NA	53	117	197	69	NA	241	81	193	94	144	189	164	210	224	152	56	113	395
VC_0566	Q9KUF5	Periplasmic serine endoprotease DegP-like O	Periplasmic Space	1032.67	538	918.667	703.667	1088.67	733.667	1411.17	1750.73	1734.33	778	2675.33	1605.33	769.667	2646	1216	951	931	481	604	529	547	1277	932	876	521	714	1243	1283	740	675	960	566	682	2163	1905	2091	1613	1591	1975	1507	1721	1225	714	395	2887	2579
VC_0567	Q9KUF4	Z-ring associated protein G	Cytoplasmic Membrane	NA	NA	NA	NA	NA	40	133.492	95.7714	106.333	121.5	198	86.6667	82	291.667	NA	NA	NA	NA	NA	NA	NA	NA	NA	NA	NA	NA	NA	NA	NA	42	38	NA	NA	162	110	89	105	94	121	56	142	196	47	NA	57	195
VC_0568	Q9KUF3	Cell division protein ZapE	Cytoplasm	NA	NA	NA	NA	NA	NA	NA	NA	85	104.5	94	83.5	116.667	150	NA	NA	NA	NA	NA	NA	NA	NA	NA	NA	NA	NA	NA	NA	NA	NA	NA	NA	NA	NA	NA	NA	NA	NA	73	NA	97	155	54	NA	NA	93
VC_0570	Q9KUF1	50S ribosomal protein L13	Cytoplasm	NA	140	52.5	NA	71.3333	54.6667	81.1017	66.266	545.333	836.333	553.667	485.333	750.667	935.333	NA	NA	NA	125	NA	155	NA	41	64	NA	NA	NA	82	55	77	54	59	51	61	165	53	173	29	58	582	500	554	804	1050	655	454	621
VC_0571	Q9KUF0	30S ribosomal protein S9	Cytoplasm	NA	285.667	180	NA	62.6667	152.333	203.854	123.212	525	1024	868	523	847.667	1192.67	NA	NA	NA	339	72	446	48	246	246	NA	NA	NA	66	68	54	185	177	95	147	403	143	430	75	58	688	334	553	1164	1338	570	466	1106
VC_0573	Q9KUE8	Ubiquinol-cytochrome c reductase iron-sulfur subunit	Cytoplasm	68	70.3333	200	72	62.5	99	252.538	305.704	995	836	1128.33	748.333	674.667	693.667	50	86	NA	95	39	77	105	259	236	102	NA	42		47	78	101	100	96	165	454	215	293	281	347	1206	875	904	1149	622	737	1012	1245
VC_0574	Q9KUE7	Cytochrome b	Cytoplasmic Membrane	NA	66.5	212	NA	98.3333	NA	183.674	249.014	276	883	757	164.5	491.667	324.333	NA	NA	NA	98	NA	35	NA	247	177	NA	NA	NA	217	28	50	NA	NA	NA	108	375	153	271	227	251	191	281	356	860	639	1150	940	689
VC_0575	Q9KUE6	Ubiquinol--cytochrome c reductase, cytochrome c1	Unknown	113.333	261.333	497	69.3333	124.5	275.333	595.838	759.282	1246.33	3460.33	2509.33	979	1913.67	1050.67	95	198	47	412	143	229	134	773	584	101	59	48		67	182	310	262	254	379	1088	513	836	587	892	1333	1177	1229	2725	3000	4656	3402	2090
VC_0576	Q9KUE5	Stringent starvation protein A	Cytoplasm	NA	149	98.5	NA	123.667	114	173.759	112.105	295.667	93.5	273	322	197.333	361.667	NA	NA	NA	164	79	204	NA	98	99	NA	NA	NA	94	76	201	156	103	83	132	288	138	221	51	125	329	255	303	136	51	NA	100	234
VC_0578	Q9KUE3	Hemolysin, putative	Periplasmic Space	274.667	145.333	124.333	274	221.667	115.333	389.968	397.229	191.667	129.333	198	156.667	278	214	317	353	154	122	186	128	107	125	141	275	190	357	318	173	174	136	105	105	337	421	418	466	427	315	201	142	232	222	107	59	122	244
VC_0579	Q9KUE2	Phosphoheptose isomerase	Cytoplasm	NA	NA	NA	NA	NA	NA	NA	NA	NA	NA	NA	NA	NA	134	NA	NA	NA	NA	NA	NA	NA	NA	NA	NA	NA	NA	NA	NA	NA	NA	NA	NA	NA	NA	NA	NA	NA	NA	NA	NA	NA	NA	NA	NA	NA	NA
VC_0581	Q9KUE0	Penicillin-binding protein activator LpoA	Outer Membrane	1932	922.667	775.667	2128.33	1142.33	1102.67	2854.68	2348.87	920.333	428	1201.33	676.667	768	1211.67	2286	2260	1250	845	1124	799	369	1251	707	2091	1782	2512	1538	1085	804	991	1375	942	2224	3115	3358	2996	2531	1709	940	718	1103	676	293	315	576	1535
VC_0582	Q9KUD9	Ribosomal RNA small subunit methyltransferase I	Cytoplasm	NA	NA	NA	NA	NA	NA	NA	NA	NA	NA	61	NA	NA	52	NA	NA	NA	NA	NA	NA	NA	NA	NA	NA	NA	NA	NA	NA	NA	NA	NA	NA	NA	NA	NA	NA	NA	NA	NA	NA	NA	NA	NA	NA	NA	47
VC_0585	Q9KUD7	Hypoxanthine phosphoribosyltransferase	Cytoplasm	NA	NA	NA	NA	NA	NA	NA	NA	56	NA	62	NA	NA	NA	NA	NA	NA	NA	NA	NA	NA	NA	NA	NA	NA	NA	NA	NA	NA	NA	NA	NA	NA	NA	NA	NA	NA	NA	57	52	59	NA	NA	NA	NA	51
VC_0586	Q9KUD6	Carbonic anhydrase	Cytoplasm	NA	NA	NA	NA	39	NA	NA	NA	NA	NA	NA	NA	NA	NA	NA	NA	NA	NA	NA	NA	NA	NA	NA	NA	NA	NA	25	53	NA	NA	NA	NA	NA	NA	NA	NA	NA	NA	NA	NA	NA	NA	NA	NA	NA	NA
VC_0587	Q9KUD5	Sulfate permease family protein	Cytoplasmic Membrane	NA	NA	NA	NA	NA	NA	NA	NA	NA	NA	72.5	NA	NA	NA	NA	NA	NA	NA	NA	NA	NA	NA	NA	NA	NA	NA	NA	NA	NA	NA	NA	NA	NA	NA	NA	NA	NA	NA	NA	NA	NA	NA	NA	NA	38	NA
VC_0589	Q9KUD3	ABC transporter, ATP-binding protein	Cytoplasmic Membrane	NA	NA	NA	NA	NA	NA	NA	NA	NA	NA	121	NA	NA	131.5	NA	NA	NA	NA	NA	NA	NA	NA	NA	NA	NA	NA	NA	NA	NA	NA	NA	NA	NA	NA	NA	NA	NA	NA	NA	NA	NA	NA	NA	NA	NA	123
VC_0591	Q9KUD1	Pantothenate synthetase	Cytoplasm	NA	42.5	NA	NA	93.3333	NA	70.4982	93.4221	243	NA	254	132.333	NA	81	NA	NA	NA	28	57	NA	NA	NA	NA	NA	NA	NA	120	75	85	NA	NA	NA	NA	71	70	128	98	65	214	156	359	NA	NA	NA	NA	184
VC_0592	Q9KUD0	3-methyl-2-oxobutanoate hydroxymethyltransferase	Cytoplasm	51.5	61	62.5	NA	97	53.6667	76.5989	79.1413	NA	NA	NA	NA	49	NA	54	49	NA	64	66	53	NA	56	69	NA	NA	NA	95	99	NA	63	59	39	52	129	67	78	41	155	NA	NA	NA	NA	NA	NA	NA	NA
VC_0594	Q9KUC8	Poly(A) polymerase I	Cytoplasm	NA	NA	39	NA	NA	56.5	111.911	NA	233	241.333	233	201	325	340.667	NA	NA	NA	NA	NA	NA	NA	53	25	NA	NA	NA	NA	NA	NA	63	50	NA	NA	202	62	NA	NA	NA	212	177	310	387	251	86	NA	274
VC_0596	Q9KUC6	RNA polymerase-binding transcription factor DksA	Cytoplasm	NA	NA	NA	NA	NA	NA	NA	NA	203.667	NA	184	119.667	NA	NA	NA	NA	NA	NA	NA	NA	NA	NA	NA	NA	NA	NA	NA	NA	NA	NA	NA	NA	NA	NA	NA	NA	NA	NA	180	155	276	NA	NA	NA	NA	108
VC_0601	Q9KUC1	ATP-dependent helicase HrpB	Unknown	NA	NA	NA	NA	NA	NA	NA	NA	NA	NA	NA	NA	NA	75.5	NA	NA	NA	NA	NA	NA	NA	NA	NA	NA	NA	NA	NA	NA	NA	NA	NA	NA	NA	NA	NA	NA	NA	NA	NA	NA	NA	NA	NA	NA	NA	NA
VC_0602	Q9KUC0	Penicillin-binding protein 1B	Cytoplasmic Membrane	NA	NA	NA	NA	NA	NA	76.642	54.0833	NA	NA	NA	NA	NA	87.5	NA	NA	NA	NA	NA	NA	NA	NA	NA	NA	NA	NA	NA	NA	NA	NA	NA	NA	NA	66	89	65	NA	45	NA	NA	NA	NA	NA	NA	NA	NA
VC_0603	Q9KUB9	PNPLA domain-containing protein	Outer Membrane	275	102	155.333	367.667	205.333	95	452.731	555.962	210.333	281	383.333	139	239	414	248	397	180	94	110	NA	31	266	169	409	280	414	315	115	186	34	142	109	254	722	506	655	563	466	204	171	256	258	304	NA	307	465
VC_0604	Q9KUB8	Aconitate hydratase B	Cytoplasm	NA	452.333	81.3333	NA	1033.33	101.667	365.124	459.724	5414.33	210	1302.33	4950	1128.67	755.667	NA	NA	NA	431	500	426	86	73	85	NA	NA	NA	1252	876	972	116	103	86	236	863	239	486	408	490	6153	4276	5814	389	188	53	407	1371
VC_0608	Q9KUB5	Iron(III) ABC transporter, periplasmic iron-compound-binding protein	Periplasmic Space	62.5	NA	NA	67.6667	NA	45.5	74.7573	NA	87.3333	NA	128.333	46	NA	161.333	58	67	NA	NA	NA	NA	NA	NA	NA	46	74	83	NA	NA	NA	44	47	NA	64	96	68	NA	NA	NA	78	77	107	NA	NA	NA	73	174
VC_0610	Q9KUB3	Iron(III) ABC transporter, ATP-binding protein	Cytoplasmic Membrane	NA	NA	NA	NA	NA	NA	NA	NA	NA	NA	NA	NA	NA	45.5	NA	NA	NA	NA	NA	NA	NA	NA	NA	NA	NA	NA	NA	NA	NA	NA	NA	NA	NA	NA	NA	NA	NA	NA	NA	NA	NA	NA	NA	NA	NA	NA
VC_0612	Q9KUB1	Cellobiose/cellodextrin-phosphorylase, putative	Cytoplasmic Membrane	NA	NA	NA	NA	96.6667	NA	NA	37.1424	NA	NA	NA	NA	190.667	133	NA	NA	NA	NA	NA	NA	NA	NA	NA	NA	NA	NA	136	66	88	NA	NA	NA	NA	NA	NA	30	28	61	NA	NA	NA	NA	NA	NA	NA	NA
VC_0616	Q9KLX5	GTP cyclohydrolase 1	Cytoplasm	NA	NA	NA	NA	83	55	45.8258	81.6806	NA	NA	NA	NA	NA	NA	NA	NA	NA	NA	NA	NA	NA	NA	NA	NA	NA	NA	85	101	63	40	64	61	NA	75	28	75	42	173	NA	NA	NA	NA	NA	NA	NA	NA
VC_0620	Q9KUA3	Peptide ABC transporter, periplasmic peptide-binding protein	Periplasmic Space	182	56.5	109	83.6667	47	37	96.3687	NA	115.667	NA	159.667	106.333	NA	81	224	183	139	30	83	NA	45	203	79	93	53	105		41	53	30	NA	44	87	81	127	NA	NA	NA	100	128	119	NA	NA	NA	121	173
VC_0622	Q9KUA1	Histidine kinase	Cytoplasmic Membrane	NA	NA	48	NA	NA	40	72.808	NA	83.6667	140.333	164.667	91.6667	107.333	185.333	NA	NA	NA	NA	NA	NA	NA	49	47	NA	NA	NA	NA	NA	NA	41	NA	39	NA	93	57	NA	NA	NA	82	89	80	276	110	35	35	232
VC_0626	Q9KU97	Glutamate-1-semialdehyde 2,1-aminomutase	Cytoplasm	NA	NA	NA	NA	49.5	NA	97.7701	98.27	269.333	NA	226	318	401.667	281	NA	NA	NA	NA	NA	NA	NA	NA	NA	NA	NA	NA	54	NA	45	NA	NA	NA	NA	121	79	111	NA	87	341	162	305	NA	NA	NA	69	260
VC_0627	Q9KU96	Iron-sulfur cluster insertion protein ErpA	Cytoplasm	NA	NA	NA	NA	NA	NA	NA	NA	60.5	NA	NA	NA	NA	NA	NA	NA	NA	NA	NA	NA	NA	NA	NA	NA	NA	NA	NA	NA	NA	NA	NA	NA	NA	NA	NA	NA	NA	NA	55	NA	66	NA	NA	NA	NA	NA
VC_0628	Q9KU95	RND efflux pump membrane fusion protein barrel-sandwich domain-containing protein	Cytoplasm	NA	NA	NA	NA	NA	NA	NA	NA	NA	81.5	99.5	NA	76.5	118.333	NA	NA	NA	NA	NA	NA	NA	NA	NA	NA	NA	NA	NA	NA	NA	NA	NA	NA	NA	NA	NA	NA	NA	NA	NA	NA	NA	107	56	NA	NA	123
VC_0629	Q9KU94	Multidrug resistance protein, putative	Cytoplasmic Membrane	NA	NA	NA	NA	NA	NA	NA	NA	39	NA	80.5	NA	62.5	86	NA	NA	NA	NA	NA	NA	NA	NA	NA	NA	NA	NA	NA	NA	NA	NA	NA	NA	NA	NA	NA	NA	NA	NA	41	NA	37	NA	NA	NA	NA	73
VC_0630	Q9KU93	Peptidase, M23/M37 family	Unknown	NA	NA	NA	NA	NA	NA	NA	NA	59	NA	125	51	91.5	79.3333	NA	NA	NA	NA	NA	NA	NA	NA	NA	NA	NA	NA	NA	NA	NA	NA	NA	NA	NA	NA	NA	NA	NA	NA	62	64	51	NA	NA	NA	NA	139
VC_0631	Q9KU92	Tyrosine--tRNA ligase 2	Cytoplasm	NA	NA	NA	NA	NA	NA	NA	53.6656	427	NA	239.333	422	273	119.5	NA	NA	NA	NA	NA	NA	NA	NA	NA	NA	NA	NA	NA	NA	NA	NA	NA	NA	NA	NA	NA	NA	45	64	469	303	509	NA	NA	NA	45	186
VC_0632	Q9KU91	D-alanyl-D-alanine carboxypeptidase/D-alanyl-D-alanine-endopeptidase	Periplasmic Space	53	43.5	60.5	NA	40	NA	241.923	218.784	NA	NA	59	NA	NA	137	58	NA	48	52	NA	35	NA	68	53	NA	NA	NA	39	50	31	NA	NA	NA	204	247	281	254	155	266	NA	NA	NA	NA	NA	NA	NA	52
VC_0633	P0C6Q6	Outer membrane protein U	Outer Membrane	25745.7	17094.7	14099	34308.7	21423	19510.7	35104.9	35606.1	21018.3	34252.3	33594.7	19658.3	28234.7	23326.3	27424	28799	21014	18458	19063	13763	10408	18977	12912	35219	34408	33299	26855	19371	18043	17565	19057	21910	35407	36224	33730	40451	35097	31796	21875	20055	21125	30990	36416	35351	40633	29485
VC_0634	Q9KU89	Transcription elongation factor GreA	Cytoplasm	NA	NA	NA	NA	NA	NA	NA	NA	149.333	NA	139.5	153.667	NA	NA	NA	NA	NA	NA	NA	NA	NA	NA	NA	NA	NA	NA	NA	NA	NA	NA	NA	NA	NA	NA	NA	NA	NA	NA	157	100	191	NA	NA	NA	NA	60
VC_0635	Q9KU88	CRM domain-containing protein	Cytoplasm	NA	NA	NA	NA	NA	NA	NA	NA	41	NA	53	NA	NA	50.5	NA	NA	NA	NA	NA	NA	NA	NA	NA	NA	NA	NA	NA	NA	NA	NA	NA	NA	NA	NA	NA	NA	NA	NA	NA	39	43	NA	NA	NA	NA	45
VC_0636	Q9KU87	Ribosomal RNA large subunit methyltransferase E	Cytoplasm	NA	NA	NA	NA	NA	NA	NA	NA	39	81.5	48.5	30.5	68	134.5	NA	NA	NA	NA	NA	NA	NA	NA	NA	NA	NA	NA	NA	NA	NA	NA	NA	NA	NA	NA	NA	NA	NA	NA	NA	38	40	73	90	NA	NA	44
VC_0637	Q9KU86	ATP-dependent zinc metalloprotease FtsH	Cytoplasmic Membrane	77.6667	49.3333	99	NA	NA	80.3333	154.748	158.033	2050.67	1429.67	2097	1509.67	1317.67	1436	80	71	82	58	55	35	68	149	80	NA	NA	NA	NA	NA	NA	66	114	61	61	375	162	347	94	121	2205	1796	2151	2015	1518	756	1210	2208
VC_0638	Q9KU85	Dihydropteroate synthase	Cytoplasm	NA	NA	NA	NA	NA	NA	NA	NA	NA	NA	NA	NA	NA	72	NA	NA	NA	NA	NA	NA	NA	NA	NA	NA	NA	NA	NA	NA	NA	NA	NA	NA	NA	NA	NA	NA	NA	NA	NA	NA	NA	NA	NA	NA	NA	NA
VC_0639	Q9KU84	Phosphoglucosamine mutase	Cytoplasm	NA	59.3333	NA	NA	134.667	115	139.392	149.917	503.333	177	344.5	376.333	124	NA	NA	NA	NA	92	39	47	NA	NA	NA	NA	NA	NA	125	106	173	95	111	139	NA	145	134	134	107	235	480	418	612	273	181	77	NA	281
VC_0642	Q9KU81	Transcription termination/antitermination protein NusA	Cytoplasm	NA	NA	NA	NA	NA	NA	NA	NA	288.333	NA	233	362.333	350.333	442	NA	NA	NA	NA	NA	NA	NA	NA	NA	NA	NA	NA	NA	NA	NA	NA	NA	NA	NA	NA	NA	NA	NA	NA	311	185	369	NA	NA	NA	60	151
VC_0643	Q9KU80	Translation initiation factor IF-2	Cytoplasm	NA	NA	NA	NA	NA	NA	NA	45.2327	763	444	660.667	917	1130.33	798.667	NA	NA	NA	NA	NA	NA	NA	NA	NA	NA	NA	NA	NA	NA	NA	NA	NA	NA	NA	NA	NA	93	NA	22	775	498	1016	732	449	151	157	761
VC_0644	Q9KU79	Ribosome-binding factor A	Cytoplasm	NA	NA	NA	NA	NA	NA	NA	NA	45	NA	88	NA	NA	NA	NA	NA	NA	NA	NA	NA	NA	NA	NA	NA	NA	NA	NA	NA	NA	NA	NA	NA	NA	NA	NA	NA	NA	NA	48	NA	42	NA	NA	NA	NA	76
VC_0645	Q9KU78	tRNA pseudouridine synthase B	Cytoplasm	NA	NA	NA	NA	NA	NA	NA	NA	NA	NA	NA	NA	46	NA	NA	NA	NA	NA	NA	NA	NA	NA	NA	NA	NA	NA	NA	NA	NA	NA	NA	NA	NA	NA	NA	NA	NA	NA	NA	NA	NA	NA	NA	NA	NA	NA
VC_0646	Q9KU77	30S ribosomal protein S15	Cytoplasm	NA	56	NA	NA	NA	73.6667	106.087	105.727	89.5	136.5	NA	NA	366	NA	NA	NA	NA	44	NA	68	NA	NA	NA	NA	NA	NA	NA	NA	NA	52	131	38	134	165	54	158	136	55	NA	88	91	115	158	NA	NA	NA
VC_0647	Q9KU76	Polyribonucleotide nucleotidyltransferase	Cytoplasm	264.333	569.667	579.667	NA	811.667	1188.33	437.994	484.625	1406.67	1180	966.667	1281	1452	309.667	409	243	141	802	393	514	270	955	514	NA	NA	NA	809	763	863	1269	1259	1037	296	726	391	393	274	1057	1500	874	1846	1663	995	882	209	801
VC_0648	Q9KU75	Lipoprotein NlpI	Cytoplasmic Membrane	94.3333	93.3333	117.5	66.3333	123.333	100.333	294.233	296.376	80.6667	NA	142	65	49	108	114	102	67	88	84	108	NA	131	104	76	61	62	135	95	140	86	124	91	203	453	277	397	305	215	101	61	80	NA	NA	NA	NA	140
VC_0652	Q9KU71	Ubiquinone biosynthesis protein UbiU	Cytoplasm	NA	NA	NA	NA	NA	NA	NA	NA	55.5	NA	47	47.6667	99.5	NA	NA	NA	NA	NA	NA	NA	NA	NA	NA	NA	NA	NA	NA	NA	NA	NA	NA	NA	NA	NA	NA	NA	NA	NA	48	NA	63	NA	NA	NA	NA	33
VC_0653	Q9KU70	C-di-GMP phosphodiesterase A-related protein	Unknown	NA	NA	NA	NA	NA	NA	NA	NA	53.6667	NA	NA	43	76	94.5	NA	NA	NA	NA	NA	NA	NA	NA	NA	NA	NA	NA	NA	NA	NA	NA	NA	NA	NA	NA	NA	NA	NA	NA	62	27	72	NA	NA	NA	NA	NA
VC_0658	Q9KU65	C-di-GMP phosphodiesterase A-related protein	Unknown	NA	NA	NA	NA	NA	NA	NA	NA	67.6667	NA	NA	54	NA	NA	NA	NA	NA	NA	NA	NA	NA	NA	NA	NA	NA	NA	NA	NA	NA	NA	NA	NA	NA	NA	NA	NA	NA	NA	62	52	89	NA	NA	NA	NA	NA
VC_0659	Q9KU64	Peptide chain release factor 3	Cytoplasm	NA	NA	NA	NA	NA	NA	74.4764	NA	78.5	NA	79.5	NA	NA	272	NA	NA	NA	NA	NA	NA	NA	NA	NA	NA	NA	NA	NA	NA	NA	NA	NA	NA	45	153	60	NA	NA	NA	44	NA	113	NA	NA	NA	NA	59
VC_0660	Q9KU63	ATP-dependent RNA helicase SrmB	Cytoplasm	NA	NA	43.6667	NA	NA	NA	NA	NA	NA	97.5	NA	NA	101.5	364	NA	NA	NA	NA	NA	NA	38	52	41	NA	NA	NA	NA	NA	NA	NA	NA	NA	NA	NA	NA	NA	NA	NA	NA	NA	NA	156	39	NA	NA	NA
VC_0664	Q9KU60	Lysine--tRNA ligase	Cytoplasm	NA	179.333	42	NA	341.333	231	211.061	238.092	1769	308	1600	3531.33	3050	4609.33	NA	NA	NA	182	122	234	NA	42	42	NA	NA	NA	505	254	265	237	320	136	98	615	156	471	199	144	2037	1153	2117	571	250	103	857	1753
VC_0665	Q9KU59	Sigma-54 dependent transcriptional regulator	Cytoplasm	NA	NA	NA	NA	NA	NA	NA	35.3553	204.333	297	171.667	178	304.667	240.333	NA	NA	NA	NA	NA	NA	NA	NA	NA	NA	NA	NA	NA	NA	NA	NA	NA	NA	NA	NA	NA	50	NA	25	216	182	215	424	220	247	126	215
VC_0667	Q9KU57	Oxidoreductase Tas, aldo/keto reductase family	Cytoplasm	NA	55.6667	NA	NA	88.6667	NA	119.197	NA	119	NA	92.5	74.3333	NA	NA	NA	NA	NA	33	81	53	NA	NA	NA	NA	NA	NA	86	77	103	NA	NA	NA	NA	128	111	NA	NA	NA	160	59	138	NA	NA	NA	NA	39
VC_0671	Q9KU53	RNA pyrophosphohydrolase	Cytoplasm	NA	NA	NA	NA	NA	NA	66.468	60.2163	NA	NA	NA	NA	NA	NA	NA	NA	NA	NA	NA	NA	NA	NA	NA	NA	NA	NA	NA	NA	NA	NA	NA	NA	NA	94	47	74	NA	49	NA	NA	NA	NA	NA	NA	NA	NA
VC_0672	Q9KU52	Phosphoenolpyruvate--protein phosphotransferase	Cytoplasm	NA	NA	NA	NA	NA	NA	NA	NA	94	91	101	51.5	68	95.5	NA	NA	NA	NA	NA	NA	NA	NA	NA	NA	NA	NA	NA	NA	NA	NA	NA	NA	NA	NA	NA	NA	NA	NA	115	68	99	162	83	28	NA	136
VC_0675	O66108	Thymidylate synthase	Cytoplasm	NA	NA	NA	NA	88.6667	37	NA	NA	171	NA	140	162.333	172	280	NA	NA	NA	NA	NA	NA	NA	NA	NA	NA	NA	NA	87	88	91	NA	38	36	NA	NA	NA	NA	NA	NA	135	121	257	NA	NA	NA	NA	115
VC_0679	O34239	Small ribosomal subunit protein bS20	Cytoplasm	NA	NA	NA	NA	NA	NA	179.338	212.067	NA	NA	NA	NA	NA	155	NA	NA	NA	NA	NA	NA	NA	NA	NA	NA	NA	NA	NA	NA	NA	NA	NA	NA	134	211	204	150	293	217	NA	NA	NA	NA	NA	NA	NA	NA
VC_0681	Q9KU48	Riboflavin biosynthesis protein	Cytoplasm	NA	NA	NA	NA	NA	NA	NA	48.331	NA	NA	NA	NA	57.5	91	NA	NA	NA	NA	NA	NA	NA	NA	NA	NA	NA	NA	NA	NA	NA	NA	NA	NA	NA	NA	NA	98	32	36	NA	NA	NA	NA	NA	NA	NA	NA
VC_0682	Q9KU47	Isoleucine--tRNA ligase	Cytoplasm	81	295.667	198	NA	475.333	265	167.18	222.679	950.333	53	561.667	963.333	545.667	257.667	127	35	NA	274	314	299	NA	269	127	NA	NA	NA	580	357	489	248	323	224	48	416	234	279	194	204	1146	598	1107	30	76	NA	128	430
VC_0685	Q9KU44	4-hydroxy-3-methylbut-2-enyl diphosphate reductase	Cytoplasm	NA	NA	NA	NA	NA	NA	NA	NA	NA	NA	NA	NA	NA	146	NA	NA	NA	NA	NA	NA	NA	NA	NA	NA	NA	NA	NA	NA	NA	NA	NA	NA	NA	NA	NA	NA	NA	NA	NA	NA	NA	NA	NA	NA	NA	NA
VC_0687	Q9KU42	Carbon starvation protein A, putative	Cytoplasmic Membrane	NA	NA	NA	NA	NA	NA	NA	51.3809	NA	NA	71	NA	NA	77	NA	NA	NA	NA	NA	NA	NA	NA	NA	NA	NA	NA	NA	NA	NA	NA	NA	NA	NA	NA	NA	88	NA	30	NA	NA	NA	NA	NA	NA	38	100
VC_0688	Q9KU41	Lipoprotein	Unknown	NA	NA	70	NA	NA	56	78.9035	78.9937	NA	NA	NA	NA	NA	NA	NA	NA	NA	NA	NA	NA	NA	100	40	NA	NA	NA	NA	NA	NA	75	37	NA	59	181	46	78	80	NA	NA	NA	NA	NA	NA	NA	NA	NA
VC_0690	Q9KU39	N-acetylmuramic acid 6-phosphate etherase 2	Unknown	NA	NA	NA	NA	NA	NA	54.7142	62.3532	NA	NA	46.5	NA	NA	NA	NA	NA	NA	NA	NA	NA	NA	NA	NA	NA	NA	NA	NA	NA	NA	NA	NA	NA	47	85	41	104	37	63	NA	NA	NA	NA	NA	NA	NA	43
VC_0691	Q9KU38	Anhydro-N-acetylmuramic acid kinase	Unknown	NA	NA	NA	NA	NA	NA	NA	NA	157.667	NA	NA	138	NA	NA	NA	NA	NA	NA	NA	NA	NA	NA	NA	NA	NA	NA	NA	NA	NA	NA	NA	NA	NA	NA	NA	NA	NA	NA	140	115	218	NA	NA	NA	NA	NA
VC_0692	Q9KU37	Beta-hexosaminidase	Cytoplasm	NA	NA	NA	NA	NA	NA	NA	NA	NA	NA	33	76	NA	NA	NA	NA	NA	NA	NA	NA	NA	NA	NA	NA	NA	NA	NA	NA	NA	NA	NA	NA	NA	NA	NA	NA	NA	NA	NA	NA	NA	NA	NA	NA	NA	24
VC_0695	Q9KU34	Phospho-2-dehydro-3-deoxyheptonate aldolase	Cytoplasm	NA	NA	NA	NA	NA	NA	NA	48.5386	NA	NA	NA	NA	59.5	118	NA	NA	NA	NA	NA	NA	NA	NA	NA	NA	NA	NA	NA	NA	NA	NA	NA	NA	NA	NA	NA	62	NA	38	NA	NA	NA	NA	NA	NA	NA	NA
VC_0696	Q9KU33	T-protein	Cytoplasm	NA	NA	NA	NA	NA	NA	NA	NA	NA	NA	NA	NA	74	108	NA	NA	NA	NA	NA	NA	NA	NA	NA	NA	NA	NA	NA	NA	NA	NA	NA	NA	NA	NA	NA	NA	NA	NA	NA	NA	NA	NA	NA	NA	NA	NA
VC_0697	Q9KU32	PilZ domain-containing protein	Cytoplasm	NA	NA	NA	NA	NA	NA	NA	NA	179.333	NA	NA	149	NA	NA	NA	NA	NA	NA	NA	NA	NA	NA	NA	NA	NA	NA	NA	NA	NA	NA	NA	NA	NA	NA	NA	NA	NA	NA	222	75	241	NA	NA	NA	NA	NA
VC_0698	Q9KU31	Energy-dependent translational throttle protein EttA	Cytoplasm	NA	NA	NA	NA	NA	NA	64.6993	NA	773	619	793.333	561.333	676.333	898.667	NA	NA	NA	NA	NA	NA	NA	NA	NA	NA	NA	NA	NA	NA	NA	NA	NA	NA	NA	91	46	NA	NA	NA	806	560	953	1217	450	190	356	935
VC_0700	Q9KU29	Soluble lytic murein transglycosylase	Periplasmic Space	109	56	62	NA	54.5	NA	193.87	85.881	100.333	NA	108	96	NA	89.5	132	135	60	61	62	45	22	87	77	NA	NA	NA	76	NA	33	NA	NA	NA	176	254	163	276	51	45	67	110	124	NA	NA	NA	NA	113
VC_0703	Q9KU26	Biofilm architecture maintenance protein MbaA	Cytoplasmic Membrane	NA	NA	NA	NA	NA	NA	NA	NA	NA	NA	NA	NA	NA	86	NA	NA	NA	NA	NA	NA	NA	NA	NA	NA	NA	NA	NA	NA	NA	NA	NA	NA	NA	NA	NA	NA	NA	NA	NA	NA	NA	NA	NA	NA	NA	NA
VC_0705	Q9KU24	Bifunctional chorismate mutase/prephenate dehydratase	Cytoplasm	NA	NA	NA	NA	NA	NA	NA	NA	64.6667	NA	NA	80	39.5	NA	NA	NA	NA	NA	NA	NA	NA	NA	NA	NA	NA	NA	NA	NA	NA	NA	NA	NA	NA	NA	NA	NA	NA	NA	90	39	65	NA	NA	NA	NA	NA
VC_0706	Q9KU23	Sigma-54 modulation protein, putative	Cytoplasm	75.3333	54.5	NA	NA	62.6667	NA	89	82.5372	125	NA	102.667	128	124.5	144	126	67	33	NA	57	52	NA	NA	NA	NA	NA	NA	61	62	65	NA	NA	NA	89	89	NA	105	119	45	135	80	160	NA	NA	NA	54	80
VC_0708	Q9KU21	Outer membrane protein assembly factor BamD	Outer Membrane	169.333	136.333	137	70	139.333	130.667	339.252	359.049	101	101	138.667	79.3333	111.667	102	240	134	134	149	128	132	58	206	147	91	59	60	185	93	140	115	177	100	251	403	386	389	365	326	118	152	33	153	49	NA	83	199
VC_0709	Q9KU20	Ribosomal large subunit pseudouridine synthase D	Cytoplasm	NA	NA	NA	NA	NA	NA	NA	NA	63	NA	84.3333	NA	46	206.5	NA	NA	NA	NA	NA	NA	NA	NA	NA	NA	NA	NA	NA	NA	NA	NA	NA	NA	NA	NA	NA	NA	NA	NA	66	NA	60	NA	NA	NA	41	101
VC_0710	Q9KU19	Purine nucleoside phosphorylase	Unknown	NA	NA	NA	NA	NA	NA	NA	NA	NA	NA	NA	NA	NA	123.5	NA	NA	NA	NA	NA	NA	NA	NA	NA	NA	NA	NA	NA	NA	NA	NA	NA	NA	NA	NA	NA	NA	NA	NA	NA	NA	NA	NA	NA	NA	NA	NA
VC_0711	Q9KU18	Chaperone protein ClpB	Cytoplasm	NA	NA	NA	NA	49.5	26.5	48.9932	59.5447	1232.67	264.667	480	1396.33	917.333	773.667	NA	NA	NA	NA	NA	NA	NA	NA	NA	NA	NA	NA	57	42	NA	29	24	NA	60	56	35	56	65	58	1416	803	1479	442	145	207	159	541
VC_0715	Q9KU15	NADPH-flavin oxidoreductase	Cytoplasmic Membrane	NA	NA	NA	NA	NA	NA	NA	NA	NA	NA	NA	NA	45	NA	NA	NA	NA	NA	NA	NA	NA	NA	NA	NA	NA	NA	NA	NA	NA	NA	NA	NA	NA	NA	NA	NA	NA	NA	NA	NA	NA	NA	NA	NA	NA	NA
VC_0717	Q9KU13	Protease, putative	Cytoplasm	NA	NA	NA	NA	NA	NA	NA	NA	NA	NA	50.5	57.5	NA	90.5	NA	NA	NA	NA	NA	NA	NA	NA	NA	NA	NA	NA	NA	NA	NA	NA	NA	NA	NA	NA	NA	NA	NA	NA	NA	NA	NA	NA	NA	NA	NA	56
VC_0718	Q9KU12	Recombination-associated protein RdgC	Cytoplasm	NA	NA	NA	NA	NA	NA	NA	NA	156.667	95	184	94.3333	125	263.5	NA	NA	NA	NA	NA	NA	NA	NA	NA	NA	NA	NA	NA	NA	NA	NA	NA	NA	NA	NA	NA	NA	NA	NA	150	88	232	135	55	NA	48	194
VC_0719	Q9KU11	Phosphate regulon transcriptional regulatory protein PhoB	Cytoplasm	NA	NA	NA	NA	NA	NA	NA	NA	165.667	179.5	166.5	180	104.5	147	NA	NA	NA	NA	NA	NA	NA	NA	NA	NA	NA	NA	NA	NA	NA	NA	NA	NA	NA	NA	NA	NA	NA	NA	176	117	204	238	121	NA	NA	175
VC_0720	Q9KU10	Phosphate regulon sensor protein PhoR	Cytoplasmic Membrane	NA	NA	NA	NA	NA	NA	NA	NA	NA	NA	NA	NA	NA	43	NA	NA	NA	NA	NA	NA	NA	NA	NA	NA	NA	NA	NA	NA	NA	NA	NA	NA	NA	NA	NA	NA	NA	NA	NA	NA	NA	NA	NA	NA	NA	NA
VC_0722	Q9KU08	Exopolyphosphatase	Cytoplasm	NA	NA	NA	NA	52.6667	53.5	NA	56.4985	95.5	64.5	96.5	87	NA	NA	NA	NA	NA	NA	NA	NA	NA	NA	NA	NA	NA	NA	60	53	45	67	NA	40	NA	NA	NA	57	28	113	63	NA	128	73	56	NA	NA	89
VC_0723	Q9KU07	Polyphosphate kinase	Cytoplasmic Membrane	NA	41	NA	NA	NA	NA	71.8888	NA	113.5	76.5	43.5	72.5	61.5	159	NA	NA	NA	46	NA	36	NA	NA	NA	NA	NA	NA	NA	NA	NA	NA	NA	NA	NA	152	34	NA	NA	NA	120	NA	107	110	NA	43	NA	63
VC_0726	Q9KU04	Phosphate import ATP-binding protein PstB 1	Cytoplasmic Membrane	NA	NA	30	NA	NA	NA	NA	NA	39	NA	81.3333	NA	54.5	73	NA	NA	NA	NA	NA	NA	NA	27	33	NA	NA	NA	NA	NA	NA	NA	NA	NA	NA	NA	NA	NA	NA	NA	NA	47	31	NA	NA	NA	52	104
VC_0728	Q9KU02	ADP/GDP-polyphosphate phosphotransferase	Cytoplasm	NA	NA	NA	NA	NA	NA	68.644	61.3446	209	100.5	NA	140.667	NA	108	NA	NA	NA	NA	NA	NA	NA	NA	NA	NA	NA	NA	NA	NA	NA	NA	NA	NA	NA	152	31	150	57	27	156	222	249	144	57	NA	NA	NA
VC_0730	Q9KU00	PF03932 family protein CutC	Cytoplasm	NA	NA	NA	NA	NA	NA	NA	NA	129	NA	112.5	162	NA	NA	NA	NA	NA	NA	NA	NA	NA	NA	NA	NA	NA	NA	NA	NA	NA	NA	NA	NA	NA	NA	NA	NA	NA	NA	89	NA	169	NA	NA	NA	NA	99
VC_0731	Q9KTZ9	Alkyl hydroperoxide reductase C	Cytoplasm	NA	67.6667	NA	NA	415	368.667	127.043	307.625	2165.33	296.667	1154.33	2863	871	622.667	NA	NA	NA	62	53	88	NA	NA	NA	NA	NA	NA	413	306	526	417	326	363	55	289	129	347	255	329	2216	1568	2712	588	231	71	358	1064
VC_0732	Q9KTZ8	Transcriptional regulator, LysR family	Cytoplasm	NA	NA	NA	NA	NA	NA	NA	NA	NA	23.5	NA	NA	NA	38.5	NA	NA	NA	NA	NA	NA	NA	NA	NA	NA	NA	NA	NA	NA	NA	NA	NA	NA	NA	NA	NA	NA	NA	NA	NA	NA	NA	20	27	NA	NA	NA
VC_0734	Q9KTZ6	Malate synthase	Cytoplasm	NA	NA	NA	NA	NA	NA	NA	NA	184.667	NA	NA	57.3333	NA	NA	NA	NA	NA	NA	NA	NA	NA	NA	NA	NA	NA	NA	NA	NA	NA	NA	NA	NA	NA	NA	NA	NA	NA	NA	228	124	202	NA	NA	NA	NA	NA
VC_0736	Q9KTZ4	Isocitrase lyase	Cytoplasm	NA	100.667	NA	NA	105.667	69.5	166.263	103.601	683	NA	213.5	406	110	121.5	NA	NA	NA	85	81	136	NA	NA	NA	NA	NA	NA	153	61	103	110	29	NA	122	373	101	156	81	88	801	363	885	NA	NA	NA	NA	180
VC_0737	Q9KTZ3	Acetoin utilization protein AcuB, putative	Cytoplasm	NA	NA	NA	NA	55	NA	NA	46.2817	209.333	NA	NA	181	NA	60	NA	NA	NA	NA	NA	NA	NA	NA	NA	NA	NA	NA	53	NA	57	NA	NA	NA	NA	NA	NA	NA	42	51	165	147	316	NA	NA	NA	NA	NA
VC_0739	Q9KTZ1	S-adenosylmethionine:tRNA ribosyltransferase-isomerase	Cytoplasm	NA	NA	NA	NA	NA	NA	NA	NA	NA	NA	NA	NA	NA	77	NA	NA	NA	NA	NA	NA	NA	NA	NA	NA	NA	NA	NA	NA	NA	NA	NA	NA	NA	NA	NA	NA	NA	NA	NA	NA	NA	NA	NA	NA	NA	NA
VC_0741	Q9KTY9	Queuine tRNA-ribosyltransferase	Cytoplasm	NA	NA	NA	NA	NA	NA	70	NA	180.333	37	210	121	89.5	218	NA	NA	NA	NA	NA	NA	NA	NA	NA	NA	NA	NA	NA	NA	NA	NA	NA	NA	NA	98	50	NA	NA	NA	219	52	270	44	30	NA	NA	199
VC_0742	Q9KTY8	Sec translocon accessory complex subunit YajC	Cytoplasmic Membrane	99.6667	129.333	155	54.5	118.5	135.333	180.598	110.62	90	464.667	428	85.3333	193	321.333	126	91	82	146	126	116	110	208	147	45	NA	64		102	135	129	178	99	120	303	162	175	91	85	88	93	89	339	458	597	693	333
VC_0743	Q9KTY7	Protein translocase subunit SecD	Cytoplasmic Membrane	342.333	225	364	NA	124.333	303	405.994	386.141	527.333	809	1444	449.667	612.667	819	373	404	250	290	117	268	193	500	399	NA	NA	NA	189	72	112	373	361	175	220	809	376	585	259	380	598	533	451	NA	884	734	1166	1515
VC_0744	Q9KTY6	Protein-export membrane protein SecF	Cytoplasmic Membrane	NA	NA	NA	NA	NA	NA	150.142	132.872	NA	383	345.667	99	183	151.5	NA	NA	NA	NA	NA	NA	NA	NA	NA	NA	NA	NA	NA	NA	NA	NA	NA	NA	64	226	234	189	107	116	NA	NA	NA	323	NA	443	533	212
VC_0745	Q9KTY5	Nus factor SuhB	Cytoplasm	NA	NA	NA	NA	NA	NA	NA	NA	158.5	NA	205	99.6667	94.5	NA	NA	NA	NA	NA	NA	NA	NA	NA	NA	NA	NA	NA	NA	NA	NA	NA	NA	NA	NA	NA	NA	NA	NA	NA	150	NA	167	NA	NA	NA	NA	191
VC_0746	Q9KTY4	tRNA (cytidine/uridine-2'-O-)-methyltransferase TrmJ	Cytoplasm	NA	NA	NA	NA	NA	NA	NA	NA	NA	NA	38	NA	NA	NA	NA	NA	NA	NA	NA	NA	NA	NA	NA	NA	NA	NA	NA	NA	NA	NA	NA	NA	NA	NA	NA	NA	NA	NA	NA	NA	NA	NA	NA	NA	NA	21
VC_0748	Q9KTY2	Cysteine desulfurase IscS	Cytoplasm	NA	90.6667	NA	NA	79	72.6667	123.902	90.4447	474	293	539.667	647.333	487.667	1156.33	NA	NA	NA	102	77	93	NA	NA	NA	NA	NA	NA	72	65	100	50	105	63	66	262	110	295	44	57	580	235	607	291	295	NA	269	570
VC_0749	Q9KTY1	Iron-sulfur cluster assembly scaffold protein IscU	Cytoplasm	NA	NA	NA	NA	NA	NA	NA	NA	88.5	NA	NA	68.3333	NA	130.5	NA	NA	NA	NA	NA	NA	NA	NA	NA	NA	NA	NA	NA	NA	NA	NA	NA	NA	NA	NA	NA	NA	NA	NA	105	NA	72	NA	NA	NA	NA	NA
VC_0752	Q9KTX8	Chaperone protein HscA homolog	Cytoplasm	NA	NA	NA	NA	NA	NA	NA	NA	153	NA	66	197.667	128	162.5	NA	NA	NA	NA	NA	NA	NA	NA	NA	NA	NA	NA	NA	NA	NA	NA	NA	NA	NA	NA	NA	NA	NA	NA	196	65	198	NA	NA	NA	NA	48
VC_0753	Q9KTX7	2Fe-2S ferredoxin	Cytoplasm	NA	NA	NA	NA	NA	NA	NA	NA	85	NA	65	110.333	NA	64.5	NA	NA	NA	NA	NA	NA	NA	NA	NA	NA	NA	NA	NA	NA	NA	NA	NA	NA	NA	NA	NA	NA	NA	NA	106	52	97	NA	NA	NA	NA	76
VC_0755	Q9KTX5	Peptidase B	Cytoplasm	443.667	1648.67	967	183	1729	1113.33	969.228	1222.31	890.333	469.333	408	656	276.333	NA	658	357	316	1866	1371	1709	361	1374	1166	324	91	134	2116	1188	1883	1095	1339	906	565	1863	865	980	1054	1768	941	829	901	818	360	230	NA	215
VC_0756	Q9KTX4	Nucleoside diphosphate kinase	Cytoplasm	NA	NA	NA	NA	61	NA	68.9202	69.6276	313.333	93	229	200.667	130.667	206	NA	NA	NA	NA	NA	NA	NA	NA	NA	NA	NA	NA	47	48	88	NA	NA	NA	NA	95	50	48	NA	101	308	170	462	118	68	NA	126	255
VC_0757	Q9KTX3	Dual-specificity RNA methyltransferase RlmN	Cytoplasm	NA	NA	NA	NA	NA	NA	NA	NA	NA	NA	NA	NA	38	154	NA	NA	NA	NA	NA	NA	NA	NA	NA	NA	NA	NA	NA	NA	NA	NA	NA	NA	NA	NA	NA	NA	NA	NA	NA	NA	NA	NA	NA	NA	NA	NA
VC_0758	Q9KTX2	HTH cro/C1-type domain-containing protein	Unknown	NA	NA	53.5	NA	NA	64.5	NA	NA	154.667	36	89	83.6667	97.3333	191.5	NA	NA	NA	NA	NA	NA	NA	55	52	NA	NA	NA	NA	NA	NA	81	48	NA	NA	NA	NA	NA	NA	NA	121	116	227	45	27	NA	53	105
VC_0759	Q9KTX1	4-hydroxy-3-methylbut-2-en-1-yl diphosphate synthase (flavodoxin)	Cytoplasm	NA	69	NA	NA	48	NA	60.2421	NA	250.333	NA	243.5	290.333	246	257	NA	NA	NA	52	NA	86	NA	NA	NA	NA	NA	NA	58	49	37	NA	NA	NA	53	165	25	NA	NA	NA	261	137	353	NA	NA	NA	NA	208
VC_0760	Q9KTX0	Histidine--tRNA ligase	Cytoplasm	NA	63	NA	NA	93	59	54.074	78.0042	334	NA	347.5	430	230	197	NA	NA	NA	68	NA	58	NA	NA	NA	NA	NA	NA	117	53	109	74	50	53	34	86	NA	134	46	77	341	269	392	NA	NA	NA	NA	260
VC_0761	Q9KTW9	Ancillary SecYEG translocon subunit	Unknown	127.333	54.3333	155	NA	102.667	135.333	185.658	325.602	455.333	447.667	604.667	355	556	638.333	110	218	54	59	33	71	NA	209	101	NA	NA	NA	120	113	75	127	189	90	53	351	344	379	276	330	535	305	526	864	275	204	331	664
VC_0762	Q9KTW8	Outer membrane protein assembly factor BamB	Outer Membrane	524.667	362.333	367.667	847.667	411.333	366.667	716.191	803.509	273.667	262.333	478.667	288.333	265.333	478.667	577	667	330	347	391	349	147	523	433	1007	790	746	492	314	428	396	457	247	626	930	631	869	990	603	268	248	305	498	198	91	227	485
VC_0763	Q9KTW7	GTPase Der	Cytoplasmic Membrane	NA	60	NA	NA	NA	NA	NA	NA	114	126	176.5	93	145.333	230	NA	NA	NA	73	NA	47	NA	NA	NA	NA	NA	NA	NA	NA	NA	NA	NA	NA	NA	NA	NA	NA	NA	NA	97	97	148	137	115	NA	NA	142
VC_0767	Q9KTW3	Inosine-5'-monophosphate dehydrogenase	Cytoplasm	40.5	129	156.5	NA	126.333	161.667	103.379	80.2049	484.333	306.333	508.333	492.333	726	408	45	36	NA	159	140	88	NA	190	123	NA	NA	NA	166	152	61	203	183	99	99	186	60	121	41	104	404	458	591	513	297	109	136	678
VC_0768	Q9KTW2	GMP synthase [glutamine-hydrolyzing]	Cytoplasm	NA	114.333	65.5	NA	279.333	99.3333	181.071	346.797	395.333	NA	415	503.667	339	333	NA	NA	NA	115	84	144	NA	83	48	NA	NA	NA	280	212	346	137	73	88	67	284	312	272	374	410	443	312	431	NA	NA	NA	177	413
VC_0783	Q9KTV4	Metallo-beta-lactamase domain-containing protein	Unknown	NA	NA	NA	NA	59	NA	83.9596	108.8	NA	NA	NA	NA	NA	NA	NA	NA	NA	NA	NA	NA	NA	NA	NA	NA	NA	NA	58	60	NA	NA	NA	NA	38	175	89	148	38	229	NA	NA	NA	NA	NA	NA	NA	NA
VC_0784	Q9KTV3	Sodium/alanine symporter	Cytoplasmic Membrane	NA	NA	56.5	NA	NA	NA	104.7	55.9915	98	160.333	117	109.5	97.3333	71.3333	NA	NA	NA	NA	NA	NA	NA	63	50	NA	NA	NA	NA	NA	NA	NA	NA	NA	NA	174	63	106	46	36	88	126	80	203	130	148	88	152
VC_0786	Q9KTV1	D-amino acid dehydrogenase	Cytoplasm	NA	NA	NA	NA	NA	NA	NA	NA	35	NA	NA	56	39	87.5	NA	NA	NA	NA	NA	NA	NA	NA	NA	NA	NA	NA	NA	NA	NA	NA	NA	NA	NA	NA	NA	NA	NA	NA	NA	29	41	NA	NA	NA	NA	NA
VC_0787	Q9KTV0	Transcriptional regulator, LysR family	Cytoplasm	NA	NA	NA	NA	NA	NA	NA	NA	NA	NA	NA	NA	NA	67	NA	NA	NA	NA	NA	NA	NA	NA	NA	NA	NA	NA	NA	NA	NA	NA	NA	NA	NA	NA	NA	NA	NA	NA	NA	NA	NA	NA	NA	NA	NA	NA
VC_0798	Q9KTU0	Citrate lyase subunit beta	Cytoplasm	NA	NA	NA	NA	NA	NA	NA	NA	NA	NA	NA	NA	177.5	NA	NA	NA	NA	NA	NA	NA	NA	NA	NA	NA	NA	NA	NA	NA	NA	NA	NA	NA	NA	NA	NA	NA	NA	NA	NA	NA	NA	NA	NA	NA	NA	NA
VC_0799	Q9KTT9	Citrate lyase alpha chain	Cytoplasm	NA	NA	NA	NA	NA	NA	NA	NA	NA	NA	NA	105	91.5	184	NA	NA	NA	NA	NA	NA	NA	NA	NA	NA	NA	NA	NA	NA	NA	NA	NA	NA	NA	NA	NA	NA	NA	NA	NA	NA	NA	NA	NA	NA	NA	NA
VC_0806	Q9KTT2	Amine oxidase domain-containing protein	Cytoplasm	NA	NA	NA	NA	29.3333	NA	NA	NA	140	87.5	96.5	117	145.5	96	NA	NA	NA	NA	NA	NA	NA	NA	NA	NA	NA	NA	38	25	25	NA	NA	NA	NA	NA	NA	NA	NA	NA	139	NA	141	128	47	NA	NA	121
VC_0811	Q9KTS7	NERD domain-containing protein	Cytoplasm	NA	NA	NA	NA	NA	NA	105.641	NA	74	NA	267	59	158.5	281	NA	NA	NA	NA	NA	NA	NA	NA	NA	NA	NA	NA	NA	NA	NA	NA	NA	NA	NA	186	60	NA	NA	NA	77	NA	71	NA	NA	NA	NA	244
VC_0813	Q9KTS5	Tellurite resistance protein-related protein	Unknown	NA	NA	NA	NA	NA	NA	76.909	NA	NA	NA	22	NA	NA	39	NA	NA	NA	NA	NA	NA	NA	NA	NA	NA	NA	NA	NA	NA	NA	NA	NA	NA	65	91	NA	NA	NA	NA	NA	NA	NA	NA	NA	NA	NA	19
VC_0815	Q9KTS3	HipA-like C-terminal domain-containing protein	Cytoplasm	NA	NA	NA	NA	36.3333	NA	NA	NA	114.5	NA	NA	NA	NA	144.333	NA	NA	NA	NA	NA	NA	NA	NA	NA	NA	NA	NA	35	37	37	NA	NA	NA	NA	NA	NA	NA	NA	NA	71	NA	158	NA	NA	NA	NA	NA
VC_0820	P0C6Q7	ToxR-activated gene A lipoprotein	Cytoplasmic Membrane	30.6667	NA	NA	NA	NA	NA	NA	NA	NA	NA	NA	NA	NA	NA	41	24	27	NA	NA	NA	NA	NA	NA	NA	NA	NA	NA	NA	NA	NA	NA	NA	NA	NA	NA	NA	NA	NA	NA	NA	NA	NA	NA	NA	NA	NA
VC_0824	P0C6P9	Thiol peroxidase	Periplasmic Space	NA	NA	NA	NA	NA	NA	118.912	NA	701.667	156	555.667	405	336.5	445.667	NA	NA	NA	NA	NA	NA	NA	NA	NA	NA	NA	NA	NA	NA	NA	NA	NA	NA	NA	202	70	NA	NA	NA	683	790	632	228	84	NA	242	659
VC_0825	P0C6D8	Toxin coregulated pilus biosynthesis protein I	Cytoplasmic Membrane	NA	NA	NA	NA	NA	NA	65.2304	NA	NA	NA	NA	NA	NA	NA	NA	NA	NA	NA	NA	NA	NA	NA	NA	NA	NA	NA	NA	NA	NA	NA	NA	NA	37	115	NA	NA	NA	NA	NA	NA	NA	NA	NA	NA	NA	NA
VC_0826	P29485	Toxin coregulated pilus biosynthesis protein P	Cytoplasmic Membrane	NA	NA	NA	NA	NA	60.3333	70.0143	52.6498	NA	NA	102.667	51.6667	79	165.333	NA	NA	NA	NA	NA	NA	NA	NA	NA	NA	NA	NA	NA	NA	NA	47	76	58	NA	86	57	84	NA	33	NA	NA	NA	NA	NA	NA	73	118
VC_0827	P29489	Toxin coregulated pilus biosynthesis protein H	Cytoplasmic Membrane	NA	NA	NA	NA	NA	45	61.9919	NA	NA	NA	86	43	NA	94	NA	NA	NA	NA	NA	NA	NA	NA	NA	NA	NA	NA	NA	NA	NA	55	NA	35	NA	61	63	NA	NA	NA	NA	NA	NA	NA	NA	NA	60	121
VC_0828	Q60153	Toxin coregulated pilin	Extracellular Region	1716.33	210.667	564.333	NA	NA	110	1172.22	369.724	1076	825.667	3126.67	NA	142	NA	2115	1616	1418	241	202	189	225	813	655	NA	NA	NA	NA	NA	NA	117	103	NA	932	1396	1238	1589	114	279	940	1873	415	762	1384	331	3381	3605
VC_0829	P23476	Toxin coregulated pilus biosynthesis protein B	Unknown	122.667	NA	93	NA	NA	NA	227.164	NA	113.667	75.5	255.667	NA	NA	NA	125	144	99	NA	NA	NA	31	133	115	NA	NA	NA	NA	NA	NA	NA	NA	NA	173	308	220	NA	NA	NA	56	246	39	68	83	NA	109	422
VC_0830	P29490	Toxin coregulated pilus biosynthesis protein Q	Unknown	58.3333	NA	NA	NA	NA	NA	130.029	79.5613	NA	NA	NA	NA	NA	NA	50	73	52	NA	NA	NA	NA	NA	NA	NA	NA	NA	NA	NA	NA	NA	NA	NA	87	266	95	211	NA	30	NA	NA	NA	NA	NA	NA	NA	NA
VC_0831	P29481	Toxin coregulated pilus biosynthesis outer membrane protein C	Cytoplasmic Membrane	423.333	57.5	255	NA	NA	NA	766.201	177.546	637.333	954.333	1761	NA	NA	NA	544	455	271	63	52	NA	51	320	394	NA	NA	NA	NA	NA	NA	NA	NA	NA	565	1242	641	919	42	145	564	1104	244	1180	1435	248	931	2686
VC_0833	P29491	Toxin coregulated pilus biosynthesis protein D	Cytoplasmic Membrane	NA	NA	49	NA	NA	NA	50.547	NA	55.5	NA	170	NA	NA	NA	NA	NA	NA	NA	NA	NA	NA	37	61	NA	NA	NA	NA	NA	NA	NA	NA	NA	NA	73	35	NA	NA	NA	NA	45	66	NA	NA	NA	23	341
VC_0837	P0C6Q5	Toxin coregulated pilus biosynthesis protein F	Outer Membrane	138	NA	47	NA	NA	NA	165.887	NA	NA	NA	61	NA	NA	NA	159	175	80	NA	NA	NA	NA	28	66	NA	NA	NA	NA	NA	NA	NA	NA	NA	95	293	164	NA	NA	NA	NA	NA	NA	NA	NA	NA	NA	92
VC_0838	P0C6D6	TCP pilus virulence regulatory protein	Cytoplasm	NA	NA	NA	NA	NA	NA	110.272	NA	NA	NA	29	NA	NA	NA	NA	NA	NA	NA	NA	NA	NA	NA	NA	NA	NA	NA	NA	NA	NA	NA	NA	NA	64	190	NA	NA	NA	NA	NA	NA	NA	NA	NA	NA	NA	25
VC_0840	Q9KTQ7	Accessory colonization factor AcfB	Cytoplasmic Membrane	NA	NA	103.5	NA	NA	NA	NA	NA	NA	NA	NA	NA	NA	NA	NA	NA	NA	NA	NA	NA	NA	110	97	NA	NA	NA	NA	NA	NA	NA	NA	NA	NA	NA	NA	NA	NA	NA	NA	NA	NA	NA	NA	NA	NA	NA
VC_0841	Q9KTQ6	Accessory colonization factor AcfC	Periplasmic Space	231.333	NA	143.333	NA	NA	71.5	83.4246	NA	122.333	NA	143	NA	NA	NA	249	270	175	NA	NA	NA	74	172	184	NA	NA	NA	NA	NA	NA	74	69	NA	42	256	54	NA	NA	NA	62	115	190	NA	NA	NA	25	187
VC_0844	H9L4S5	Accessory colonization factor AcfA	Outer Membrane	304	NA	169.667	68	NA	NA	334.662	241.758	NA	NA	117.667	NA	NA	NA	256	317	339	NA	NA	NA	78	263	168	82	NA	54	NA	NA	NA	NA	NA	NA	263	451	316	628	150	150	NA	NA	NA	NA	NA	NA	49	165
VC_0845	P0C6F0	Accessory colonization factor AcfD	Outer Membrane	56	NA	NA	NA	NA	NA	45.2327	NA	NA	NA	NA	NA	NA	NA	56	26	86	NA	NA	NA	NA	NA	NA	NA	NA	NA	NA	NA	NA	NA	NA	NA	NA	31	66	NA	NA	NA	NA	NA	NA	NA	NA	NA	NA	NA
VC_0848	P52116	SsrA-binding protein	Cytoplasm	NA	NA	NA	NA	NA	NA	45.4643	NA	66	70	155.667	116	131.333	267	NA	NA	NA	NA	NA	NA	NA	NA	NA	NA	NA	NA	NA	NA	NA	NA	NA	NA	NA	53	39	NA	NA	NA	71	61	NA	87	84	39	86	180
VC_0851	P0C6Q9	Outer membrane protein assembly factor BamE	Outer Membrane	NA	NA	NA	NA	NA	NA	98.4987	NA	NA	NA	NA	NA	NA	NA	NA	NA	NA	NA	NA	NA	NA	NA	NA	NA	NA	NA	NA	NA	NA	NA	NA	NA	63	154	NA	NA	NA	NA	NA	NA	NA	NA	NA	NA	NA	NA
VC_0852	P0C6Q4	DNA repair protein RecN	Cytoplasm	NA	NA	NA	NA	NA	NA	NA	NA	NA	NA	566.667	NA	NA	381.667	NA	NA	NA	NA	NA	NA	NA	NA	NA	NA	NA	NA	NA	NA	NA	NA	NA	NA	NA	NA	NA	NA	NA	NA	NA	NA	NA	NA	NA	NA	584	597
VC_0853	Q9KTP8	NAD kinase	Cytoplasm	NA	NA	NA	NA	NA	NA	NA	NA	45	NA	NA	36.5	NA	NA	NA	NA	NA	NA	NA	NA	NA	NA	NA	NA	NA	NA	NA	NA	NA	NA	NA	NA	NA	NA	NA	NA	NA	NA	40	NA	50	NA	NA	NA	NA	NA
VC_0854	O30862	Protein GrpE	Cytoplasm	NA	NA	NA	NA	NA	NA	NA	93.0484	342	73.5	244.333	284.667	104	132.5	NA	NA	NA	NA	NA	NA	NA	NA	NA	NA	NA	NA	NA	NA	NA	NA	NA	NA	NA	NA	NA	NA	78	111	314	297	415	115	32	NA	69	220
VC_0855	O34241	Chaperone protein DnaK	Cytoplasm	105.333	120.667	67	76.3333	338.667	147.667	347.955	737.102	7930	1343	4893.67	8099.33	2426.33	1299.33	124	60	132	149	119	94	67	103	31	122	46	61	372	275	369	205	171	67	184	629	364	733	696	785	8813	5389	9588	1665	2156	208	2500	5014
VC_0856	O34242	Chaperone protein DnaJ	Cytoplasm	NA	NA	NA	NA	NA	NA	50.9288	65.3835	400.333	291.667	301.333	386.333	443.333	297.333	NA	NA	NA	NA	NA	NA	NA	NA	NA	NA	NA	NA	NA	NA	NA	NA	NA	NA	64	48	43	95	NA	45	458	265	478	456	232	187	70	305
VC_0863	Q9KTN8	Aminobenzoyl-glutamate transport protein	Cytoplasmic Membrane	NA	NA	NA	NA	NA	NA	NA	NA	63.3333	138	162.667	NA	82.5	NA	NA	NA	NA	NA	NA	NA	NA	NA	NA	NA	NA	NA	NA	NA	NA	NA	NA	NA	NA	NA	NA	NA	NA	NA	77	49	64	193	83	NA	176	155
VC_0866	Q9KTN5	Membrane-bound lytic murein transglycosylase F	Unknown	NA	NA	27	NA	NA	NA	NA	51.6236	50.6667	NA	100.667	NA	NA	139	NA	NA	NA	NA	NA	NA	NA	28	26	NA	NA	NA	NA	NA	NA	NA	NA	NA	NA	NA	NA	65	NA	41	28	58	66	NA	NA	NA	33	70
VC_0869	Q9KTN2	Phosphoribosylformylglycinamidine synthase	Cytoplasm	NA	NA	NA	NA	43	NA	NA	48.4768	436	NA	153.333	356.667	NA	96	NA	NA	NA	NA	NA	NA	NA	NA	NA	NA	NA	NA	57	NA	29	NA	NA	NA	NA	NA	NA	47	NA	50	474	214	620	NA	NA	NA	45	134
VC_0873	Q9KTM9	Inner membrane protein	Cytoplasmic Membrane	NA	NA	NA	NA	NA	NA	99.2858	119.616	275	198.5	376	302.667	94	255	NA	NA	NA	NA	NA	NA	NA	NA	NA	NA	NA	NA	NA	NA	NA	NA	NA	NA	76	137	94	124	134	103	313	105	407	281	116	NA	285	480
VC_0875	Q9KTM7	Proline--tRNA ligase	Cytoplasm	NA	NA	NA	NA	NA	NA	90.9945	122.708	465	131	344.667	517.667	381	478.667	NA	NA	NA	NA	NA	NA	NA	NA	NA	NA	NA	NA	NA	NA	NA	NA	NA	NA	NA	138	60	234	94	84	515	378	502	226	36	NA	54	484
VC_0886	Q9KTL6	DUF3549 domain-containing protein	Unknown	NA	NA	NA	NA	NA	NA	NA	NA	NA	130.5	134.667	95.3333	95	136.667	NA	NA	NA	NA	NA	NA	NA	NA	NA	NA	NA	NA	NA	NA	NA	NA	NA	NA	NA	NA	NA	NA	NA	NA	NA	NA	NA	118	143	NA	93	162
VC_0889	Q9KTL3	1-deoxy-D-xylulose-5-phosphate synthase	Cytoplasm	NA	NA	NA	NA	NA	NA	NA	NA	207	NA	129.5	176	NA	246	NA	NA	NA	NA	NA	NA	NA	NA	NA	NA	NA	NA	NA	NA	NA	NA	NA	NA	NA	NA	NA	NA	NA	NA	120	NA	294	NA	NA	NA	NA	91
VC_0890	Q9KTL2	Geranyltranstransferase	Cytoplasm	NA	NA	NA	NA	NA	NA	NA	NA	NA	NA	99	43	99.5	116	NA	NA	NA	NA	NA	NA	NA	NA	NA	NA	NA	NA	NA	NA	NA	NA	NA	NA	NA	NA	NA	NA	NA	NA	NA	NA	NA	NA	NA	NA	NA	116
VC_0892	Q9KTL0	Chemotaxis protein PomA	Cytoplasmic Membrane	NA	NA	NA	NA	NA	NA	45.6946	55.0818	147	127.333	118.667	NA	70	144	NA	NA	NA	NA	NA	NA	NA	NA	NA	NA	NA	NA	NA	NA	NA	NA	NA	NA	NA	58	36	82	NA	37	158	NA	136	151	112	119	72	205
VC_0893	Q9KTK9	Chemotaxis protein PomB	Cytoplasmic Membrane	NA	NA	NA	NA	NA	NA	NA	NA	194.333	NA	104.667	138.667	110.5	108	NA	NA	NA	NA	NA	NA	NA	NA	NA	NA	NA	NA	NA	NA	NA	NA	NA	NA	NA	NA	NA	NA	NA	NA	171	212	200	NA	NA	NA	60	128
VC_0894	Q9KTK8	tRNA sulfurtransferase	Cytoplasm	NA	NA	NA	NA	NA	NA	NA	NA	NA	96.5	119.333	94.5	NA	120.667	NA	NA	NA	NA	NA	NA	NA	NA	NA	NA	NA	NA	NA	NA	NA	NA	NA	NA	NA	NA	NA	NA	NA	NA	NA	NA	NA	99	94	NA	71	132
VC_0896	Q9KTK6	Transcriptional regulator, LysR family	Cytoplasm	NA	NA	NA	NA	NA	NA	NA	NA	73	NA	NA	65.5	NA	55.5	NA	NA	NA	NA	NA	NA	NA	NA	NA	NA	NA	NA	NA	NA	NA	NA	NA	NA	NA	NA	NA	NA	NA	NA	88	58	NA	NA	NA	NA	NA	NA
VC_0898	Q9KTK4	Flap endonuclease Xni	Cytoplasm	NA	NA	NA	NA	NA	NA	NA	NA	NA	NA	NA	NA	NA	106.5	NA	NA	NA	NA	NA	NA	NA	NA	NA	NA	NA	NA	NA	NA	NA	NA	NA	NA	NA	NA	NA	NA	NA	NA	NA	NA	NA	NA	NA	NA	NA	NA
VC_0899	Q9KTK3	AMP nucleosidase	Cytoplasm	NA	61.3333	NA	NA	279.667	NA	127.57	91.4447	208.667	NA	249.5	291	NA	244.667	NA	NA	NA	53	61	70	NA	NA	NA	NA	NA	NA	327	243	269	NA	NA	NA	NA	206	79	128	58	103	256	114	256	NA	NA	NA	NA	173
VC_0900	Q9KTK2	GGDEF family protein	Cytoplasmic Membrane	NA	NA	NA	NA	NA	NA	NA	NA	123.667	218.5	NA	103.667	NA	131.5	NA	NA	NA	NA	NA	NA	NA	NA	NA	NA	NA	NA	NA	NA	NA	NA	NA	NA	NA	NA	NA	NA	NA	NA	66	100	205	274	163	NA	NA	NA
VC_0901	Q9KTK1	TPR-repeat-containing protein	Unknown	NA	NA	NA	NA	NA	NA	NA	NA	47.5	NA	103.5	68	87.5	NA	NA	NA	NA	NA	NA	NA	NA	NA	NA	NA	NA	NA	NA	NA	NA	NA	NA	NA	NA	NA	NA	NA	NA	NA	57	38	NA	NA	NA	NA	NA	101
VC_0902	Q9KTK0	NADPH-dependent 7-cyano-7-deazaguanine reductase	Cytoplasm	NA	NA	NA	NA	NA	NA	NA	NA	NA	NA	89	133	42	156	NA	NA	NA	NA	NA	NA	NA	NA	NA	NA	NA	NA	NA	NA	NA	NA	NA	NA	NA	NA	NA	NA	NA	NA	NA	NA	NA	NA	NA	NA	NA	96
VC_0905	Q9KTJ7	Probable D-methionine-binding lipoprotein MetQ	Cytoplasmic Membrane	196	329.667	350.333	172.333	376	312.333	544.953	656.011	584.333	1478.67	1334.67	459.333	1262	883.333	218	171	199	331	265	393	318	398	335	186	171	160	492	353	283	308	381	248	366	784	564	577	793	617	583	503	667	1579	1382	1475	1676	1277
VC_0906	Q9KTJ6	Probable D-methionine transport system permease protein MetI	Cytoplasmic Membrane	NA	NA	NA	NA	NA	NA	NA	42.2137	NA	NA	NA	NA	NA	NA	NA	NA	NA	NA	NA	NA	NA	NA	NA	NA	NA	NA	NA	NA	NA	NA	NA	NA	NA	NA	NA	54	NA	33	NA	NA	NA	NA	NA	NA	NA	NA
VC_0907	Q9KTJ5	Methionine import ATP-binding protein MetN	Cytoplasmic Membrane	NA	NA	41	NA	NA	NA	NA	70.7107	NA	NA	169.333	64.5	181	160.333	NA	NA	NA	NA	NA	NA	NA	44	38	NA	NA	NA	NA	NA	NA	NA	NA	NA	NA	NA	NA	100	NA	50	NA	NA	NA	NA	NA	NA	36	274
VC_0910	Q9KTJ2	PTS system, trehalose-specific IIBC component	Cytoplasmic Membrane	92.6667	71.6667	200.667	NA	43	88	170.056	152.758	237.333	518	856.667	168	207.333	648	92	74	112	112	58	45	101	334	167	NA	NA	NA	58	NA	28	95	97	72	89	339	163	353	102	99	248	171	293	581	455	518	1115	810
VC_0911	Q9KTJ1	Trehalose-6-phosphate hydrolase	Cytoplasm	NA	84	NA	NA	134.667	114	225.788	113.343	421.333	159.667	475	493.333	719.333	332.333	NA	NA	NA	98	54	100	NA	NA	NA	NA	NA	NA	130	108	166	129	133	80	158	407	179	427	55	62	387	237	640	330	94	55	186	646
VC_0913	Q9KTI9	RND efflux pump membrane fusion protein barrel-sandwich domain-containing protein	Cytoplasmic Membrane	83.6667	NA	72	NA	NA	77.5	47.4974	NA	85.6667	151	226.333	66.3333	74.6667	123.333	108	78	65	NA	NA	NA	85	98	33	NA	NA	NA	NA	NA	NA	54	101	NA	NA	47	48	NA	NA	NA	88	71	98	202	151	100	153	275
VC_0914	Q9KTI8	Multidrug resistance protein, putative	Cytoplasmic Membrane	NA	NA	72	NA	NA	NA	NA	NA	58.6667	213	323.667	53.6667	131.5	229.5	NA	NA	NA	NA	NA	NA	NA	95	49	NA	NA	NA	NA	NA	NA	NA	NA	NA	NA	NA	NA	NA	NA	NA	52	65	59	413	200	26	83	465
VC_0924	Q9KTH8	CapK protein, putative	Cytoplasm	NA	NA	NA	NA	NA	NA	NA	NA	NA	NA	NA	NA	73	53	NA	NA	NA	NA	NA	NA	NA	NA	NA	NA	NA	NA	NA	NA	NA	NA	NA	NA	NA	NA	NA	NA	NA	NA	NA	NA	NA	NA	NA	NA	NA	NA
VC_0926	Q9KTH6	Aspartate-semialdehyde dehydrogenase	Unknown	NA	NA	NA	NA	NA	NA	NA	NA	NA	NA	NA	NA	52	81.5	NA	NA	NA	NA	NA	NA	NA	NA	NA	NA	NA	NA	NA	NA	NA	NA	NA	NA	NA	NA	NA	NA	NA	NA	NA	NA	NA	NA	NA	NA	NA	NA
VC_0928	Q9KTH4	RbmA protein	Extracellular Region	NA	NA	NA	172	NA	NA	NA	104.924	NA	NA	NA	NA	NA	NA	NA	NA	NA	NA	NA	NA	NA	NA	NA	274	70	NA	NA	NA	NA	NA	NA	NA	NA	NA	NA	NA	109	101	NA	NA	NA	NA	NA	NA	NA	NA
VC_0930	Q9KTH2	Hemolysin-related protein	Extracellular Region	544	85.5	NA	534	202.667	141.333	81.6491	135.017	NA	NA	NA	NA	NA	100.5	541	798	293	63	108	NA	NA	NA	NA	561	530	511	237	157	214	184	48	192	96	162	35	103	116	206	NA	NA	NA	NA	NA	NA	NA	NA
VC_0935	Q9KTG7	Capsular polysaccharide synthesis enzyme CpsB	Extracellular Region	NA	NA	NA	NA	NA	NA	55.9144	86.5862	NA	NA	NA	NA	NA	NA	NA	NA	NA	NA	NA	NA	NA	NA	NA	NA	NA	NA	NA	NA	NA	NA	NA	NA	22	137	58	161	72	56	NA	NA	NA	NA	NA	NA	NA	NA
VC_0941	Q9KTG1	Serine hydroxymethyltransferase 1	Cytoplasm	NA	NA	NA	NA	47	NA	82.061	128.488	668	43.5	423.333	698	348.333	353	NA	NA	NA	NA	NA	NA	NA	NA	NA	NA	NA	NA	66	48	27	NA	NA	NA	NA	74	91	98	117	185	679	466	859	55	32	NA	106	455
VC_0942	Q9KTG0	Lipoprotein	Unknown	746	245.667	216	1186.33	510.667	594	1013.85	870.049	169.333	248.333	298.667	NA	206.333	NA	828	937	473	383	186	168	109	424	115	987	1110	1462	841	242	449	451	527	804	867	1202	1000	1430	790	583	126	136	246	234	269	242	267	344
VC_0943	Q9KTF9	Lipoyl synthase	Cytoplasm	NA	NA	NA	NA	NA	NA	NA	48.9081	68	NA	70.5	83	78	211.5	NA	NA	NA	NA	NA	NA	NA	NA	NA	NA	NA	NA	NA	NA	NA	NA	NA	NA	NA	NA	NA	52	46	NA	76	55	73	NA	NA	NA	NA	39
VC_0944	Q9KTF8	Octanoyltransferase	Cytoplasm	NA	NA	NA	NA	NA	NA	NA	NA	NA	NA	NA	NA	59	162.5	NA	NA	NA	NA	NA	NA	NA	NA	NA	NA	NA	NA	NA	NA	NA	NA	NA	NA	NA	NA	NA	NA	NA	NA	NA	NA	NA	NA	NA	NA	NA	NA
VC_0945	Q9KTF7	UPF0250 protein VC_0945	Cytoplasm	NA	NA	NA	NA	NA	NA	NA	NA	NA	NA	41.5	NA	NA	194.5	NA	NA	NA	NA	NA	NA	NA	NA	NA	NA	NA	NA	NA	NA	NA	NA	NA	NA	NA	NA	NA	NA	NA	NA	NA	NA	NA	NA	NA	NA	NA	44
VC_0947	Q9KTF5	Serine-type D-Ala-D-Ala carboxypeptidase	Cytoplasmic Membrane	446.667	190.333	356.333	114.667	396.667	596	412.402	373.987	916.333	700.333	1220.67	775.333	1084.33	1486.67	548	399	393	235	229	107	99	558	412	90	70	184	524	451	215	508	835	445	370	598	317	418	303	413	1153	715	881	1186	566	349	665	1471
VC_0948	Q9KTF4	Endolytic peptidoglycan transglycosylase RlpA	Cytoplasmic Membrane	227.667	81.6667	73.3333	225.667	83.5	74.3333	136.146	115.67	NA	NA	70	NA	NA	78	194	302	187	87	91	67	57	104	59	219	214	244	90	NA	77	114	44	65	121	237	88	147	112	94	NA	NA	NA	NA	NA	NA	NA	93
VC_0950	Q9KTF2	Peptidoglycan D,D-transpeptidase MrdA	Cytoplasmic Membrane	67.6667	NA	78	NA	NA	NA	110.508	55.5158	59	77	147.667	55	102.5	108.333	56	63	84	NA	NA	NA	NA	115	41	NA	NA	NA	NA	NA	NA	NA	NA	NA	NA	142	86	67	NA	46	60	35	82	119	35	NA	64	209
VC_0951	Q9KTF1	Ribosomal RNA large subunit methyltransferase H	Cytoplasm	NA	NA	NA	NA	NA	NA	NA	NA	NA	NA	NA	NA	NA	62	NA	NA	NA	NA	NA	NA	NA	NA	NA	NA	NA	NA	NA	NA	NA	NA	NA	NA	NA	NA	NA	NA	NA	NA	NA	NA	NA	NA	NA	NA	NA	NA
VC_0953	Q9KTE9	DNA polymerase III subunit delta	Cytoplasmic Membrane	NA	NA	NA	NA	NA	NA	NA	NA	NA	NA	NA	NA	NA	44.5	NA	NA	NA	NA	NA	NA	NA	NA	NA	NA	NA	NA	NA	NA	NA	NA	NA	NA	NA	NA	NA	NA	NA	NA	NA	NA	NA	NA	NA	NA	NA	NA
VC_0954	Q9KTE8	LPS-assembly lipoprotein LptE	Outer Membrane	368.667	162	246	442.333	294.667	193	462.547	354.906	272	291	408.667	190.333	255	247	406	445	255	179	166	141	83	381	274	436	416	475	422	213	249	242	210	127	395	584	429	475	346	272	269	208	339	563	218	92	284	492
VC_0956	Q9KTE6	Leucine--tRNA ligase	Cytoplasm	NA	53.6667	41.5	NA	279.333	130.667	102.56	122.933	507	NA	274.333	606.667	57	53	NA	NA	NA	64	58	39	NA	54	29	NA	NA	NA	328	231	279	184	129	79	45	183	131	141	122	108	604	341	576	NA	NA	NA	56	250
VC_0957	Q9KTE5	Zinc ribbon-containing protein	Cytoplasm	NA	NA	NA	NA	NA	NA	NA	NA	308.667	NA	131.333	249	75	NA	NA	NA	NA	NA	NA	NA	NA	NA	NA	NA	NA	NA	NA	NA	NA	NA	NA	NA	NA	NA	NA	NA	NA	NA	338	276	312	NA	NA	NA	49	137
VC_0958	Q9KTE4	Apolipoprotein N-acyltransferase	Cytoplasmic Membrane	NA	NA	NA	NA	NA	NA	146.325	143.824	NA	94	121.333	NA	NA	NA	NA	NA	NA	NA	NA	NA	NA	NA	NA	NA	NA	NA	NA	NA	NA	NA	NA	NA	NA	183	117	263	56	202	NA	NA	NA	107	NA	81	113	115
VC_0959	Q9KTE3	Magnesium and cobalt efflux protein CorC	Cytoplasmic Membrane	NA	NA	NA	NA	NA	NA	NA	NA	115.333	NA	114.5	131.667	141	165	NA	NA	NA	NA	NA	NA	NA	NA	NA	NA	NA	NA	NA	NA	NA	NA	NA	NA	NA	NA	NA	NA	NA	NA	161	77	108	NA	NA	NA	NA	112
VC_0961	Q9KTE1	PhoH family protein	Cytoplasm	NA	NA	NA	NA	NA	NA	NA	NA	127.667	234	130	115	211	193.5	NA	NA	NA	NA	NA	NA	NA	NA	NA	NA	NA	NA	NA	NA	NA	NA	NA	NA	NA	NA	NA	NA	NA	NA	127	131	125	220	248	NA	NA	142
VC_0962	Q9KTE0	tRNA-2-methylthio-N(6)-dimethylallyladenosine synthase	Cytoplasm	NA	NA	NA	NA	NA	NA	NA	NA	120.333	85	257.5	129.667	280.5	417.667	NA	NA	NA	NA	NA	NA	NA	NA	NA	NA	NA	NA	NA	NA	NA	NA	NA	NA	NA	NA	NA	NA	NA	NA	130	58	173	114	56	NA	NA	256
VC_0963	Q9KTD9	VisC-related protein	Unknown	NA	NA	NA	NA	NA	NA	NA	NA	NA	NA	NA	NA	135.5	228	NA	NA	NA	NA	NA	NA	NA	NA	NA	NA	NA	NA	NA	NA	NA	NA	NA	NA	NA	NA	NA	NA	NA	NA	NA	NA	NA	NA	NA	NA	NA	NA
VC_0964	Q9KTD8	PTS system, glucose-specific IIA component	Cytoplasmic Membrane	NA	NA	NA	NA	66.5	NA	46.8295	49.9199	592	NA	385.667	608	NA	130.333	NA	NA	NA	NA	NA	NA	NA	NA	NA	NA	NA	NA	65	68	NA	NA	NA	NA	NA	51	43	89	NA	28	606	475	695	NA	NA	NA	315	341
VC_0965	Q9KTD7	Phosphoenolpyruvate-protein phosphotransferase	Cytoplasm	NA	51	NA	NA	77.3333	NA	142.408	262.289	1058	131	447	1008	315.333	330	NA	NA	NA	NA	56	46	NA	NA	NA	NA	NA	NA	116	48	68	NA	NA	NA	NA	169	120	282	277	231	1072	846	1256	196	66	NA	165	545
VC_0966	Q9KTD6	Phosphocarrier protein HPr	Cytoplasm	NA	NA	NA	NA	NA	NA	NA	NA	239.667	NA	119.5	202.333	NA	NA	NA	NA	NA	NA	NA	NA	NA	NA	NA	NA	NA	NA	NA	NA	NA	NA	NA	NA	NA	NA	NA	NA	NA	NA	326	108	285	NA	NA	NA	NA	76
VC_0968	Q9KTD4	Cysteine synthase	Cytoplasm	NA	78.6667	NA	NA	149.667	NA	94.6573	115.902	599	144.5	450.667	1028	378.667	355.333	NA	NA	NA	60	115	61	NA	NA	NA	NA	NA	NA	257	114	78	NA	NA	NA	NA	112	80	106	108	136	451	455	891	161	128	NA	75	447
VC_0969	Q9KTD3	Sulfate transporter CysZ	Cytoplasmic Membrane	NA	NA	NA	NA	NA	NA	63.6396	65.8219	NA	60	NA	NA	NA	NA	NA	NA	NA	NA	NA	NA	NA	NA	NA	NA	NA	NA	NA	NA	NA	NA	NA	NA	NA	50	81	61	55	85	NA	NA	NA	73	47	NA	NA	NA
VC_0970	Q9KTD2	Cell division protein ZipA	Cytoplasmic Membrane	NA	NA	NA	NA	NA	NA	NA	NA	307.667	NA	121.667	386.667	285.333	239.333	NA	NA	NA	NA	NA	NA	NA	NA	NA	NA	NA	NA	NA	NA	NA	NA	NA	NA	NA	NA	NA	NA	NA	NA	185	359	379	NA	NA	NA	37	88
VC_0971	Q9KTD1	DNA ligase	Cytoplasm	NA	NA	NA	NA	NA	NA	57.1664	NA	146	NA	97	77.3333	77.6667	97.5	NA	NA	NA	NA	NA	NA	NA	NA	NA	NA	NA	NA	NA	NA	NA	NA	NA	NA	NA	76	43	NA	NA	NA	130	65	243	NA	NA	NA	NA	74
VC_0972	Q9KTD0	Porin, putative	Outer Membrane	247	87.3333	170.333	340	127.667	108	675.632	575.016	133	185.5	285.333	99	85.5	54.3333	238	385	118	77	119	66	94	216	201	206	349	465	162	121	100	NA	74	142	569	1095	495	918	523	396	107	132	160	214	157	NA	272	341
VC_0973	Q9KTC9	Lipoprotein	Unknown	266.667	140.667	206.333	270.333	211.333	222.667	444.027	348.476	121	NA	178.5	94	97.5	89.3333	286	261	253	123	199	100	82	346	191	273	265	273	289	181	164	197	261	210	451	499	389	383	313	353	140	57	166	NA	NA	NA	NA	149
VC_0976	Q9KTC6	Protein QmcA	Unknown	69	58.5	279.667	NA	NA	169.667	173.424	126.789	346.667	721.333	1276	434	533	960.667	91	47	NA	56	61	NA	60	425	354	NA	NA	NA	NA	NA	NA	154	238	117	NA	292	103	237	86	100	345	428	267	1073	663	428	1307	1303
VC_0977	Q9KTC5	Thioredoxin domain-containing protein	Cytoplasm	NA	NA	NA	NA	NA	NA	NA	NA	NA	NA	70.5	92.5	NA	NA	NA	NA	NA	NA	NA	NA	NA	NA	NA	NA	NA	NA	NA	NA	NA	NA	NA	NA	NA	NA	NA	NA	NA	NA	NA	NA	NA	NA	NA	NA	NA	94
VC_0983	P24003	Transmembrane regulatory protein ToxS	Cytoplasmic Membrane	NA	33	NA	NA	NA	NA	71.1782	62.0118	NA	31.5	NA	NA	NA	NA	NA	NA	NA	34	NA	32	NA	NA	NA	NA	NA	NA	NA	NA	NA	NA	NA	NA	54	126	53	81	64	46	NA	NA	NA	29	34	NA	NA	NA
VC_0984	P15795	Cholera toxin transcriptional activator	Cytoplasmic Membrane	NA	NA	NA	NA	NA	NA	70.4557	NA	92.6667	NA	103.333	217	153.667	231.667	NA	NA	NA	NA	NA	NA	NA	NA	NA	NA	NA	NA	NA	NA	NA	NA	NA	NA	34	146	NA	NA	NA	NA	62	97	119	NA	NA	NA	53	111
VC_0985	P22359	Chaperone protein HtpG	Cytoplasm	NA	107	NA	NA	86.3333	57.5	180.85	277.794	1974.33	406	1435.33	2041.33	1088.33	912.333	NA	NA	NA	109	NA	105	NA	NA	NA	NA	NA	NA	106	65	88	56	NA	59	125	364	130	307	253	276	2352	1292	2279	685	360	173	440	1918
VC_0986	Q9KTB7	Adenylate kinase	Cytoplasm	NA	NA	NA	NA	50.3333	NA	34.2053	NA	244	NA	180	256	66.6667	85	NA	NA	NA	NA	NA	NA	NA	NA	NA	NA	NA	NA	50	62	39	NA	NA	NA	NA	39	30	NA	NA	NA	237	181	314	NA	NA	NA	58	189
VC_0987	Q9KTB6	Ferrochelatase	Cytoplasm	NA	NA	NA	NA	NA	NA	116.211	99.741	65.6667	NA	114.5	NA	NA	235.5	NA	NA	NA	NA	NA	NA	NA	NA	NA	NA	NA	NA	NA	NA	NA	NA	NA	NA	73	185	NA	135	70	105	70	36	91	NA	NA	NA	NA	116
VC_0991	Q9KTB2	asparagine synthase (glutamine-hydrolyzing)	Cytoplasm	NA	NA	NA	NA	NA	NA	114.923	NA	253	144	237	68	NA	119.5	NA	NA	NA	NA	NA	NA	NA	NA	NA	NA	NA	NA	NA	NA	NA	NA	NA	NA	56	242	112	NA	NA	NA	276	199	284	221	67	NA	60	193
VC_0992	Q9KTB1	Glutathione-regulated potassium-efflux system protein KefB, putative	Cytoplasmic Membrane	NA	NA	NA	NA	NA	NA	NA	NA	NA	70.5	68	NA	102	72.5	NA	NA	NA	NA	NA	NA	NA	NA	NA	NA	NA	NA	NA	NA	NA	NA	NA	NA	NA	NA	NA	NA	NA	NA	NA	NA	NA	80	61	NA	NA	52
VC_0993	Q9KTB0	N-acetylglucosamine repressor	Cytoplasm	NA	NA	NA	NA	NA	NA	NA	NA	109	NA	89	86.3333	105.333	NA	NA	NA	NA	NA	NA	NA	NA	NA	NA	NA	NA	NA	NA	NA	NA	NA	NA	NA	NA	NA	NA	NA	NA	NA	104	149	74	NA	NA	NA	NA	124
VC_0994	O32445	N-acetylglucosamine-6-phosphate deacetylase	Cytoplasm	NA	NA	NA	NA	NA	NA	NA	NA	136.5	NA	NA	105	NA	NA	NA	NA	NA	NA	NA	NA	NA	NA	NA	NA	NA	NA	NA	NA	NA	NA	NA	NA	NA	NA	NA	NA	NA	NA	158	NA	115	NA	NA	NA	NA	NA
VC_0995	Q9KTA8	PTS system, N-acetylglucosamine-specific IIABC component	Cytoplasmic Membrane	57	56	90.6667	NA	54.3333	77.3333	108.203	121.211	469	563.667	700	336.333	286.667	385.667	40	74	NA	64	45	59	72	127	73	NA	NA	NA	87	52	24	85	85	62	49	278	93	236	98	77	604	237	566	721	712	258	418	801
VC_0997	Q9KTA6	Glutamine--tRNA ligase	Cytoplasm	NA	65	NA	NA	43.3333	NA	125.046	93.2285	422	79	483	339	253.333	290	NA	NA	NA	65	NA	65	NA	NA	NA	NA	NA	NA	73	32	25	NA	NA	NA	58	301	112	222	50	73	456	250	560	64	116	57	NA	407
VC_0998	Q9KTA5	Uncharacterized protein	Outer Membrane	NA	NA	NA	56.5	NA	NA	NA	NA	401.333	72.5	188	326.667	279	174	NA	NA	NA	NA	NA	NA	NA	NA	NA	74	39	NA	NA	NA	NA	NA	NA	NA	NA	NA	NA	NA	NA	NA	433	335	436	86	59	NA	NA	88
VC_0999	Q9KTA4	tRNA pseudouridine synthase A	Cytoplasm	NA	47	NA	NA	83	NA	NA	46.1303	NA	NA	NA	NA	NA	NA	NA	NA	NA	50	44	NA	NA	NA	NA	NA	NA	NA	80	NA	86	NA	NA	NA	NA	NA	NA	56	NA	38	NA	NA	NA	NA	NA	NA	NA	NA
VC_1000	Q9KTA3	Acetyl-coenzyme A carboxylase carboxyl transferase subunit beta	Cytoplasm	NA	NA	NA	NA	NA	NA	144.748	126.542	344.667	167	298	258.667	285	265.5	NA	NA	NA	NA	NA	NA	NA	NA	NA	NA	NA	NA	NA	NA	NA	NA	NA	NA	NA	291	72	239	NA	67	442	260	332	242	92	NA	127	378
VC_1001	Q9KTA2	Dihydrofolate synthase/folylpolyglutamate synthase	Cytoplasm	NA	NA	NA	NA	NA	NA	NA	NA	NA	NA	NA	NA	NA	67	NA	NA	NA	NA	NA	NA	NA	NA	NA	NA	NA	NA	NA	NA	NA	NA	NA	NA	NA	NA	NA	NA	NA	NA	NA	NA	NA	NA	NA	NA	NA	NA
VC_1004	Q9KT99	Amidophosphoribosyltransferase	Cytoplasm	NA	NA	NA	NA	NA	NA	48.7184	84.383	253	NA	85.3333	201.333	95.3333	121	NA	NA	NA	NA	NA	NA	NA	NA	NA	NA	NA	NA	NA	NA	NA	NA	NA	NA	33	48	73	94	68	94	300	150	309	NA	NA	NA	56	124
VC_1008	Q9KT95	Sodium-type flagellar protein MotY	Bacterial-Type Flagellum	NA	NA	NA	NA	NA	NA	NA	NA	NA	NA	NA	NA	NA	86	NA	NA	NA	NA	NA	NA	NA	NA	NA	NA	NA	NA	NA	NA	NA	NA	NA	NA	NA	NA	NA	NA	NA	NA	NA	NA	NA	NA	NA	NA	NA	NA
VC_1010	Q9KT93	Probable lactoylglutathione lyase	Cytoplasm	NA	NA	NA	NA	NA	NA	NA	NA	63.5	NA	NA	56.5	NA	NA	NA	NA	NA	NA	NA	NA	NA	NA	NA	NA	NA	NA	NA	NA	NA	NA	NA	NA	NA	NA	NA	NA	NA	NA	75	NA	52	NA	NA	NA	NA	NA
VC_1013	Q9KT90	Ion-translocating oxidoreductase complex subunit G	Cytoplasmic Membrane	NA	NA	NA	NA	NA	55	120.782	107.533	32	NA	185	29.5	56	210	NA	NA	NA	NA	NA	NA	NA	NA	NA	NA	NA	NA	NA	NA	NA	41	69	NA	76	168	138	157	132	60	NA	28	36	NA	NA	NA	104	298
VC_1015	Q9KT88	Ion-translocating oxidoreductase complex subunit C	Cytoplasmic Membrane	NA	NA	NA	NA	NA	NA	NA	NA	174.667	NA	159	318	135.667	95	NA	NA	NA	NA	NA	NA	NA	NA	NA	NA	NA	NA	NA	NA	NA	NA	NA	NA	NA	NA	NA	NA	NA	NA	190	129	205	NA	NA	NA	NA	97
VC_1016	Q9KT87	Ion-translocating oxidoreductase complex subunit B	Cytoplasmic Membrane	NA	NA	NA	NA	NA	NA	NA	NA	NA	NA	NA	NA	76.5	NA	NA	NA	NA	NA	NA	NA	NA	NA	NA	NA	NA	NA	NA	NA	NA	NA	NA	NA	NA	NA	NA	NA	NA	NA	NA	NA	NA	NA	NA	NA	NA	NA
VC_1021	Q9KT84	Regulatory protein LuxO	Cytoplasm	NA	62.5	NA	NA	NA	NA	NA	NA	252.333	243.667	207	324.667	304.667	263	NA	NA	NA	57	NA	68	NA	NA	NA	NA	NA	NA	NA	NA	NA	NA	NA	NA	NA	NA	NA	NA	NA	NA	207	227	323	350	230	151	131	267
VC_1023	Q9KT82	Putative gluconeogenesis factor	Cytoplasm	NA	NA	NA	NA	NA	NA	NA	NA	104	NA	NA	103.5	NA	189.5	NA	NA	NA	NA	NA	NA	NA	NA	NA	NA	NA	NA	NA	NA	NA	NA	NA	NA	NA	NA	NA	NA	NA	NA	NA	65	143	NA	NA	NA	NA	NA
VC_1024	Q9KT81	GTP 3',8-cyclase	Cytoplasm	NA	NA	NA	NA	NA	NA	NA	NA	NA	NA	NA	NA	NA	59	NA	NA	NA	NA	NA	NA	NA	NA	NA	NA	NA	NA	NA	NA	NA	NA	NA	NA	NA	NA	NA	NA	NA	NA	NA	NA	NA	NA	NA	NA	NA	NA
VC_1025	Q9KT80	Molybdenum cofactor biosynthesis protein B	Cytoplasm	NA	NA	NA	NA	81	49	NA	NA	161.667	NA	NA	122.667	NA	NA	NA	NA	NA	NA	NA	NA	NA	NA	NA	NA	NA	NA	124	84	35	NA	30	68	NA	NA	NA	NA	NA	NA	153	113	219	NA	NA	NA	NA	NA
VC_1031	Q9KT74	Inosine monophosphate dehydrogenase-related protein	Unknown	NA	NA	NA	NA	NA	NA	NA	NA	310.333	38.5	NA	217.667	NA	NA	NA	NA	NA	NA	NA	NA	NA	NA	NA	NA	NA	NA	NA	NA	NA	NA	NA	NA	NA	NA	NA	NA	NA	NA	270	282	379	37	40	NA	NA	NA
VC_1033	Q9KT72	Cation transport ATPase, E1-E2 family	Cytoplasmic Membrane	NA	NA	80.6667	NA	NA	125.667	NA	NA	101.5	143	313.333	133	117.667	589	NA	NA	NA	NA	NA	NA	56	91	95	NA	NA	NA	NA	NA	NA	187	138	52	NA	NA	NA	NA	NA	NA	107	96	NA	296	79	54	241	397
VC_1034	Q9KT71	Uridine phosphorylase	Cytoplasm	550.333	2159.33	1184.33	255	1885.67	1027.33	479.4	458	3346.67	543.5	1928.33	2397.67	656.333	235.333	828	500	323	1398	3251	1829	771	1886	896	275	139	351	2494	1609	1554	777	1394	911	168	1210	542	516	273	682	3636	2281	4123	443	644	NA	657	1599
VC_1036	Q9KT69	Methionine--tRNA ligase	Cytoplasm	NA	NA	NA	NA	54	NA	NA	49.4773	397.333	NA	198.333	251.333	138.5	208.5	NA	NA	NA	NA	NA	NA	NA	NA	NA	NA	NA	NA	36	72	NA	NA	NA	NA	NA	NA	NA	36	NA	68	526	153	513	NA	NA	NA	28	102
VC_1038	Q9KT67	Uridine kinase	Cytoplasm	NA	NA	NA	NA	NA	NA	NA	NA	75.6667	164.667	234.333	120.5	172	203.333	NA	NA	NA	NA	NA	NA	NA	NA	NA	NA	NA	NA	NA	NA	NA	NA	NA	NA	NA	NA	NA	NA	NA	NA	81	74	72	313	142	39	129	376
VC_1039	Q9KT66	AsmA protein	Cytoplasmic Membrane	127.333	98.3333	255.667	45	144	275	201.11	261.317	694.667	274.667	1305	697.667	624.333	1226.33	172	94	116	137	64	94	163	396	208	52	NA	38	182	121	129	292	332	201	68	534	224	503	98	362	668	588	828	558	140	126	639	1430
VC_1040	Q9KT65	Corrinoid adenosyltransferase	Cytoplasm	NA	NA	NA	NA	NA	NA	NA	NA	NA	NA	NA	NA	47.5	NA	NA	NA	NA	NA	NA	NA	NA	NA	NA	NA	NA	NA	NA	NA	NA	NA	NA	NA	NA	NA	NA	NA	NA	NA	NA	NA	NA	NA	NA	NA	NA	NA
VC_1042	Q9KT63	Long-chain fatty acid transport protein	Outer Membrane	142.667	NA	NA	142.333	NA	NA	109.364	70.0984	NA	NA	93	NA	NA	NA	167	170	91	NA	NA	NA	NA	NA	NA	173	105	149	NA	NA	NA	NA	NA	NA	97	145	93	128	39	69	NA	NA	NA	NA	NA	NA	77	83
VC_1043	Q9KT62	Long-chain fatty acid transport protein	Outer Membrane	6298.67	4168.33	3325.33	7316.67	3832	3059	8061.17	7804.57	2362.33	5573.67	4593.33	1503.33	2895.67	2007.33	6292	7357	5247	4669	4432	3404	2164	4234	3578	7509	7748	6693	4720	2813	3963	3086	2997	3094	8645	8660	6997	10704	6921	6417	2303	2440	2344	4229	6169	6323	6420	3919
VC_1044	Q9KT61	DUF3379 domain-containing protein	Unknown	NA	NA	36.5	NA	NA	NA	NA	NA	68	NA	136	NA	100	151	NA	NA	NA	NA	NA	NA	NA	43	30	NA	NA	NA	NA	NA	NA	NA	NA	NA	NA	NA	NA	NA	NA	NA	65	71	NA	NA	NA	NA	NA	165
VC_1045	Q9KT60	RNA polymerase sigma factor	Unknown	NA	NA	NA	NA	NA	NA	57.2364	NA	NA	NA	NA	NA	NA	NA	NA	NA	NA	NA	NA	NA	NA	NA	NA	NA	NA	NA	NA	NA	NA	NA	NA	NA	NA	78	42	NA	NA	NA	NA	NA	NA	NA	NA	NA	NA	NA
VC_1046	Q9KT59	3-ketoacyl-CoA thiolase	Cytoplasm	NA	NA	NA	NA	NA	NA	87.3226	95.8284	105	237.667	170.667	94	146.5	112	NA	NA	NA	NA	NA	NA	NA	NA	NA	NA	NA	NA	NA	NA	NA	NA	NA	NA	68	153	64	220	50	80	133	65	117	463	181	69	104	182
VC_1047	Q9KT58	Fatty acid oxidation complex subunit alpha	Cytoplasm	NA	NA	85	NA	55.6667	NA	137.84	89.7077	168	190.667	276.333	129.333	NA	186.5	NA	NA	NA	NA	NA	NA	78	108	69	NA	NA	NA	75	51	41	NA	NA	NA	NA	250	76	141	64	80	233	88	183	393	132	47	48	343
VC_1048	Q9KT57	Putative NAD(P)H nitroreductase	Unknown	NA	NA	NA	NA	NA	NA	NA	NA	156	NA	67.5	183	NA	155.5	NA	NA	NA	NA	NA	NA	NA	NA	NA	NA	NA	NA	NA	NA	NA	NA	NA	NA	NA	NA	NA	NA	NA	NA	131	106	231	NA	NA	NA	NA	39
VC_1049	Q9KT56	Transcriptional regulator, LysR family	Cytoplasm	NA	NA	NA	NA	NA	NA	NA	NA	314	225.5	100	186	171	90	NA	NA	NA	NA	NA	NA	NA	NA	NA	NA	NA	NA	NA	NA	NA	NA	NA	NA	NA	NA	NA	NA	NA	NA	248	332	362	336	115	NA	NA	123
VC_1054	Q9KT51	DNA polymerase III subunit gamma/tau	Cytoplasm	NA	NA	NA	NA	NA	NA	NA	NA	182	NA	98	168.333	143	195.5	NA	NA	NA	NA	NA	NA	NA	NA	NA	NA	NA	NA	NA	NA	NA	NA	NA	NA	NA	NA	NA	NA	NA	NA	126	103	317	NA	NA	NA	NA	49
VC_1055	Q9KT50	Nucleoid-associated protein VC_1055	Cytoplasm	NA	NA	NA	NA	NA	NA	NA	NA	268.333	NA	147.667	200	101	86.6667	NA	NA	NA	NA	NA	NA	NA	NA	NA	NA	NA	NA	NA	NA	NA	NA	NA	NA	NA	NA	NA	NA	NA	NA	272	179	354	NA	NA	NA	85	169
VC_1059	Q9KT46	Oxidoreductase, short-chain dehydrogenase/reductase family	Cytoplasm	NA	64.3333	NA	NA	48.5	NA	71.1379	NA	98	85.5	126	106.667	144	82.5	NA	NA	NA	93	40	60	NA	NA	NA	NA	NA	NA	59	38	NA	NA	NA	NA	60	150	40	NA	NA	NA	90	108	96	127	44	NA	NA	132
VC_1060	Q9KT45	SohB protein, peptidase U7 family	Cytoplasmic Membrane	NA	NA	NA	NA	NA	NA	24.98	51.303	109.5	118.5	410	NA	94.5	225	NA	NA	NA	NA	NA	NA	NA	NA	NA	NA	NA	NA	NA	NA	NA	NA	NA	NA	NA	24	26	94	NA	28	106	NA	113	190	47	NA	NA	416
VC_1063	Q9KT42	Acyl-CoA thioesterase II	Cytoplasm	NA	NA	NA	NA	NA	NA	NA	NA	105.667	NA	NA	139.333	47.5	159.5	NA	NA	NA	NA	NA	NA	NA	NA	NA	NA	NA	NA	NA	NA	NA	NA	NA	NA	NA	NA	NA	NA	NA	NA	90	89	138	NA	NA	NA	NA	NA
VC_1064	Q9KT41	Lipoprotein-related protein	Unknown	237	221.667	176.667	355.667	284	219.667	437.263	452.188	251	529	380.333	231.333	208.333	449	258	286	167	130	285	250	70	311	149	378	323	366	340	307	205	189	321	149	255	676	485	431	446	481	326	257	170	447	642	498	526	349
VC_1067	Q9KT38	GGDEF domain-containing protein	Cytoplasmic Membrane	NA	NA	39	NA	NA	40.5	97.3653	83.4386	NA	94.3333	203.5	57.5	97	228.667	NA	NA	NA	NA	NA	NA	NA	52	26	NA	NA	NA	NA	NA	NA	NA	51	30	NA	158	60	118	NA	59	NA	NA	NA	184	45	54	NA	203
VC_1077	Q9KT28	DUF4381 domain-containing protein	Unknown	NA	NA	NA	NA	NA	NA	43.5737	NA	NA	83.6667	76.6667	NA	NA	NA	NA	NA	NA	NA	NA	NA	NA	NA	NA	NA	NA	NA	NA	NA	NA	NA	NA	NA	52	37	43	NA	NA	NA	NA	NA	NA	57	61	133	104	59
VC_1079	Q9KT26	Threonylcarbamoyl-AMP synthase	Cytoplasm	NA	NA	NA	NA	NA	NA	NA	NA	NA	NA	80	102.667	105.5	209.5	NA	NA	NA	NA	NA	NA	NA	NA	NA	NA	NA	NA	NA	NA	NA	NA	NA	NA	NA	NA	NA	NA	NA	NA	NA	NA	NA	NA	NA	NA	NA	58
VC_1080	Q9KT25	Phosphorelay protein LuxU	Unknown	NA	NA	NA	NA	NA	NA	NA	NA	92	NA	NA	NA	NA	NA	NA	NA	NA	NA	NA	NA	NA	NA	NA	NA	NA	NA	NA	NA	NA	NA	NA	NA	NA	NA	NA	NA	NA	NA	94	NA	90	NA	NA	NA	NA	NA
VC_1081	Q9KT24	Response regulator	Cytoplasm	NA	68.5	NA	NA	68.5	NA	NA	69.0652	287	NA	118.5	280.667	NA	NA	NA	NA	NA	71	66	NA	NA	NA	NA	NA	NA	NA	89	48	NA	NA	NA	NA	NA	NA	NA	159	NA	30	291	214	356	NA	NA	NA	NA	106
VC_1083	Q9KT22	CheC-like protein domain-containing protein	Cytoplasm	NA	NA	NA	NA	NA	NA	NA	NA	141.667	NA	NA	124.667	NA	NA	NA	NA	NA	NA	NA	NA	NA	NA	NA	NA	NA	NA	NA	NA	NA	NA	NA	NA	NA	NA	NA	NA	NA	NA	168	91	166	NA	NA	NA	NA	NA
VC_1084	Q9KT21	histidine kinase	Unknown	NA	NA	NA	NA	NA	NA	NA	NA	197	NA	81	128.333	78.5	NA	NA	NA	NA	NA	NA	NA	NA	NA	NA	NA	NA	NA	NA	NA	NA	NA	NA	NA	NA	NA	NA	NA	NA	NA	230	115	246	NA	NA	NA	NA	46
VC_1085	Q9KT20	histidine kinase	Unknown	NA	NA	NA	NA	NA	NA	NA	NA	91.3333	NA	NA	83.3333	NA	NA	NA	NA	NA	NA	NA	NA	NA	NA	NA	NA	NA	NA	NA	NA	NA	NA	NA	NA	NA	NA	NA	NA	NA	NA	106	45	123	NA	NA	NA	NA	NA
VC_1087	Q9KT18	Response regulator	Cytoplasm	NA	NA	NA	NA	38	NA	62.004	62.1369	339.667	NA	206.5	299.333	110.5	121.5	NA	NA	NA	NA	NA	NA	NA	NA	NA	NA	NA	NA	37	36	41	NA	NA	NA	51	82	57	99	NA	39	331	204	484	NA	NA	NA	NA	87
VC_1089	Q9KT16	Periplasmic binding protein-related protein	Periplasmic Space	NA	NA	NA	NA	NA	NA	NA	NA	84	NA	NA	33	NA	NA	NA	NA	NA	NA	NA	NA	NA	NA	NA	NA	NA	NA	NA	NA	NA	NA	NA	NA	NA	NA	NA	NA	NA	NA	45	54	153	NA	NA	NA	NA	NA
VC_1091	Q9KT14	Oligopeptide ABC transporter, periplasmic oligopeptide-binding protein	Periplasmic Space	684	784.333	1094.33	801.333	885.333	727.333	887.725	582.522	2969.67	136	2205	3789	195.5	2367.67	707	903	442	838	933	582	421	1836	1026	751	917	736	1097	803	756	770	829	583	699	1225	817	868	331	688	3272	2384	3253	210	62	NA	2129	2177
VC_1092	Q9KT13	Oligopeptide transport system permease protein OppB	Cytoplasmic Membrane	NA	NA	NA	NA	NA	NA	NA	66.1402	NA	NA	NA	NA	NA	NA	NA	NA	NA	NA	NA	NA	NA	NA	NA	NA	NA	NA	NA	NA	NA	NA	NA	NA	NA	NA	NA	57	54	94	NA	NA	NA	NA	NA	NA	NA	NA
VC_1093	Q9KT12	Oligopeptide ABC transporter, permease protein	Cytoplasmic Membrane	NA	NA	105.5	NA	NA	NA	65.7115	112.415	111	NA	175	135	NA	114.5	NA	NA	NA	NA	NA	NA	NA	110	101	NA	NA	NA	NA	NA	NA	NA	NA	NA	NA	127	34	94	119	127	117	90	126	NA	NA	NA	NA	119
VC_1094	Q9KT11	Oligopeptide ABC transporter, ATP-binding protein	Cytoplasmic Membrane	NA	NA	80	NA	NA	NA	NA	106.56	224.667	289.333	188.333	189	330.333	104	NA	NA	NA	NA	NA	NA	NA	79	81	NA	NA	NA	NA	NA	NA	NA	NA	NA	NA	NA	NA	110	88	125	237	178	259	368	248	252	89	238
VC_1095	Q9KT10	Oligopeptide ABC transporter, ATP-binding protein	Cytoplasmic Membrane	NA	NA	NA	NA	NA	NA	102.835	57.1932	NA	367	NA	NA	NA	125	NA	NA	NA	NA	NA	NA	NA	NA	NA	NA	NA	NA	NA	NA	NA	NA	NA	NA	NA	141	75	169	27	41	NA	NA	NA	NA	514	220	NA	NA
VC_1097	Q9KT08	Phosphate acetyltransferase	Cytoplasm	NA	75.6667	NA	NA	608	116	119.844	286.074	2403.33	257.667	1391	4639.67	2721.33	1609.33	NA	NA	NA	107	68	52	NA	NA	NA	NA	NA	NA	743	679	402	141	91	NA	60	163	176	140	388	431	2613	2130	2467	501	220	52	175	1514
VC_1098	Q9KT07	Acetate kinase 1	Cytoplasm	49	41.3333	NA	90	342.667	70.3333	191.917	298.235	1409.33	535.333	1293.33	1749.33	1840	1770.67	51	47	NA	37	49	38	NA	NA	NA	96	NA	84	404	356	268	87	67	57	130	375	145	312	390	218	1496	1024	1708	789	557	260	688	1349
VC_1101	Q9KT04	ABC transporter substrate-binding protein	Unknown	110.667	NA	125.667	73.5	70	122	34.5973	NA	304	NA	72.3333	180	NA	183	142	132	58	NA	NA	NA	31	176	170	54	NA	93		NA	70	142	124	100	29	28	51	NA	NA	NA	282	322	308	NA	NA	NA	34	81
VC_1107	P57069	Outer-membrane lipoprotein carrier protein	Periplasmic Space	35	NA	NA	NA	NA	NA	82.9759	NA	80.6667	NA	87.5	45.5	NA	107.5	46	24	NA	NA	NA	NA	NA	NA	NA	NA	NA	NA	NA	NA	NA	NA	NA	NA	NA	85	81	NA	NA	NA	70	67	105	NA	NA	NA	NA	65
VC_1108	Q9KSZ8	Replication-associated recombination protein A	Cytoplasm	NA	NA	NA	NA	NA	NA	NA	NA	NA	NA	NA	NA	NA	84.5	NA	NA	NA	NA	NA	NA	NA	NA	NA	NA	NA	NA	NA	NA	NA	NA	NA	NA	NA	NA	NA	NA	NA	NA	NA	NA	NA	NA	NA	NA	NA	NA
VC_1110	Q9KSZ6	Serine--tRNA ligase	Cytoplasm	NA	145.667	NA	NA	352.333	77	170.044	271.36	908	NA	652.333	832.667	444.333	583	NA	NA	NA	246	125	66	NA	NA	NA	NA	NA	NA	545	330	182	76	96	59	98	444	113	359	220	253	966	600	1158	NA	NA	NA	62	859
VC_1115	Q9KSZ1	ATP-dependent dethiobiotin synthetase BioD	Cytoplasm	NA	NA	NA	NA	NA	NA	NA	NA	NA	NA	62	NA	NA	NA	NA	NA	NA	NA	NA	NA	NA	NA	NA	NA	NA	NA	NA	NA	NA	NA	NA	NA	NA	NA	NA	NA	NA	NA	NA	NA	NA	NA	NA	NA	NA	35
VC_1117	Q9KSY9	Protease HtpX	Cytoplasmic Membrane	111	66.6667	141	NA	132.333	48.5	119.967	67.5843	227	256.5	329	155	191.5	311.667	163	117	53	65	94	41	NA	208	74	NA	NA	NA	217	73	107	49	NA	48	NA	257	56	98	70	45	231	188	262	255	258	NA	76	404
VC_1125	Q9KSY1	Lipoprotein	Unknown	NA	NA	NA	NA	54	NA	37.47	50.1597	NA	NA	NA	NA	NA	NA	NA	NA	NA	NA	NA	NA	NA	NA	NA	NA	NA	NA		NA	54	NA	NA	NA	36	39	NA	68	37	NA	NA	NA	NA	NA	NA	NA	NA	NA
VC_1126	Q9KSY0	Adenylosuccinate lyase	Cytoplasm	NA	44.5	NA	NA	87.6667	116	52.4786	95.6147	258.667	44	202.667	228.333	215.5	111.667	NA	NA	NA	56	NA	33	NA	NA	NA	NA	NA	NA	86	70	107	181	91	76	NA	102	27	111	75	105	242	181	353	64	24	NA	45	304
VC_1127	Q9KSX9	High frequency lysogenization protein HflD homolog	Cytoplasmic Membrane	NA	93.6667	NA	NA	203.667	55.5	71.0862	101.488	179.333	181	286.667	151.333	169.5	198	NA	NA	NA	141	63	77	NA	NA	NA	NA	NA	NA	246	162	203	44	67	NA	44	157	52	102	122	84	182	115	241	222	140	NA	238	311
VC_1128	Q9KSX8	tRNA-specific 2-thiouridylase MnmA	Cytoplasm	NA	NA	NA	NA	NA	NA	NA	NA	228.333	108	192.667	246.667	166.333	298	NA	NA	NA	NA	NA	NA	NA	NA	NA	NA	NA	NA	NA	NA	NA	NA	NA	NA	NA	NA	NA	NA	NA	NA	215	154	316	136	80	NA	43	181
VC_1129	Q9KSX7	Guanosine-inosine kinase	Cytoplasm	NA	NA	NA	NA	NA	NA	NA	NA	79	58	169.333	114.5	173.5	424	NA	NA	NA	NA	NA	NA	NA	NA	NA	NA	NA	NA	NA	NA	NA	NA	NA	NA	NA	NA	NA	NA	NA	NA	75	59	103	93	52	29	85	120
VC_1130	Q9KSX6	DNA-binding protein	Cytoplasm	NA	NA	NA	NA	NA	NA	NA	NA	408.667	215.667	135.667	380.333	383.333	NA	NA	NA	NA	NA	NA	NA	NA	NA	NA	NA	NA	NA	NA	NA	NA	NA	NA	NA	NA	NA	NA	NA	NA	NA	406	348	472	269	176	202	129	144
VC_1133	Q9F854	Histidinol dehydrogenase	Cytoplasm	NA	NA	NA	NA	NA	NA	NA	NA	NA	NA	NA	NA	52.5	NA	NA	NA	NA	NA	NA	NA	NA	NA	NA	NA	NA	NA	NA	NA	NA	NA	NA	NA	NA	NA	NA	NA	NA	NA	NA	NA	NA	NA	NA	NA	NA	NA
VC_1134	Q9KSX2	Histidinol-phosphate aminotransferase	Cytoplasm	NA	NA	NA	NA	NA	NA	72.5534	NA	134.667	NA	184.5	133.5	NA	132	NA	NA	NA	NA	NA	NA	NA	NA	NA	NA	NA	NA	NA	NA	NA	NA	NA	NA	NA	112	47	NA	NA	NA	136	95	173	NA	NA	NA	NA	159
VC_1139	Q9KSW7	Histidine biosynthesis bifunctional protein HisIE	Cytoplasm	NA	NA	NA	NA	NA	NA	NA	NA	NA	NA	NA	NA	73	NA	NA	NA	NA	NA	NA	NA	NA	NA	NA	NA	NA	NA	NA	NA	NA	NA	NA	NA	NA	NA	NA	NA	NA	NA	NA	NA	NA	NA	NA	NA	NA	NA
VC_1141	Q9KSW5	Isocitrate dehydrogenase [NADP]	Cytoplasm	NA	106.667	83.5	NA	384.333	76.3333	258.771	317.685	1293	161	710.667	1439	307.667	217	NA	NA	NA	138	97	85	NA	128	39	NA	NA	NA	504	262	387	107	77	45	122	528	269	349	238	386	1307	816	1756	179	143	NA	114	813
VC_1142	Q9KSW4	Cold shock-like protein CspD	Cytoplasm	NA	NA	NA	NA	NA	NA	NA	NA	80	80.5	NA	83.5	96.3333	NA	NA	NA	NA	NA	NA	NA	NA	NA	NA	NA	NA	NA	NA	NA	NA	NA	NA	NA	NA	NA	NA	NA	NA	NA	NA	35	125	81	80	NA	NA	NA
VC_1144	Q9KSW2	ATP-dependent Clp protease, ATP-binding subunit ClpA	Cytoplasm	NA	NA	NA	NA	NA	NA	89.9166	NA	307	332	137.667	344.667	583	494.333	NA	NA	NA	NA	NA	NA	NA	NA	NA	NA	NA	NA	NA	NA	NA	NA	NA	NA	55	147	NA	NA	NA	NA	262	213	446	488	287	221	72	201
VC_1145	Q9KSW1	Putative transport protein VC_1145	Cytoplasmic Membrane	NA	NA	NA	NA	NA	NA	NA	NA	52.5	78.6667	142	NA	NA	136.333	NA	NA	NA	NA	NA	NA	NA	NA	NA	NA	NA	NA	NA	NA	NA	NA	NA	NA	NA	NA	NA	NA	NA	NA	34	NA	71	123	42	71	129	159
VC_1146	Q9KSW0	Glutaredoxin	Cytoplasm	NA	NA	NA	NA	NA	NA	NA	NA	88.5	NA	NA	49	NA	72.5	NA	NA	NA	NA	NA	NA	NA	NA	NA	NA	NA	NA	NA	NA	NA	NA	NA	NA	NA	NA	NA	NA	NA	NA	79	NA	98	NA	NA	NA	NA	NA
VC_1147	Q9KSV9	Iron-containing alcohol dehydrogenase	Cytoplasm	NA	NA	NA	NA	NA	NA	NA	NA	104	107.5	84.5	143.333	139	NA	NA	NA	NA	NA	NA	NA	NA	NA	NA	NA	NA	NA	NA	NA	NA	NA	NA	NA	NA	NA	NA	NA	NA	NA	121	64	127	151	64	NA	NA	100
VC_1148	Q9KSV8	Transcriptional regulator HexR	Cytoplasm	NA	64	NA	NA	37.5	NA	NA	53.066	579	260.333	290.333	433.333	410	341	NA	NA	NA	55	NA	73	NA	NA	NA	NA	NA	NA	NA	35	40	NA	NA	NA	NA	NA	NA	88	32	NA	763	365	609	521	210	50	50	447
VC_1149	Q9KSV7	Glutamate decarboxylase, putative	Cytoplasm	NA	89.3333	NA	NA	225.667	NA	237.312	177.552	66.6667	NA	49.5	103.667	72	194.5	NA	NA	NA	85	117	66	NA	NA	NA	NA	NA	NA	229	225	223	NA	NA	NA	176	672	113	468	104	115	100	44	56	NA	NA	NA	NA	68
VC_1150	Q9KSV6	Lipoprotein	Unknown	NA	NA	112.5	NA	61.5	57.5	NA	55.9196	285.667	83.5	202	212.333	89.5	118.667	NA	NA	NA	NA	NA	NA	NA	143	82	NA	NA	NA	96	27	NA	NA	68	47	NA	NA	NA	53	NA	59	286	234	337	128	NA	39	71	227
VC_1152	Q9KSV4	HDOD domain-containing protein	Cytoplasm	NA	83	NA	NA	NA	NA	128.249	NA	NA	NA	NA	NA	NA	NA	NA	NA	NA	81	NA	85	NA	NA	NA	NA	NA	NA	NA	NA	NA	NA	NA	NA	73	258	112	NA	NA	NA	NA	NA	NA	NA	NA	NA	NA	NA
VC_1154	Q9KSV2	Outer membrane protein beta-barrel domain-containing protein	Outer Membrane	6060.67	2962.33	1726.67	10922.3	3147.67	2502.33	7084.21	6309.83	791.333	3497	2219	626	1109.67	1829	6296	7722	4164	3924	3672	1291	1145	2704	1331	10322	10999	11446	4633	2273	2537	2094	1748	3665	6297	8608	6559	8544	6181	4757	672	915	787	3545	4376	2570	2499	2073
VC_1156	Q9KSV0	histidine kinase	Unknown	NA	NA	NA	NA	NA	NA	NA	NA	95.6667	NA	NA	79.3333	78	130.5	NA	NA	NA	NA	NA	NA	NA	NA	NA	NA	NA	NA	NA	NA	NA	NA	NA	NA	NA	NA	NA	NA	NA	NA	75	26	186	NA	NA	NA	NA	NA
VC_1157	Q9KSU9	Response regulator	Cytoplasm	NA	NA	NA	NA	NA	NA	NA	NA	51	NA	NA	NA	NA	128.5	NA	NA	NA	NA	NA	NA	NA	NA	NA	NA	NA	NA	NA	NA	NA	NA	NA	NA	NA	NA	NA	NA	NA	NA	57	45	NA	NA	NA	NA	NA	NA
VC_1158	Q9KSU8	Lipoprotein	Cytoplasmic Membrane	NA	NA	131	NA	NA	75	58.3952	58.2997	142	42.5	225	98.3333	NA	136	NA	NA	NA	NA	NA	NA	NA	161	101	NA	NA	NA	NA	NA	NA	76	74	NA	NA	62	55	68	47	62	87	161	178	39	NA	46	196	260
VC_1159	Q9KSU7	Phosphoserine aminotransferase	Cytoplasm	NA	NA	NA	NA	NA	44.5	NA	NA	173.333	NA	196.5	180.333	161.5	292	NA	NA	NA	NA	NA	NA	NA	NA	NA	NA	NA	NA	NA	NA	NA	46	43	NA	NA	NA	NA	NA	NA	NA	202	157	161	NA	NA	NA	NA	172
VC_1161	Q9KSU5	Gonadoliberin III-related protein	Cytoplasmic Membrane	NA	NA	62.3333	NA	NA	64.6667	64.1973	75.2325	51.6667	70	88.5	NA	60.6667	158.333	NA	NA	NA	NA	NA	NA	34	72	81	NA	NA	NA	NA	NA	NA	62	72	60	53	104	48	79	77	70	57	37	61	92	48	NA	NA	95
VC_1162	Q9KSU4	Putative ATP-dependent zinc protease domain-containing protein	Cytoplasm	278.333	137.333	206.333	318.333	234.333	366.333	414.057	435.969	258.667	100	165	214.667	197.333	360	310	267	258	212	96	104	60	343	216	288	309	358	243	251	209	444	435	220	403	353	499	456	385	472	262	206	308	151	31	118	131	149
VC_1163	Q9KSU3	tRNA U34 carboxymethyltransferase	Cytoplasm	NA	NA	NA	NA	NA	NA	NA	NA	108	NA	122	83.5	NA	178	NA	NA	NA	NA	NA	NA	NA	NA	NA	NA	NA	NA	NA	NA	NA	NA	NA	NA	NA	NA	NA	NA	NA	NA	100	NA	116	NA	NA	NA	NA	124
VC_1164	Q9KSU2	Carboxy-S-adenosyl-L-methionine synthase	Cytoplasm	NA	NA	NA	NA	NA	NA	65.192	NA	44.5	NA	172.5	59.5	NA	NA	NA	NA	NA	NA	NA	NA	NA	NA	NA	NA	NA	NA	NA	NA	NA	NA	NA	NA	NA	125	34	NA	NA	NA	45	NA	44	NA	NA	NA	NA	182
VC_1166	Q9KSU0	Aspartate--tRNA ligase	Cytoplasm	NA	NA	NA	NA	NA	NA	117.353	NA	751	340.333	559	748.333	595.667	426.333	NA	NA	NA	NA	NA	NA	NA	NA	NA	NA	NA	NA	NA	NA	NA	NA	NA	NA	56	370	78	NA	NA	NA	769	580	904	579	328	114	194	818
VC_1170	Q9KST6	Tryptophan synthase beta chain	Cytoplasm	NA	NA	NA	NA	NA	NA	NA	NA	78	NA	NA	NA	NA	109.5	NA	NA	NA	NA	NA	NA	NA	NA	NA	NA	NA	NA	NA	NA	NA	NA	NA	NA	NA	NA	NA	NA	NA	NA	51	NA	105	NA	NA	NA	NA	NA
VC_1178	Q9KSS8	YrdC-like domain-containing protein	Cytoplasm	NA	53.5	NA	NA	NA	NA	64.2477	66.6783	159.667	101	148.5	124	87	197.5	NA	NA	NA	37	NA	70	NA	NA	NA	NA	NA	NA	NA	NA	NA	NA	NA	NA	52	85	60	117	38	NA	155	115	209	150	52	NA	NA	181
VC_1179	Q9KSS7	Ribosomal large subunit pseudouridine synthase B	Cytoplasm	NA	NA	37	NA	NA	NA	58.5534	NA	48.5	131.333	143	57.6667	116	177.667	NA	NA	NA	NA	NA	NA	NA	43	31	NA	NA	NA	NA	NA	NA	NA	NA	NA	73	50	55	NA	NA	NA	NA	64	33	219	102	73	78	229
VC_1180	Q9KSS6	Transport ATP-binding protein CydC	Cytoplasmic Membrane	NA	NA	38	NA	NA	NA	72.4293	62.5996	67.6667	61.3333	139	NA	124	196	NA	NA	NA	NA	NA	NA	NA	30	46	NA	NA	NA	NA	NA	NA	NA	NA	NA	NA	122	43	65	37	102	57	85	61	77	46	61	NA	134
VC_1181	Q9KSS5	Transport ATP-binding protein CydD	Cytoplasmic Membrane	NA	NA	NA	NA	NA	NA	NA	NA	NA	NA	NA	NA	NA	54	NA	NA	NA	NA	NA	NA	NA	NA	NA	NA	NA	NA	NA	NA	NA	NA	NA	NA	NA	NA	NA	NA	NA	NA	NA	NA	NA	NA	NA	NA	NA	NA
VC_1182	Q9KSS4	Thioredoxin reductase	Unknown	NA	119.333	45	NA	354	85	146.833	124.975	990.667	NA	569.667	994.667	NA	94.5	NA	NA	NA	43	149	166	NA	54	36	NA	NA	NA	416	337	309	57	137	61	NA	140	154	109	74	242	1129	808	1035	NA	NA	NA	98	594
VC_1183	Q9KSS3	Agglutination protein	Cytoplasm	NA	NA	NA	NA	NA	NA	NA	NA	495.333	NA	NA	193	NA	NA	NA	NA	NA	NA	NA	NA	NA	NA	NA	NA	NA	NA	NA	NA	NA	NA	NA	NA	NA	NA	NA	NA	NA	NA	470	198	818	NA	NA	NA	NA	NA
VC_1184	Q9KSS2	NifS-related protein	Cytoplasm	NA	77.5	NA	NA	152.333	NA	NA	81.4248	401	NA	NA	281.333	NA	NA	NA	NA	NA	70	85	NA	NA	NA	NA	NA	NA	NA	221	130	106	NA	NA	NA	NA	NA	NA	65	NA	102	455	220	528	NA	NA	NA	NA	NA
VC_1187	Q9KQW1	Peptidoglycan binding protein CsiV	Unknown	366.333	204.667	204.667	926.333	223.333	284.667	677.002	540.755	243.667	NA	150	231.333	115.333	247.667	444	401	254	202	202	210	208	210	196	960	805	1014	251	239	180	284	386	184	740	718	584	784	498	405	194	253	284	NA	NA	NA	97	158
VC_1188	Q9KSR8	NAD-dependent malic enzyme	Cytoplasm	NA	57.5	NA	NA	NA	NA	113.049	99.8198	426.333	156	342.333	324	416	499.333	NA	NA	NA	50	NA	65	NA	NA	NA	NA	NA	NA	NA	NA	NA	NA	NA	NA	NA	284	45	188	NA	53	414	274	591	197	115	NA	74	427
VC_1190	Q9KSR6	Phosphoribosylaminoimidazole-succinocarboxamide synthase	Cytoplasm	NA	NA	NA	NA	NA	NA	NA	NA	174.667	NA	181.333	134	85	196	NA	NA	NA	NA	NA	NA	NA	NA	NA	NA	NA	NA	NA	NA	NA	NA	NA	NA	NA	NA	NA	NA	NA	NA	214	133	177	NA	NA	NA	37	251
VC_1191	Q9KSR5	Helicase	Unknown	NA	NA	NA	NA	NA	NA	NA	NA	NA	NA	NA	NA	NA	197.333	NA	NA	NA	NA	NA	NA	NA	NA	NA	NA	NA	NA	NA	NA	NA	NA	NA	NA	NA	NA	NA	NA	NA	NA	NA	NA	NA	NA	NA	NA	NA	NA
VC_1194	Q9KSR2	J domain-containing protein	Cytoplasmic Membrane	NA	NA	NA	NA	NA	NA	NA	NA	NA	NA	NA	NA	43.5	NA	NA	NA	NA	NA	NA	NA	NA	NA	NA	NA	NA	NA	NA	NA	NA	NA	NA	NA	NA	NA	NA	NA	NA	NA	NA	NA	NA	NA	NA	NA	NA	NA
VC_1195	Q9KSR1	Lipoprotein, putative	Outer Membrane	327.333	197.333	173.333	193.667	168	141.667	430.057	426.762	115.667	164	266.333	89	150.5	204.5	373	372	237	258	226	108	105	231	184	247	160	174	217	111	176	147	154	124	252	630	501	523	421	353	123	103	121	307	140	45	160	292
VC_1197	Q9KSQ9	Chemotaxis protein CheX	Unknown	NA	NA	NA	NA	NA	NA	NA	NA	244.333	139	177.5	200.667	222.667	114.333	NA	NA	NA	NA	NA	NA	NA	NA	NA	NA	NA	NA	NA	NA	NA	NA	NA	NA	NA	NA	NA	NA	NA	NA	262	156	315	234	82	101	NA	128
VC_1198	Q9KSQ8	FAD-binding PCMH-type domain-containing protein	Cytoplasm	NA	169.667	120.5	NA	120.667	62.3333	440.545	425.109	125.333	205.5	173.667	103.333	97	215	NA	NA	NA	219	110	180	NA	152	89	NA	NA	NA	110	106	146	88	54	45	347	700	352	618	328	379	133	141	102	224	187	NA	70	311
VC_1200	Q9KSQ6	Trypsin, putative	Unknown	74	88.3333	53	303	83.3333	NA	258.073	254.918	NA	NA	75	NA	NA	NA	35	113	NA	133	85	47	NA	52	54	287	295	327	135	65	50	NA	NA	NA	160	418	257	354	245	191	NA	NA	NA	NA	NA	NA	NA	95
VC_1202	Q9KSQ4	Histidine ammonia-lyase	Cytoplasm	38	292.333	237.333	50.5	291.667	155.333	251.127	276.772	361.333	NA	166.5	260.333	131	NA	47	29	NA	345	231	301	76	414	222	40	NA	61	395	208	272	209	168	89	153	454	228	311	228	299	364	150	570	NA	NA	NA	NA	45
VC_1203	Q9KSQ3	Urocanate hydratase	Cytoplasm	NA	140.667	107.667	NA	282	94	62.6511	101.089	362.667	NA	172	505	NA	NA	NA	NA	NA	143	156	123	31	193	99	NA	NA	NA	431	210	205	102	121	59	33	138	54	91	86	132	318	256	514	NA	NA	NA	34	162
VC_1204	Q9KSQ2	Formimidoylglutamase	Cytoplasm	NA	NA	NA	NA	65.6667	NA	NA	NA	136	NA	NA	146	NA	NA	NA	NA	NA	NA	NA	NA	NA	NA	NA	NA	NA	NA	94	50	53	NA	NA	NA	NA	NA	NA	NA	NA	NA	71	NA	201	NA	NA	NA	NA	NA
VC_1205	Q9KSQ1	Imidazolonepropionase	Cytoplasm	NA	NA	NA	NA	NA	NA	NA	NA	338.333	NA	88	270.333	NA	NA	NA	NA	NA	NA	NA	NA	NA	NA	NA	NA	NA	NA	NA	NA	NA	NA	NA	NA	NA	NA	NA	NA	NA	NA	412	142	461	NA	NA	NA	NA	51
VC_1207	Q9KSP9	DUF3187 family protein	Outer Membrane	186.667	75.5	61	247.333	136.667	39	149.746	134.048	NA	NA	NA	NA	NA	NA	156	297	107	42	109	NA	NA	70	52	216	188	338	197	137	76	NA	45	33	46	323	226	185	155	84	NA	NA	NA	NA	NA	NA	NA	NA
VC_1209	Q9KSP7	Elongation factor P-like protein	Cytoplasm	NA	NA	NA	NA	NA	NA	NA	NA	324.333	NA	215.667	328.667	82	120.5	NA	NA	NA	NA	NA	NA	NA	NA	NA	NA	NA	NA	NA	NA	NA	NA	NA	NA	NA	NA	NA	NA	NA	NA	222	288	463	NA	NA	NA	55	198
VC_1213	Q9KSP3	Transcriptional regulator, LuxR family	Cytoplasm	NA	NA	NA	NA	NA	NA	NA	NA	167.667	295.667	306.667	133	270	335	NA	NA	NA	NA	NA	NA	NA	NA	NA	NA	NA	NA	NA	NA	NA	NA	NA	NA	NA	NA	NA	NA	NA	NA	165	106	232	380	115	392	261	323
VC_1214	Q9KSP2	UvrABC system protein C	Cytoplasm	NA	NA	NA	NA	NA	NA	NA	NA	54.5	181.5	NA	NA	102	208.5	NA	NA	NA	NA	NA	NA	NA	NA	NA	NA	NA	NA	NA	NA	NA	NA	NA	NA	NA	NA	NA	NA	NA	NA	54	55	NA	139	224	NA	NA	NA
VC_1215	Q9KSP1	CDP-diacylglycerol--glycerol-3-phosphate 3-phosphatidyltransferase	Cytoplasmic Membrane	NA	NA	NA	NA	NA	NA	68.3667	NA	NA	NA	NA	NA	NA	NA	NA	NA	NA	NA	NA	NA	NA	NA	NA	NA	NA	NA	NA	NA	NA	NA	NA	NA	NA	82	57	NA	NA	NA	NA	NA	NA	NA	NA	NA	NA	NA
VC_1216	Q9KSP0	diguanylate cyclase	Cytoplasmic Membrane	NA	NA	NA	NA	NA	NA	NA	NA	161	161.667	NA	155.667	142.333	189.5	NA	NA	NA	NA	NA	NA	NA	NA	NA	NA	NA	NA	NA	NA	NA	NA	NA	NA	NA	NA	NA	NA	NA	NA	194	76	213	293	155	37	NA	NA
VC_1219	Q9KSN7	Phenylalanine--tRNA ligase alpha subunit	Cytoplasm	NA	NA	NA	NA	NA	NA	NA	NA	355.333	106	190	269.667	230.333	248	NA	NA	NA	NA	NA	NA	NA	NA	NA	NA	NA	NA	NA	NA	NA	NA	NA	NA	NA	NA	NA	NA	NA	NA	381	272	413	107	159	52	NA	119
VC_1220	Q9KSN6	Phenylalanine--tRNA ligase beta subunit	Cytoplasm	NA	NA	NA	NA	NA	NA	79.8338	131.168	755.333	322.667	503.667	534.333	629.333	560	NA	NA	NA	NA	NA	NA	NA	NA	NA	NA	NA	NA	NA	NA	NA	NA	NA	NA	59	176	49	185	NA	93	859	420	987	667	234	67	33	649
VC_1222	Q9KSN4	Integration host factor subunit alpha	Cytoplasm	NA	NA	NA	NA	NA	NA	NA	NA	273.333	NA	97.5	214.667	NA	NA	NA	NA	NA	NA	NA	NA	NA	NA	NA	NA	NA	NA	NA	NA	NA	NA	NA	NA	NA	NA	NA	NA	NA	NA	261	217	342	NA	NA	NA	NA	85
VC_1228	Q9KSM8	Formate-dependent phosphoribosylglycinamide formyltransferase	Cytoplasm	NA	NA	NA	NA	NA	NA	NA	NA	29.5	NA	NA	76.5	NA	98.5	NA	NA	NA	NA	NA	NA	NA	NA	NA	NA	NA	NA	NA	NA	NA	NA	NA	NA	NA	NA	NA	NA	NA	NA	31	NA	28	NA	NA	NA	NA	NA
VC_1231	Q9KSM5	Cytidine deaminase	Cytoplasm	NA	88	NA	NA	115.667	NA	56.5509	57.4456	246	NA	269	194	NA	NA	NA	NA	NA	134	92	38	NA	NA	NA	NA	NA	NA	85	118	144	NA	NA	NA	NA	39	82	66	NA	50	255	196	287	NA	NA	NA	NA	240
VC_1234	Q9KSM2	Exodeoxyribonuclease I	Cytoplasm	NA	NA	NA	NA	NA	NA	NA	NA	NA	NA	NA	NA	NA	40.5	NA	NA	NA	NA	NA	NA	NA	NA	NA	NA	NA	NA	NA	NA	NA	NA	NA	NA	NA	NA	NA	NA	NA	NA	NA	NA	NA	NA	NA	NA	NA	NA
VC_1237	Q9KSL9	Nicotinate-nucleotide--dimethylbenzimidazole phosphoribosyltransferase	Cytoplasm	NA	NA	NA	NA	NA	NA	NA	NA	NA	NA	NA	NA	66	NA	NA	NA	NA	NA	NA	NA	NA	NA	NA	NA	NA	NA	NA	NA	NA	NA	NA	NA	NA	NA	NA	NA	NA	NA	NA	NA	NA	NA	NA	NA	NA	NA
VC_1238	Q9KSL8	Adenosylcobinamide-GDP ribazoletransferase	Cytoplasmic Membrane	NA	NA	NA	NA	NA	NA	NA	NA	NA	NA	87.5	NA	NA	NA	NA	NA	NA	NA	NA	NA	NA	NA	NA	NA	NA	NA	NA	NA	NA	NA	NA	NA	NA	NA	NA	NA	NA	NA	NA	NA	NA	NA	NA	NA	NA	85
VC_1242	Q9KSL4	Succinylglutamate desuccinylase	Cytoplasm	NA	90.5	NA	NA	69	NA	NA	NA	220	NA	131	191.667	NA	NA	NA	NA	NA	109	72	NA	NA	NA	NA	NA	NA	NA	92	29	86	NA	NA	NA	NA	NA	NA	NA	NA	NA	282	129	249	NA	NA	NA	NA	108
VC_1246	Q9KSL0	SAM-dependent methyltransferase	Cytoplasm	NA	NA	NA	NA	NA	NA	NA	NA	NA	NA	58	63.6667	51	54	NA	NA	NA	NA	NA	NA	NA	NA	NA	NA	NA	NA	NA	NA	NA	NA	NA	NA	NA	NA	NA	NA	NA	NA	NA	NA	NA	NA	NA	NA	NA	38
VC_1248	Q9KSK8	Methyl-accepting chemotaxis protein	Cytoplasmic Membrane	54.6667	NA	NA	65	NA	40	104.61	80.6217	2648.33	NA	NA	2013	NA	1955	91	44	29	NA	NA	NA	NA	NA	NA	72	82	41	NA	NA	NA	45	35	NA	52	259	85	278	29	65	2699	1757	3489	NA	NA	NA	NA	NA
VC_1249	Q9KSK7	Glycine cleavage system transcriptional repressor	Cytoplasm	NA	NA	NA	NA	NA	NA	NA	NA	309.333	118.667	106	254.667	129.333	106	NA	NA	NA	NA	NA	NA	NA	NA	NA	NA	NA	NA	NA	NA	NA	NA	NA	NA	NA	NA	NA	NA	NA	NA	316	190	422	127	90	139	69	87
VC_1250	Q9KSK6	DUF3943 domain-containing protein	Unknown	NA	NA	NA	NA	NA	NA	NA	36.4966	NA	NA	NA	NA	NA	NA	NA	NA	NA	NA	NA	NA	NA	NA	NA	NA	NA	NA	NA	NA	NA	NA	NA	NA	NA	NA	NA	37	NA	36	NA	NA	NA	NA	NA	NA	NA	NA
VC_1252	Q9KSK4	CinA-like protein	Unknown	NA	NA	NA	NA	84	NA	60.8458	84.7785	273.333	344.667	177.667	344.333	314	325	NA	NA	NA	NA	NA	NA	NA	NA	NA	NA	NA	NA	113	37	102	NA	NA	NA	38	114	52	93	72	91	309	180	331	498	384	152	89	179
VC_1255	Q9KSK1	ribonucleoside-diphosphate reductase	Cytoplasm	NA	NA	NA	NA	52.6667	NA	NA	46.3033	102.667	NA	232.5	100.5	NA	145	NA	NA	NA	NA	NA	NA	NA	NA	NA	NA	NA	NA	50	59	49	NA	NA	NA	NA	NA	NA	32	NA	67	105	60	143	NA	NA	NA	NA	144
VC_1256	Q9KSK0	Ribonucleoside-diphosphate reductase	Cytoplasm	NA	366	116	NA	276.333	168.333	455.348	426.817	852	580.333	1323.33	748.333	452.333	1693.67	NA	NA	NA	420	176	502	39	138	171	NA	NA	NA	333	263	233	212	236	57	321	855	344	770	340	297	913	662	981	981	542	218	417	1649
VC_1257	Q9KSJ9	Ubiquinone biosynthesis O-methyltransferase	Cytoplasm	NA	NA	NA	NA	67.5	NA	NA	NA	NA	NA	68	119.667	NA	171	NA	NA	NA	NA	NA	NA	NA	NA	NA	NA	NA	NA	99	36	NA	NA	NA	NA	NA	NA	NA	NA	NA	NA	NA	NA	NA	NA	NA	NA	NA	47
VC_1258	Q9KSJ8	DNA gyrase subunit A	Cytoplasm	NA	202.333	34.5	NA	168	139.667	162.423	113.568	1539.33	955.667	777.333	1354	1212.33	740	NA	NA	NA	224	125	258	NA	49	20	NA	NA	NA	205	145	154	184	82	153	50	529	162	279	35	150	1510	1240	1868	1310	702	855	222	909
VC_1259	Q9KSJ7	tRNA uridine(34) hydroxylase	Cytoplasm	NA	NA	NA	NA	NA	NA	NA	NA	NA	NA	NA	NA	157.5	481.5	NA	NA	NA	NA	NA	NA	NA	NA	NA	NA	NA	NA	NA	NA	NA	NA	NA	NA	NA	NA	NA	NA	NA	NA	NA	NA	NA	NA	NA	NA	NA	NA
VC_1263	Q9KSJ3	GTP cyclohydrolase-2	Cytoplasm	NA	NA	NA	NA	NA	NA	NA	NA	NA	NA	NA	NA	NA	79	NA	NA	NA	NA	NA	NA	NA	NA	NA	NA	NA	NA	NA	NA	NA	NA	NA	NA	NA	NA	NA	NA	NA	NA	NA	NA	NA	NA	NA	NA	NA	NA
VC_1264	Q9KSJ2	Iron-regulated protein A, putative	Outer Membrane	NA	NA	NA	37	NA	NA	NA	NA	NA	NA	NA	NA	NA	60.5	NA	NA	NA	NA	NA	NA	NA	NA	NA	38	NA	36	NA	NA	NA	NA	NA	NA	NA	NA	NA	NA	NA	NA	NA	NA	NA	NA	NA	NA	NA	NA
VC_1266	Q9KSJ0	Imelysin-like domain-containing protein	Unknown	NA	NA	NA	NA	NA	NA	58.3952	61.4003	NA	NA	NA	NA	NA	NA	NA	NA	NA	NA	NA	NA	NA	NA	NA	NA	NA	NA	NA	NA	NA	NA	NA	NA	NA	55	62	58	NA	65	NA	NA	NA	NA	NA	NA	NA	NA
VC_1267	Q9KSI9	Lipoprotein	Cytoplasmic Membrane	NA	NA	NA	NA	NA	NA	33.6749	NA	NA	NA	NA	NA	NA	NA	NA	NA	NA	NA	NA	NA	NA	NA	NA	NA	NA	NA	NA	NA	NA	NA	NA	NA	NA	42	27	NA	NA	NA	NA	NA	NA	NA	NA	NA	NA	NA
VC_1282	Q9KSH4	Permease IIC component	Cytoplasmic Membrane	NA	NA	NA	NA	NA	NA	NA	63.5066	NA	NA	NA	NA	NA	NA	NA	NA	NA	NA	NA	NA	NA	NA	NA	NA	NA	NA	NA	NA	NA	NA	NA	NA	NA	NA	NA	87	64	46	NA	NA	NA	NA	NA	NA	NA	NA
VC_1287	Q9KSG9	Glucans biosynthesis glucosyltransferase H	Cytoplasmic Membrane	NA	NA	NA	NA	NA	NA	NA	NA	45	74	79	55	85	130.333	NA	NA	NA	NA	NA	NA	NA	NA	NA	NA	NA	NA	NA	NA	NA	NA	NA	NA	NA	NA	NA	NA	NA	NA	51	50	34	111	37	NA	46	125
VC_1288	Q9KSG8	Glucans biosynthesis protein G	Periplasmic Space	349.667	182	223.333	183.667	296.333	178.667	358.526	500.774	318	80.5	454.667	293	NA	450	431	435	183	113	156	277	103	332	235	197	144	210	294	417	178	238	216	82	140	613	537	550	354	645	356	202	396	85	76	NA	252	457
VC_1289	Q9KSG7	Methyl-accepting chemotaxis protein	Cytoplasmic Membrane	NA	NA	NA	NA	NA	44	NA	NA	NA	NA	NA	NA	NA	NA	NA	NA	NA	NA	NA	NA	NA	NA	NA	NA	NA	NA	NA	NA	NA	27	61	NA	NA	NA	NA	NA	NA	NA	NA	NA	NA	NA	NA	NA	NA	NA
VC_1291	Q9KSG5	Cyclic nucleotide binding protein	Cytoplasm	NA	NA	NA	NA	NA	NA	NA	NA	50.5	77	81	38.6667	106.5	283	NA	NA	NA	NA	NA	NA	NA	NA	NA	NA	NA	NA	NA	NA	NA	NA	NA	NA	NA	NA	NA	NA	NA	NA	NA	48	53	52	102	NA	NA	79
VC_1293	Q9KSG3	Aminotransferase	Cytoplasm	NA	58.6667	NA	NA	NA	NA	132.078	92.2205	116.333	NA	138	151.667	160	213	NA	NA	NA	62	28	86	NA	NA	NA	NA	NA	NA	NA	NA	NA	NA	NA	NA	61	353	107	253	62	50	90	57	202	NA	NA	NA	NA	112
VC_1297	Q9KSF9	Asparagine--tRNA ligase 2	Cytoplasm	NA	143.5	51.5	NA	189	84.6667	118.05	216.096	735	78.3333	645	909.333	218.667	596.667	NA	NA	NA	118	NA	169	NA	50	53	NA	NA	NA	187	141	239	97	115	42	80	194	106	336	141	213	659	568	978	123	66	46	440	694
VC_1298	Q9KSF8	Methyl-accepting chemotaxis protein	Cytoplasmic Membrane	NA	NA	NA	NA	NA	33.6667	80.796	62.8401	NA	NA	NA	NA	NA	NA	NA	NA	NA	NA	NA	NA	NA	NA	NA	NA	NA	NA	NA	NA	NA	35	26	40	NA	136	48	113	36	61	NA	NA	NA	NA	NA	NA	NA	NA
VC_1300	Q9KSF6	L-serine dehydratase	Cytoplasmic Membrane	NA	NA	NA	NA	NA	NA	NA	NA	NA	NA	NA	NA	NA	153.5	NA	NA	NA	NA	NA	NA	NA	NA	NA	NA	NA	NA	NA	NA	NA	NA	NA	NA	NA	NA	NA	NA	NA	NA	NA	NA	NA	NA	NA	NA	NA	NA
VC_1301	Q9KSF5	Serine transporter	Cytoplasmic Membrane	NA	NA	NA	NA	NA	NA	NA	NA	NA	66	NA	NA	NA	NA	NA	NA	NA	NA	NA	NA	NA	NA	NA	NA	NA	NA	NA	NA	NA	NA	NA	NA	NA	NA	NA	NA	NA	NA	NA	NA	NA	78	54	NA	NA	NA
VC_1304	Q9KSF2	Fumarate hydratase class I	Cytoplasm	NA	118.667	NA	NA	239	NA	130.539	200.874	936.333	125.5	473	992.333	305.667	252.667	NA	NA	NA	193	122	41	NA	NA	NA	NA	NA	NA	250	123	344	NA	NA	NA	90	167	148	136	198	301	1137	581	1091	145	106	NA	139	496
VC_1306	Q9KSF0	YcjX family protein	Cytoplasm	NA	NA	NA	NA	NA	NA	NA	NA	97	NA	NA	146	NA	181	NA	NA	NA	NA	NA	NA	NA	NA	NA	NA	NA	NA	NA	NA	NA	NA	NA	NA	NA	NA	NA	NA	NA	NA	NA	132	62	NA	NA	NA	NA	NA
VC_1308	Q9KSE9	HTH-type transcriptional regulatory protein TyrR	Cytoplasm	NA	NA	NA	NA	NA	NA	38.4187	NA	90.5	NA	40.5	NA	NA	92.5	NA	NA	NA	NA	NA	NA	NA	NA	NA	NA	NA	NA	NA	NA	NA	NA	NA	NA	NA	41	36	NA	NA	NA	84	NA	97	NA	NA	NA	NA	47
VC_1312	Q9KSE5	Broad specificity amino-acid racemase	Unknown	NA	NA	NA	NA	NA	48	NA	NA	86	NA	73.3333	101.667	NA	81.6667	NA	NA	NA	NA	NA	NA	NA	NA	NA	NA	NA	NA	NA	NA	NA	71	25	NA	NA	NA	NA	NA	NA	NA	63	63	132	NA	NA	NA	51	66
VC_1313	Q9KSE4	Methyl-accepting chemotaxis protein	Cytoplasmic Membrane	NA	NA	77	NA	NA	NA	NA	NA	NA	NA	NA	NA	NA	NA	NA	NA	NA	NA	NA	NA	NA	93	61	NA	NA	NA	NA	NA	NA	NA	NA	NA	NA	NA	NA	NA	NA	NA	NA	NA	NA	NA	NA	NA	NA	NA
VC_1314	Q9KSE3	Transporter, putative	Cytoplasmic Membrane	NA	NA	NA	NA	NA	NA	95.9844	84.4097	NA	NA	NA	NA	NA	NA	NA	NA	NA	NA	NA	NA	NA	NA	NA	NA	NA	NA	NA	NA	NA	NA	NA	NA	NA	111	83	95	NA	75	NA	NA	NA	NA	NA	NA	NA	NA
VC_1315	Q9KSE2	histidine kinase	Cytoplasmic Membrane	NA	NA	NA	NA	NA	NA	NA	NA	82.3333	135.5	NA	68.3333	NA	NA	NA	NA	NA	NA	NA	NA	NA	NA	NA	NA	NA	NA	NA	NA	NA	NA	NA	NA	NA	NA	NA	NA	NA	NA	59	90	98	151	120	NA	NA	NA
VC_1316	Q9KSE1	Chemotaxis protein CheY, putative	Cytoplasm	NA	NA	NA	NA	NA	NA	NA	NA	85	NA	NA	102	NA	NA	NA	NA	NA	NA	NA	NA	NA	NA	NA	NA	NA	NA	NA	NA	NA	NA	NA	NA	NA	NA	NA	NA	NA	NA	43	98	114	NA	NA	NA	NA	NA
VC_1318	P06111	Outer membrane protein OmpV	Outer Membrane	1847	632	454	2011	563.667	773.667	2620.33	1707.51	469.333	896	1386.33	221	351.333	938.333	2099	2255	1187	853	630	413	251	830	281	2341	1936	1756	753	477	461	776	565	980	2377	4710	1607	3104	1372	1169	734	347	327	682	1150	856	1391	1495
VC_1319	Q9KSD9	histidine kinase	Unknown	NA	NA	NA	NA	NA	NA	NA	NA	NA	44.5	108.5	NA	NA	63.5	NA	NA	NA	NA	NA	NA	NA	NA	NA	NA	NA	NA	NA	NA	NA	NA	NA	NA	NA	NA	NA	NA	NA	NA	NA	NA	NA	25	64	NA	NA	115
VC_1321	Q9KSD7	peptidoglycan glycosyltransferase	Unknown	57.3333	NA	135.333	NA	85.5	104.667	211.535	235.182	173.667	310	516	139	266.333	366.667	67	48	57	NA	NA	NA	74	204	128	NA	NA	NA	102	69	NA	118	99	97	102	464	200	372	124	282	212	128	181	505	293	132	291	685
VC_1325	Q9KSD3	Autoinducer 2-binding periplasmic protein LuxP	Periplasmic Space	194.667	107.333	154	208.333	95.5	102	510.786	166.681	1950.33	34	260	2141	54	1564.67	236	253	95	34	240	48	NA	207	101	226	117	282	121	70	NA	134	91	81	437	634	481	454	60	170	2026	1164	2661	42	26	NA	193	264
VC_1327	Q9KSD1	Galactose/methyl galactoside import ATP-binding protein MglA	Cytoplasmic Membrane	NA	NA	NA	NA	NA	NA	NA	NA	70.3333	118.5	NA	140.667	283.5	183	NA	NA	NA	NA	NA	NA	NA	NA	NA	NA	NA	NA	NA	NA	NA	NA	NA	NA	NA	NA	NA	NA	NA	NA	85	61	65	122	115	NA	NA	NA
VC_1328	Q9KSD0	Galactoside ABC transporter, permease protein	Cytoplasmic Membrane	NA	NA	NA	NA	NA	NA	60.0694	92.7544	NA	53	NA	NA	64.5	NA	NA	NA	NA	NA	NA	NA	NA	NA	NA	NA	NA	NA	NA	NA	NA	NA	NA	NA	50	85	51	80	95	105	NA	NA	NA	66	40	NA	NA	NA
VC_1329	Q9KSC9	Opacity protein-related protein	Outer Membrane	105	NA	NA	157.5	NA	NA	76.716	128.121	NA	NA	NA	NA	NA	NA	NA	164	46	NA	NA	NA	NA	NA	NA	158	157	NA	NA	NA	NA	NA	NA	NA	50	86	105	127	115	144	NA	NA	NA	NA	NA	NA	NA	NA
VC_1334	Q9KSC4	Tricarboxylic transport TctC	Periplasmic Space	97.6667	NA	160	59	NA	NA	196.609	80.499	431.333	NA	157.333	226.667	NA	NA	122	141	30	NA	NA	NA	NA	191	129	46	56	75	NA	NA	NA	NA	NA	NA	155	227	216	324	46	35	413	373	508	NA	NA	NA	121	187
VC_1336	Q9KSC2	2-methylisocitrate lyase	Cytoplasm	NA	NA	NA	NA	NA	NA	NA	NA	74.6667	NA	NA	77.6667	NA	NA	NA	NA	NA	NA	NA	NA	NA	NA	NA	NA	NA	NA	NA	NA	NA	NA	NA	NA	NA	NA	NA	NA	NA	NA	44	27	153	NA	NA	NA	NA	NA
VC_1337	Q9KSC1	Citrate synthase	Cytoplasm	NA	NA	NA	NA	NA	NA	NA	NA	115	NA	NA	128.333	NA	NA	NA	NA	NA	NA	NA	NA	NA	NA	NA	NA	NA	NA	NA	NA	NA	NA	NA	NA	NA	NA	NA	NA	NA	NA	124	93	128	NA	NA	NA	NA	NA
VC_1338	Q9KSC0	Aconitate hydratase	Cytoplasm	NA	NA	NA	NA	NA	NA	NA	NA	118.333	NA	NA	77	NA	NA	NA	NA	NA	NA	NA	NA	NA	NA	NA	NA	NA	NA	NA	NA	NA	NA	NA	NA	NA	NA	NA	NA	NA	NA	122	108	125	NA	NA	NA	NA	NA
VC_1343	Q9KSB5	Peptidase, M20A family	Cytoplasm	NA	97.5	NA	NA	130.333	NA	98.4796	127.75	NA	NA	281.333	96	NA	NA	NA	NA	NA	88	NA	107	NA	NA	NA	NA	NA	NA	161	107	123	NA	NA	NA	51	307	61	160	NA	102	NA	NA	NA	NA	NA	NA	73	317
VC_1344	H9L4S8	4-hydroxyphenylpyruvate dioxygenase	Cytoplasm	NA	NA	NA	NA	NA	NA	NA	NA	435.667	NA	226.5	328.667	NA	152.5	NA	NA	NA	NA	NA	NA	NA	NA	NA	NA	NA	NA	NA	NA	NA	NA	NA	NA	NA	NA	NA	NA	NA	NA	343	345	619	NA	NA	NA	NA	164
VC_1345	Q9KSB4	Putative dioxygenase VC_1345	Cytoplasm	NA	NA	NA	NA	82.5	NA	NA	NA	189.333	NA	NA	124.5	NA	NA	NA	NA	NA	NA	NA	NA	NA	NA	NA	NA	NA	NA	88	NA	77	NA	NA	NA	NA	NA	NA	NA	NA	NA	213	133	222	NA	NA	NA	NA	NA
VC_1346	Q9KSB3	Fumarylacetoacetate hydrolase family protein	Unknown	NA	NA	NA	NA	71.5	NA	NA	NA	188.333	NA	NA	151	NA	NA	NA	NA	NA	NA	NA	NA	NA	NA	NA	NA	NA	NA	83	NA	60	NA	NA	NA	NA	NA	NA	NA	NA	NA	155	155	255	NA	NA	NA	NA	NA
VC_1348	Q9KSB1	Probable cyclic di-GMP phosphodiesterase VC_1348	Cytoplasm	NA	NA	NA	NA	NA	NA	NA	NA	26.5	NA	NA	48.6667	NA	NA	NA	NA	NA	NA	NA	NA	NA	NA	NA	NA	NA	NA	NA	NA	NA	NA	NA	NA	NA	NA	NA	NA	NA	NA	NA	29	24	NA	NA	NA	NA	NA
VC_1349	Q9KSB0	Phosphorelay protein LuxU	Cytoplasmic Membrane	NA	NA	NA	NA	NA	NA	NA	NA	164.667	65	NA	138.5	NA	64	NA	NA	NA	NA	NA	NA	NA	NA	NA	NA	NA	NA	NA	NA	NA	NA	NA	NA	NA	NA	NA	NA	NA	NA	209	87	198	81	56	58	NA	NA
VC_1350	Q9KSA9	Glutathione-dependent peroxiredoxin	Cytoplasm	NA	NA	NA	NA	NA	NA	NA	NA	78.3333	NA	33.5	163.333	48.5	85	NA	NA	NA	NA	NA	NA	NA	NA	NA	NA	NA	NA	NA	NA	NA	NA	NA	NA	NA	NA	NA	NA	NA	NA	45	49	141	NA	NA	NA	NA	41
VC_1353	Q9KSA6	diguanylate cyclase	Cytoplasmic Membrane	NA	NA	NA	NA	NA	NA	46.4758	46.9148	44.6667	55	89	NA	NA	47.5	NA	NA	NA	NA	NA	NA	NA	NA	NA	NA	NA	NA	NA	NA	NA	NA	NA	NA	NA	72	30	71	NA	31	40	30	64	70	40	NA	NA	126
VC_1354	Q9KSA5	Ribosomal RNA large subunit methyltransferase I	Cytoplasm	NA	NA	NA	NA	NA	NA	NA	NA	53	NA	82.5	108.5	128.5	199.5	NA	NA	NA	NA	NA	NA	NA	NA	NA	NA	NA	NA	NA	NA	NA	NA	NA	NA	NA	NA	NA	NA	NA	NA	60	46	NA	NA	NA	NA	NA	88
VC_1359	Q9KSA0	Amino acid ABC transporter, ATP-binding protein	Cytoplasmic Membrane	NA	NA	NA	NA	NA	NA	NA	NA	143.667	118.5	38.5	96	NA	229.5	NA	NA	NA	NA	NA	NA	NA	NA	NA	NA	NA	NA	NA	NA	NA	NA	NA	NA	NA	NA	NA	NA	NA	NA	180	98	153	163	74	NA	NA	42
VC_1360	Q9KS99	Amino acid ABC transporter, permease protein	Cytoplasmic Membrane	NA	NA	NA	NA	NA	NA	NA	44.4972	NA	NA	NA	NA	NA	NA	NA	NA	NA	NA	NA	NA	NA	NA	NA	NA	NA	NA	NA	NA	NA	NA	NA	NA	NA	NA	NA	36	NA	55	NA	NA	NA	NA	NA	NA	NA	NA
VC_1361	Q9KS98	Amino acid ABC transporter, permease protein	Cytoplasmic Membrane	NA	NA	NA	NA	NA	NA	49.6387	55.6991	NA	NA	NA	NA	NA	NA	NA	NA	NA	NA	NA	NA	NA	NA	NA	NA	NA	NA	NA	NA	NA	NA	NA	NA	NA	88	28	72	25	96	NA	NA	NA	NA	NA	NA	NA	NA
VC_1362	Q9KS97	Amino acid ABC transporter, periplasmic amino acid-binding protein	Periplasmic Space	475	353	413	624.333	391.667	672.333	456.278	349.206	1758.33	192.333	771	1729.33	71	1579.33	501	551	373	244	508	307	263	582	394	642	624	607	455	371	349	541	850	626	449	454	466	415	204	503	1990	1374	1911	251	248	78	433	882
VC_1365	Q9KS94	7-carboxy-7-deazaguanine synthase	Cytoplasm	NA	NA	NA	NA	NA	NA	NA	NA	NA	NA	NA	NA	NA	130.5	NA	NA	NA	NA	NA	NA	NA	NA	NA	NA	NA	NA	NA	NA	NA	NA	NA	NA	NA	NA	NA	NA	NA	NA	NA	NA	NA	NA	NA	NA	NA	NA
VC_1366	Q9KS93	7-cyano-7-deazaguanine synthase	Unknown	NA	NA	NA	NA	NA	NA	NA	NA	NA	NA	NA	NA	NA	115	NA	NA	NA	NA	NA	NA	NA	NA	NA	NA	NA	NA	NA	NA	NA	NA	NA	NA	NA	NA	NA	NA	NA	NA	NA	NA	NA	NA	NA	NA	NA	NA
VC_1367	Q9KS92	diguanylate cyclase	Cytoplasmic Membrane	NA	NA	NA	NA	NA	NA	NA	NA	NA	NA	NA	NA	NA	151	NA	NA	NA	NA	NA	NA	NA	NA	NA	NA	NA	NA	NA	NA	NA	NA	NA	NA	NA	NA	NA	NA	NA	NA	NA	NA	NA	NA	NA	NA	NA	NA
VC_1369	Q9KS90	SsuA/THI5-like domain-containing protein	Cytoplasmic Membrane	NA	NA	54.6667	NA	NA	53.6667	NA	NA	79	57	108.5	81	NA	126.333	NA	NA	NA	NA	NA	NA	34	74	56	NA	NA	NA	NA	NA	NA	54	51	56	NA	NA	NA	NA	NA	NA	76	76	85	52	62	NA	NA	126
VC_1370	Q9KS89	GGDEF family protein	Cytoplasmic Membrane	NA	NA	NA	NA	NA	NA	NA	NA	48.5	NA	NA	NA	NA	148.5	NA	NA	NA	NA	NA	NA	NA	NA	NA	NA	NA	NA	NA	NA	NA	NA	NA	NA	NA	NA	NA	NA	NA	NA	NA	34	63	NA	NA	NA	NA	NA
VC_1372	Q9KS87	diguanylate cyclase	Cytoplasmic Membrane	NA	NA	NA	NA	NA	NA	NA	NA	NA	NA	61	NA	NA	79	NA	NA	NA	NA	NA	NA	NA	NA	NA	NA	NA	NA	NA	NA	NA	NA	NA	NA	NA	NA	NA	NA	NA	NA	NA	NA	NA	NA	NA	NA	NA	50
VC_1373	Q9KS86	DnaK-related protein	Cytoplasm	NA	NA	NA	NA	NA	NA	NA	NA	NA	NA	41	NA	66.5	80.5	NA	NA	NA	NA	NA	NA	NA	NA	NA	NA	NA	NA	NA	NA	NA	NA	NA	NA	NA	NA	NA	NA	NA	NA	NA	NA	NA	NA	NA	NA	NA	34
VC_1374	Q9KS85	DnaK-related protein	Cytoplasm	NA	NA	NA	NA	NA	NA	NA	NA	NA	NA	77	83.6667	127	151.5	NA	NA	NA	NA	NA	NA	NA	NA	NA	NA	NA	NA	NA	NA	NA	NA	NA	NA	NA	NA	NA	NA	NA	NA	NA	NA	NA	NA	NA	NA	NA	25
VC_1375	Q9KS84	DUF2760 domain-containing protein	Unknown	NA	NA	61.5	NA	40.3333	65.6667	NA	NA	88.6667	144	206.667	69.3333	83.3333	157.333	NA	NA	NA	NA	NA	NA	NA	59	64	NA	NA	NA	36	51	34	91	61	45	NA	NA	NA	NA	NA	NA	33	77	156	218	70	NA	64	342
VC_1376	Q9KS83	diguanylate cyclase	Cytoplasmic Membrane	NA	NA	NA	NA	NA	NA	NA	NA	59	NA	153	38	NA	68.5	NA	NA	NA	NA	NA	NA	NA	NA	NA	NA	NA	NA	NA	NA	NA	NA	NA	NA	NA	NA	NA	NA	NA	NA	46	72	NA	NA	NA	NA	NA	222
VC_1382	Q9KS77	ATP-dependent helicase HrpA	Cytoplasm	NA	NA	NA	NA	NA	NA	NA	NA	106.5	103	90	88	172.5	253	NA	NA	NA	NA	NA	NA	NA	NA	NA	NA	NA	NA	NA	NA	NA	NA	NA	NA	NA	NA	NA	NA	NA	NA	97	NA	116	140	66	NA	NA	69
VC_1384	Q9KS75	Outer membrane protein beta-barrel domain-containing protein	Outer Membrane	NA	NA	NA	NA	149.5	NA	174.072	NA	NA	NA	NA	NA	NA	NA	NA	NA	NA	NA	NA	NA	NA	NA	NA	NA	NA	NA	NA	176	123	NA	NA	NA	157	NA	193	NA	NA	NA	NA	NA	NA	NA	NA	NA	NA	NA
VC_1397	Q9KS63	Phosphorelay protein LuxU	Cytoplasm	NA	NA	NA	NA	NA	NA	NA	26.9815	229.333	NA	NA	150	78.5	78.5	NA	NA	NA	NA	NA	NA	NA	NA	NA	NA	NA	NA	NA	NA	NA	NA	NA	NA	NA	NA	NA	26	NA	28	242	133	313	NA	NA	NA	NA	NA
VC_1400	Q9KS60	HEAT repeat domain-containing protein	Cytoplasm	NA	NA	NA	NA	NA	NA	NA	NA	83.5	NA	NA	75.5	NA	NA	NA	NA	NA	NA	NA	NA	NA	NA	NA	NA	NA	NA	NA	NA	NA	NA	NA	NA	NA	NA	NA	NA	NA	NA	NA	70	97	NA	NA	NA	NA	NA
VC_1402	Q9KS58	Purine-binding chemotaxis protein Chew, putative	Cytoplasm	NA	NA	NA	NA	NA	NA	NA	NA	304.667	125.667	NA	188	98.5	140.5	NA	NA	NA	NA	NA	NA	NA	NA	NA	NA	NA	NA	NA	NA	NA	NA	NA	NA	NA	NA	NA	NA	NA	NA	347	160	407	217	89	71	NA	NA
VC_1403	Q9KS57	Methyl-accepting chemotaxis protein	Unknown	NA	NA	NA	NA	NA	NA	NA	63.498	1346	383.667	NA	1107	168.333	NA	NA	NA	NA	NA	NA	NA	NA	NA	NA	NA	NA	NA	NA	NA	NA	NA	NA	NA	NA	NA	NA	NA	48	84	1252	1095	1691	601	385	165	NA	NA
VC_1407	Q9KS53	ATP-dependent RNA helicase RhlE	Cytoplasm	NA	NA	NA	NA	NA	NA	NA	NA	NA	87	72.5	NA	63.5	157.5	NA	NA	NA	NA	NA	NA	NA	NA	NA	NA	NA	NA	NA	NA	NA	NA	NA	NA	NA	NA	NA	NA	NA	NA	NA	NA	NA	146	28	NA	NA	71
VC_1409	Q9KS51	Multidrug resistance protein, putative	Outer Membrane	157.333	89.6667	78.3333	90	130	167	387.271	473.743	75.5	141	252.5	193.667	321.5	414	177	159	136	88	136	45	61	121	53	89	73	108	115	101	174	156	253	92	322	580	311	486	531	412	NA	122	29	168	205	50	NA	335
VC_1410	Q9KS50	Multidrug resistance protein VceA	Cytoplasmic Membrane	NA	NA	NA	NA	NA	NA	NA	NA	NA	NA	NA	283.333	237	606	NA	NA	NA	NA	NA	NA	NA	NA	NA	NA	NA	NA	NA	NA	NA	NA	NA	NA	NA	NA	NA	NA	NA	NA	NA	NA	NA	NA	NA	NA	NA	NA
VC_1411	Q9KS49	Multidrug resistance protein VceB	Cytoplasmic Membrane	NA	NA	NA	NA	NA	NA	NA	NA	NA	NA	NA	NA	NA	65.5	NA	NA	NA	NA	NA	NA	NA	NA	NA	NA	NA	NA	NA	NA	NA	NA	NA	NA	NA	NA	NA	NA	NA	NA	NA	NA	NA	NA	NA	NA	NA	NA
VC_1414	Q9KS46	Metal-dependent carboxypeptidase	Cytoplasm	NA	386	162.333	NA	631.667	173	137.285	152.896	692	NA	327.333	614.333	NA	125.5	NA	NA	NA	381	385	392	41	264	182	NA	NA	NA	730	566	599	236	194	89	37	370	189	179	64	312	747	400	929	NA	NA	NA	56	373
VC_1415	H9L4Q3	Hcp protein	Extracellular Region	NA	NA	NA	NA	NA	NA	NA	NA	33.5	NA	69.5	116.667	213	215.5	NA	NA	NA	NA	NA	NA	NA	NA	NA	NA	NA	NA	NA	NA	NA	NA	NA	NA	NA	NA	NA	NA	NA	NA	38	NA	29	NA	NA	NA	NA	83
VC_1423	Q9KS38	Chromosome segregation ATPase	Cytoplasm	NA	NA	37	NA	NA	59.5	NA	50.3488	66.6667	NA	84	85	108	138.5	NA	NA	NA	NA	NA	NA	NA	46	28	NA	NA	NA	NA	NA	NA	84	35	NA	NA	NA	NA	65	NA	39	53	41	106	NA	NA	NA	NA	44
VC_1424	Q9KS37	Putrescine-binding periplasmic protein	Periplasmic Space	84.3333	NA	84.5	89	NA	93.3333	125.723	84.0634	149.667	NA	136.333	101.667	NA	229.333	122	76	55	NA	NA	NA	NA	90	79	104	68	95	NA	NA	NA	86	95	99	115	120	144	102	64	91	154	126	169	NA	NA	NA	47	173
VC_1425	Q9KS36	Putrescine-binding periplasmic protein	Periplasmic Space	246.333	39.5	81	152.667	38.5	114.333	228.212	111.745	278	NA	259.333	151.333	NA	262.667	314	253	172	46	33	NA	52	127	64	135	184	139	33	NA	44	150	124	69	182	353	185	288	57	85	275	209	350	NA	NA	NA	114	289
VC_1427	Q9KS34	Spermidine/putrescine ABC transporter, permease protein	Cytoplasmic Membrane	44	NA	NA	NA	NA	NA	52.001	59.2453	NA	109.5	115.667	NA	NA	89	NA	47	41	NA	NA	NA	NA	NA	NA	NA	NA	NA	NA	NA	NA	NA	NA	NA	42	62	54	65	NA	54	NA	NA	NA	147	72	NA	119	131
VC_1428	Q9KS33	Spermidine/putrescine import ATP-binding protein PotA	Unknown	NA	79.6667	158	NA	28	59.3333	103.188	103.337	86.6667	173.333	209	59.6667	131.667	239.333	NA	NA	NA	69	26	144	NA	99	217	NA	NA	NA	31	NA	25	80	73	25	63	160	109	144	79	97	69	60	131	263	120	137	191	219
VC_1429	Q9KS32	Proline and glycine rich transmembrane protein gene in bax	Cytoplasmic Membrane	NA	NA	NA	NA	NA	NA	NA	NA	NA	NA	53.5	NA	NA	NA	NA	NA	NA	NA	NA	NA	NA	NA	NA	NA	NA	NA	NA	NA	NA	NA	NA	NA	NA	NA	NA	NA	NA	NA	NA	NA	NA	NA	NA	NA	NA	42
VC_1430	Q9KS31	Bax protein, putative	Unknown	NA	NA	NA	NA	NA	NA	NA	NA	NA	NA	52.5	NA	NA	NA	NA	NA	NA	NA	NA	NA	NA	NA	NA	NA	NA	NA	NA	NA	NA	NA	NA	NA	NA	NA	NA	NA	NA	NA	NA	NA	NA	NA	NA	NA	NA	28
VC_1431	Q9KS30	DUF2987 domain-containing protein	Unknown	40	NA	NA	NA	NA	NA	37.4967	NA	NA	NA	NA	NA	NA	NA	47	33	NA	NA	NA	NA	NA	NA	NA	NA	NA	NA	NA	NA	NA	NA	NA	NA	37	NA	38	NA	NA	NA	NA	NA	NA	NA	NA	NA	NA	NA
VC_1432	Q9KS29	tRNA-cytidine(32) 2-sulfurtransferase	Cytoplasm	NA	NA	NA	NA	NA	NA	NA	NA	NA	33	70.5	NA	NA	143.5	NA	NA	NA	NA	NA	NA	NA	NA	NA	NA	NA	NA	NA	NA	NA	NA	NA	NA	NA	NA	NA	NA	NA	NA	NA	NA	NA	41	25	NA	NA	73
VC_1433	Q9KS28	UspA domain-containing protein	Cytoplasm	NA	NA	NA	NA	NA	NA	NA	NA	667.667	NA	252.5	417.667	262	232.5	NA	NA	NA	NA	NA	NA	NA	NA	NA	NA	NA	NA	NA	NA	NA	NA	NA	NA	NA	NA	NA	NA	NA	NA	805	435	763	NA	NA	NA	NA	169
VC_1434	P0C6D0	Fumarate and nitrate reduction regulatory protein	Cytoplasm	NA	62.5	NA	NA	43	NA	121.351	114.156	67.5	NA	84	NA	81.5	165	NA	NA	NA	NA	36	89	NA	NA	NA	NA	NA	NA	49	NA	37	NA	NA	NA	102	219	80	149	128	78	62	NA	73	NA	NA	NA	NA	107
VC_1437	Q9KS24	Cation transport ATPase, E1-E2 family	Cytoplasmic Membrane	NA	NA	NA	NA	NA	NA	NA	NA	74.5	46.5	NA	73.5	66	115	NA	NA	NA	NA	NA	NA	NA	NA	NA	NA	NA	NA	NA	NA	NA	NA	NA	NA	NA	NA	NA	NA	NA	NA	42	NA	107	54	39	NA	NA	NA
VC_1438	Q9KS23	CcoH	Cytoplasmic Membrane	NA	NA	NA	NA	NA	NA	NA	NA	NA	NA	34.5	NA	NA	NA	NA	NA	NA	NA	NA	NA	NA	NA	NA	NA	NA	NA	NA	NA	NA	NA	NA	NA	NA	NA	NA	NA	NA	NA	NA	NA	NA	NA	NA	NA	NA	38
VC_1439	Q9KS22	Cbb3-type cytochrome c oxidase subunit	Cytoplasmic Membrane	183.667	254.667	469.667	107.667	254.5	218.333	476.139	560.525	892	2032	1217	704.667	1101	528.333	146	201	204	354	138	272	284	645	480	145	65	113		285	224	282	211	162	298	814	445	538	613	534	891	934	851	1901	2331	1864	1402	1272
VC_1441	Q9KS20	Cytochrome c oxidase, subunit CcoO	Unknown	NA	127	120.333	NA	110	94.3333	203.017	332.858	546.333	1176.33	728.667	453.333	503.667	324	NA	NA	NA	172	89	120	72	141	148	NA	NA	NA	138	120	72	98	94	91	134	466	134	389	274	346	569	511	559	1121	1461	947	616	680
VC_1443	Q9KS18	Uncharacterized protein	Unknown	NA	NA	NA	NA	NA	44	NA	33.7639	NA	NA	NA	NA	NA	NA	NA	NA	NA	NA	NA	NA	NA	NA	NA	NA	NA	NA	NA	NA	NA	41	47	NA	NA	NA	NA	NA	30	38	NA	NA	NA	NA	NA	NA	NA	NA
VC_1449	Q9KS13	Peptide chain release factor 1	Periplasmic Space	NA	NA	NA	NA	NA	NA	NA	NA	NA	NA	NA	NA	111	NA	NA	NA	NA	NA	NA	NA	NA	NA	NA	NA	NA	NA	NA	NA	NA	NA	NA	NA	NA	NA	NA	NA	NA	NA	NA	NA	NA	NA	NA	NA	NA	NA
VC_1453	Q9KS11	RstB1 protein	Unknown	NA	NA	NA	NA	NA	NA	NA	NA	NA	NA	NA	NA	NA	191.5	NA	NA	NA	NA	NA	NA	NA	NA	NA	NA	NA	NA	NA	NA	NA	NA	NA	NA	NA	NA	NA	NA	NA	NA	NA	NA	NA	NA	NA	NA	NA	NA
VC_1454	H9L4R5	RstA1 protein	Cytoplasm	NA	NA	NA	NA	NA	NA	NA	NA	NA	NA	141.5	NA	NA	107	NA	NA	NA	NA	NA	NA	NA	NA	NA	NA	NA	NA	NA	NA	NA	NA	NA	NA	NA	NA	NA	NA	NA	NA	NA	NA	NA	NA	NA	NA	NA	115
VC_1455	O34419	Cryptic phage CTXphi transcriptional repressor RstR	Unknown	NA	NA	NA	NA	NA	NA	NA	NA	94.6667	NA	NA	76	NA	NA	NA	NA	NA	NA	NA	NA	NA	NA	NA	NA	NA	NA	NA	NA	NA	NA	NA	NA	NA	NA	NA	NA	NA	NA	40	85	159	NA	NA	NA	NA	NA
VC_1456	P01556	Cholera enterotoxin subunit B	Extracellular Region	1131.67	197	235.333	NA	NA	NA	114.994	NA	NA	NA	NA	NA	NA	NA	597	1023	1775	118	336	137	80	246	380	NA	NA	NA	NA	NA	NA	NA	NA	NA	88	160	108	NA	NA	NA	NA	NA	NA	NA	NA	NA	NA	NA
VC_1457	P01555	Cholera enterotoxin subunit A	Extracellular Region	1718	167.667	190	97.5	NA	NA	161.487	NA	NA	NA	NA	NA	NA	NA	1140	1951	2063	116	345	42	NA	188	192	NA	104	91	NA	NA	NA	NA	NA	NA	NA	221	118	NA	NA	NA	NA	NA	NA	NA	NA	NA	NA	NA
VC_1462	Q9KS08	RstB2 protein	Unknown	NA	NA	NA	NA	NA	NA	NA	NA	NA	NA	290	NA	NA	NA	NA	NA	NA	NA	NA	NA	NA	NA	NA	NA	NA	NA	NA	NA	NA	NA	NA	NA	NA	NA	NA	NA	NA	NA	NA	NA	NA	NA	NA	NA	NA	277
VC_1480	Q9KS03	DUF3634 domain-containing protein	Unknown	NA	NA	NA	NA	36	NA	NA	40.0749	NA	65	158	NA	NA	NA	NA	NA	NA	NA	NA	NA	NA	NA	NA	NA	NA	NA	46	26	NA	NA	NA	NA	NA	NA	NA	22	NA	73	NA	NA	NA	76	54	NA	NA	117
VC_1481	Q9KS02	Macrodomain Ter protein	Cytoplasm	NA	NA	NA	NA	62.5	NA	NA	NA	90	NA	NA	103	79	67	NA	NA	NA	NA	NA	NA	NA	NA	NA	NA	NA	NA	36	NA	89	NA	NA	NA	NA	NA	NA	NA	NA	NA	66	127	77	NA	NA	NA	NA	NA
VC_1482	Q9KS01	endopeptidase La	Cytoplasm	NA	NA	NA	NA	NA	NA	NA	NA	NA	NA	93	75	NA	140	NA	NA	NA	NA	NA	NA	NA	NA	NA	NA	NA	NA	NA	NA	NA	NA	NA	NA	NA	NA	NA	NA	NA	NA	NA	NA	NA	NA	NA	NA	NA	84
VC_1483	Q9KS00	3-hydroxydecanoyl-[acyl-carrier-protein] dehydratase	Cytoplasm	NA	40.6667	NA	NA	NA	NA	NA	22.0454	243	NA	131.333	290	NA	NA	NA	NA	NA	34	46	42	NA	NA	NA	NA	NA	NA	NA	NA	NA	NA	NA	NA	NA	NA	NA	27	NA	18	210	201	318	NA	NA	NA	107	101
VC_1484	Q9KRZ9	Ribosome modulation factor	Cytoplasm	NA	NA	NA	NA	NA	NA	NA	NA	183.333	NA	NA	169	NA	NA	NA	NA	NA	NA	NA	NA	NA	NA	NA	NA	NA	NA	NA	NA	NA	NA	NA	NA	NA	NA	NA	NA	NA	NA	186	146	218	NA	NA	NA	NA	NA
VC_1485	Q9KRZ8	DUF3466 family protein	Unknown	981.667	809	618	1493.33	885	623	2199.94	2090.13	615.333	1613	1639	593	714	908.333	1047	1195	703	993	834	600	329	882	643	1666	1415	1399	968	794	893	570	751	548	1776	3002	1997	2371	2166	1778	535	645	666	1454	2004	1381	2011	1509
VC_1486	Q9KRZ7	ATP-binding protein Uup	Cytoplasm	NA	NA	NA	NA	NA	NA	NA	NA	NA	74.5	145.5	71.5	116.5	252.5	NA	NA	NA	NA	NA	NA	NA	NA	NA	NA	NA	NA	NA	NA	NA	NA	NA	NA	NA	NA	NA	NA	NA	NA	NA	NA	NA	121	28	NA	NA	146
VC_1488	Q9KRZ5	Ribosomal RNA large subunit methyltransferase K/L	Cytoplasm	NA	NA	NA	NA	NA	NA	NA	NA	143	125	225.333	170.667	199	162.667	NA	NA	NA	NA	NA	NA	NA	NA	NA	NA	NA	NA	NA	NA	NA	NA	NA	NA	NA	NA	NA	NA	NA	NA	102	NA	184	210	115	50	61	334
VC_1491	Q9KRZ2	Dihydroorotate dehydrogenase (quinone)	Cytoplasmic Membrane	NA	NA	47.5	NA	NA	43	NA	NA	108.667	NA	111.5	91	82	245.667	NA	NA	NA	NA	NA	NA	NA	43	52	NA	NA	NA	NA	NA	NA	54	NA	32	NA	NA	NA	NA	NA	NA	83	134	109	NA	NA	NA	NA	124
VC_1492	Q9KRZ1	Uncharacterized protein	Cytoplasm	NA	304.667	119	NA	200.667	135	286.662	317.866	2329	3269.67	1321.67	2438.33	2818.33	1728.67	NA	NA	NA	415	65	434	40	160	157	NA	NA	NA	273	225	104	191	186	28	181	597	218	573	190	295	2247	1943	2797	3488	3897	2424	590	1402
VC_1494	Q9KRY9	Aminopeptidase N	Cytoplasm	NA	220	80	NA	474	255.333	148.025	191.722	782	NA	407.667	752.333	66	136	NA	NA	NA	245	247	168	45	118	77	NA	NA	NA	627	379	416	304	189	273	51	493	129	148	124	384	937	543	866	NA	NA	NA	120	491
VC_1496	Q9KRY7	Tail-specific protease	Periplasmic Space	871.333	188.333	270.667	789.667	373	403.667	537.875	483.06	260.667	50.5	273.5	240.333	197.5	204	939	972	703	209	292	64	62	487	263	845	823	701	400	424	295	408	428	375	316	745	661	639	386	457	231	179	372	43	58	NA	NA	286
VC_1497	Q9KRY6	RNA chaperone ProQ	Cytoplasm	NA	NA	NA	NA	NA	NA	NA	NA	232.333	NA	186	175.667	NA	38.5	NA	NA	NA	NA	NA	NA	NA	NA	NA	NA	NA	NA	NA	NA	NA	NA	NA	NA	NA	NA	NA	NA	NA	NA	215	124	358	NA	NA	NA	NA	133
VC_1501	Q9KRY2	Mce/MlaD domain-containing protein	Outer Membrane	NA	NA	43.5	NA	NA	NA	NA	41.8927	29	175	191	45	NA	103.333	NA	NA	NA	NA	NA	NA	NA	36	51	NA	NA	NA	NA	NA	NA	NA	NA	NA	NA	NA	NA	65	NA	27	29	37	21	251	99	NA	NA	222
VC_1502	Q9KRY1	Ribosomal RNA small subunit methyltransferase F	Cytoplasm	NA	NA	NA	NA	NA	NA	NA	NA	NA	NA	NA	NA	NA	70	NA	NA	NA	NA	NA	NA	NA	NA	NA	NA	NA	NA	NA	NA	NA	NA	NA	NA	NA	NA	NA	NA	NA	NA	NA	NA	NA	NA	NA	NA	NA	NA
VC_1503	Q9KRY0	S1 motif domain-containing protein	Cytoplasm	NA	NA	NA	NA	NA	NA	49.7494	NA	137	124.5	170.5	96.3333	NA	79.5	NA	NA	NA	NA	NA	NA	NA	NA	NA	NA	NA	NA	NA	NA	NA	NA	NA	NA	33	75	NA	NA	NA	NA	136	184	91	202	47	NA	NA	174
VC_1507	Q9KRX6	Phospho-2-dehydro-3-deoxyheptonate aldolase	Cytoplasm	NA	NA	NA	NA	NA	NA	NA	NA	147.333	NA	190	223.333	230.5	314	NA	NA	NA	NA	NA	NA	NA	NA	NA	NA	NA	NA	NA	NA	NA	NA	NA	NA	NA	NA	NA	NA	NA	NA	143	106	193	NA	NA	NA	NA	174
VC_1508	Q9KRX5	UPF0234 protein VC_1508	Cytoplasm	NA	NA	NA	NA	NA	NA	NA	NA	105.5	NA	NA	112	NA	NA	NA	NA	NA	NA	NA	NA	NA	NA	NA	NA	NA	NA	NA	NA	NA	NA	NA	NA	NA	NA	NA	NA	NA	NA	81	NA	130	NA	NA	NA	NA	NA
VC_1509	Q9KRX4	NAD-dependent protein deacylase	Cytoplasm	NA	NA	NA	NA	NA	NA	NA	NA	109.5	NA	NA	NA	NA	NA	NA	NA	NA	NA	NA	NA	NA	NA	NA	NA	NA	NA	NA	NA	NA	NA	NA	NA	NA	NA	NA	NA	NA	NA	80	NA	139	NA	NA	NA	NA	NA
VC_1511	Q9KRX2	Formate dehydrogenase, cytochrome B556 subunit	Cytoplasmic Membrane	NA	NA	NA	NA	NA	NA	NA	NA	48.5	NA	NA	NA	NA	121.5	NA	NA	NA	NA	NA	NA	NA	NA	NA	NA	NA	NA	NA	NA	NA	NA	NA	NA	NA	NA	NA	NA	NA	NA	50	NA	47	NA	NA	NA	NA	NA
VC_1512	Q9KRX1	Formate dehydrogenase, iron-sulfur subunit	Unknown	NA	NA	NA	NA	NA	NA	NA	NA	243.333	96.5	161.667	211.667	271.5	161.667	NA	NA	NA	NA	NA	NA	NA	NA	NA	NA	NA	NA	NA	NA	NA	NA	NA	NA	NA	NA	NA	NA	NA	NA	229	193	308	121	72	NA	53	207
VC_1516	Q9KRW8	Iron-sulfur cluster-binding protein	Cytoplasm	NA	NA	NA	NA	54	NA	NA	NA	202.667	NA	NA	197.667	59.5	213	NA	NA	NA	NA	NA	NA	NA	NA	NA	NA	NA	NA	34	NA	74	NA	NA	NA	NA	NA	NA	NA	NA	NA	172	138	298	NA	NA	NA	NA	NA
VC_1518	Q9KRW6	DUF3305 domain-containing protein	Unknown	NA	NA	NA	NA	NA	NA	NA	NA	NA	NA	NA	NA	NA	63	NA	NA	NA	NA	NA	NA	NA	NA	NA	NA	NA	NA	NA	NA	NA	NA	NA	NA	NA	NA	NA	NA	NA	NA	NA	NA	NA	NA	NA	NA	NA	NA
VC_1519	Q9KRW5	Sulfur carrier protein FdhD	Cytoplasm	NA	NA	NA	NA	NA	NA	60.0999	NA	65	NA	NA	44.5	NA	131	NA	NA	NA	NA	NA	NA	NA	NA	NA	NA	NA	NA	NA	NA	NA	NA	NA	NA	42	86	NA	NA	NA	NA	40	NA	90	NA	NA	NA	NA	NA
VC_1520	Q9KRW4	ABC transporter, ATP-binding protein	Cytoplasm	NA	NA	NA	NA	NA	NA	NA	NA	131.333	411	282	172.667	208.667	471.667	NA	NA	NA	NA	NA	NA	NA	NA	NA	NA	NA	NA	NA	NA	NA	NA	NA	NA	NA	NA	NA	NA	NA	NA	162	45	187	486	336	NA	137	298
VC_1521	Q9KRW3	histidine kinase	Cytoplasmic Membrane	NA	NA	NA	NA	NA	NA	NA	NA	50.5	74	76.5	NA	42	NA	NA	NA	NA	NA	NA	NA	NA	NA	NA	NA	NA	NA	NA	NA	NA	NA	NA	NA	NA	NA	NA	NA	NA	NA	NA	45	56	88	60	NA	NA	95
VC_1523	Q9KRW1	PBP domain-containing protein	Unknown	237.667	NA	64.3333	201.667	37	98	135.42	73.2932	176.667	NA	78	197	NA	230.667	249	236	228	NA	NA	NA	34	79	80	223	211	171	28	46	NA	69	178	47	99	145	173	99	41	97	205	126	199	NA	NA	NA	68	NA
VC_1527	Q9KRV7	Molybdopterin molybdenumtransferase	Cytoplasm	NA	NA	NA	NA	NA	NA	NA	NA	194.333	NA	69.5	246.333	164	163.5	NA	NA	NA	NA	NA	NA	NA	NA	NA	NA	NA	NA	NA	NA	NA	NA	NA	NA	NA	NA	NA	NA	NA	NA	207	98	278	NA	NA	NA	NA	109
VC_1532	Q9KRV2	N-acetyl-D-glucosamine kinase	Cytoplasm	NA	NA	NA	NA	54	NA	NA	66.0908	204.667	NA	120.333	149	NA	NA	NA	NA	NA	NA	NA	NA	NA	NA	NA	NA	NA	NA	73	33	56	NA	NA	NA	NA	NA	NA	56	NA	78	161	117	336	NA	NA	NA	42	108
VC_1539	Q9KRU5	Probable ketoamine kinase VC_1539	Cytoplasm	NA	NA	NA	NA	58.3333	NA	67.0253	NA	195.333	NA	81.5	109	58.5	176.5	NA	NA	NA	NA	NA	NA	NA	NA	NA	NA	NA	NA	91	31	53	NA	NA	NA	41	153	48	NA	NA	NA	177	68	341	NA	NA	NA	NA	78
VC_1547	Q9KRT8	Biopolymer transport protein ExbB-related protein	Cytoplasmic Membrane	NA	NA	NA	NA	NA	NA	NA	NA	92	NA	113	125.667	198.5	107.667	NA	NA	NA	NA	NA	NA	NA	NA	NA	NA	NA	NA	NA	NA	NA	NA	NA	NA	NA	NA	NA	NA	NA	NA	73	NA	111	NA	NA	NA	32	187
VC_1554	Q9KRT2	Glycerophosphoryl diester phosphodiesterase, putative	Cytoplasm	NA	NA	NA	NA	NA	NA	NA	NA	31	NA	NA	NA	NA	NA	NA	NA	NA	NA	NA	NA	NA	NA	NA	NA	NA	NA	NA	NA	NA	NA	NA	NA	NA	NA	NA	NA	NA	NA	32	NA	30	NA	NA	NA	NA	NA
VC_1558	Q9KRS8	6-phospho-beta-glucosidase	Cytoplasm	NA	97	NA	NA	45.5	NA	158.609	101.579	221.333	70.5	184	200.667	153	184	NA	NA	NA	68	NA	126	NA	NA	NA	NA	NA	NA	44	47	NA	NA	NA	NA	79	414	122	308	41	83	287	141	236	92	49	NA	NA	232
VC_1560	Q9KRS6	Catalase-peroxidase	Cytoplasm	117	1286.67	296.333	95.3333	1533.67	501	794.756	908.718	3557	317	588.667	1935.33	207	317.333	119	108	124	809	1864	1187	81	521	287	136	67	83	1857	1179	1565	435	483	585	387	1689	768	911	607	1357	4033	2674	3964	453	181	NA	66	682
VC_1563	Q9KRS3	RND efflux pump membrane fusion protein barrel-sandwich domain-containing protein	Cytoplasmic Membrane	NA	NA	NA	NA	NA	39	NA	NA	105	220	205.667	NA	235.5	130	NA	NA	NA	NA	NA	NA	NA	NA	NA	NA	NA	NA	NA	NA	NA	40	38	NA	NA	NA	NA	NA	NA	NA	NA	100	110	433	162	65	43	336
VC_1565	Q9KRS1	Outer membrane protein TolC, putative	Outer Membrane	91.6667	NA	55	NA	NA	NA	48.4974	NA	NA	NA	149.333	NA	NA	74	127	104	44	NA	NA	NA	NA	66	44	NA	NA	NA	NA	NA	NA	NA	NA	NA	NA	48	49	NA	NA	NA	NA	NA	NA	NA	NA	NA	91	213
VC_1568	Q9KRR8	ABC transporter, ATP-binding protein	Cytoplasmic Membrane	NA	NA	NA	NA	NA	NA	NA	NA	NA	NA	83	NA	NA	NA	NA	NA	NA	NA	NA	NA	NA	NA	NA	NA	NA	NA	NA	NA	NA	NA	NA	NA	NA	NA	NA	NA	NA	NA	NA	NA	NA	NA	NA	NA	NA	64
VC_1573	Q9KRR3	Fumarate hydratase class II	Cytoplasm	NA	NA	NA	NA	53.5	39.6667	NA	NA	NA	NA	NA	NA	83.5	NA	NA	NA	NA	NA	NA	NA	NA	NA	NA	NA	NA	NA	46	NA	61	38	39	42	NA	NA	NA	NA	NA	NA	NA	NA	NA	NA	NA	NA	NA	NA
VC_1577	Q9KRQ9	Lipid A biosynthesis lauroyl acyltransferase	Cytoplasmic Membrane	31	NA	53.5	NA	NA	52	52.4881	NA	NA	NA	NA	NA	NA	182	33	29	NA	NA	NA	NA	NA	80	27	NA	NA	NA	NA	NA	NA	83	44	29	NA	95	29	NA	NA	NA	NA	NA	NA	NA	NA	NA	NA	NA
VC_1579	Q9KRQ7	Enterobactin synthetase component F-related protein	Cytoplasmic Membrane	NA	NA	NA	NA	NA	NA	92.3742	NA	NA	59.5	122	78.5	103.5	279	NA	NA	NA	NA	NA	NA	NA	NA	NA	NA	NA	NA	NA	NA	NA	NA	NA	NA	NA	161	53	NA	NA	NA	NA	NA	NA	64	55	NA	NA	100
VC_1585	Q9KRQ1	Catalase	Periplasmic Space	NA	NA	NA	NA	NA	NA	48.8365	53.3854	NA	NA	NA	NA	NA	NA	NA	NA	NA	NA	NA	NA	NA	NA	NA	NA	NA	NA	NA	NA	NA	NA	NA	NA	53	45	NA	NA	57	50	NA	NA	NA	NA	NA	NA	NA	NA
VC_1589	Q9KRP7	Alpha-acetolactate decarboxylase	Cytoplasm	NA	NA	NA	NA	NA	NA	NA	NA	NA	NA	NA	NA	NA	97.3333	NA	NA	NA	NA	NA	NA	NA	NA	NA	NA	NA	NA	NA	NA	NA	NA	NA	NA	NA	NA	NA	NA	NA	NA	NA	NA	NA	NA	NA	NA	NA	NA
VC_1590	Q9KRP6	Acetolactate synthase	Cytoplasm	NA	NA	NA	NA	32.5	NA	NA	169.446	NA	NA	NA	123.667	257.333	422.333	NA	NA	NA	NA	NA	NA	NA	NA	NA	NA	NA	NA	26	NA	39	NA	NA	NA	NA	NA	NA	NA	194	148	NA	NA	NA	NA	NA	NA	NA	NA
VC_1591	Q9KRP5	Oxidoreductase, short-chain dehydrogenase/reductase family	Cytoplasm	NA	NA	NA	NA	557	298.333	NA	306.549	NA	NA	NA	933	151	503	NA	NA	NA	NA	NA	NA	NA	NA	NA	NA	NA	NA	513	496	662	295	309	291	NA	NA	NA	NA	382	246	NA	NA	NA	NA	NA	NA	NA	NA
VC_1595	Q9KRP1	Galactokinase	Cytoplasm	NA	NA	NA	NA	NA	NA	NA	NA	61	NA	51.3333	174.333	164	144.5	NA	NA	NA	NA	NA	NA	NA	NA	NA	NA	NA	NA	NA	NA	NA	NA	NA	NA	NA	NA	NA	NA	NA	NA	74	37	72	NA	NA	NA	41	50
VC_1599	Q9KRN7	diguanylate cyclase	Cytoplasmic Membrane	NA	NA	NA	NA	NA	NA	NA	NA	NA	NA	31.5	NA	NA	NA	NA	NA	NA	NA	NA	NA	NA	NA	NA	NA	NA	NA	NA	NA	NA	NA	NA	NA	NA	NA	NA	NA	NA	NA	NA	NA	NA	NA	NA	NA	NA	24
VC_1600	Q9KRN6	DUF2726 domain-containing protein	Cytoplasm	NA	NA	NA	NA	NA	NA	104.933	63.6867	NA	66.3333	63.5	38.5	NA	NA	NA	NA	NA	NA	NA	NA	NA	NA	NA	NA	NA	NA	NA	NA	NA	NA	NA	NA	NA	143	77	156	26	NA	NA	NA	NA	124	46	29	NA	42
VC_1602	Q9KRN4	Chemotaxis protein CheV	Cytoplasm	NA	NA	NA	NA	NA	NA	NA	NA	320.667	125	141.5	229.333	137.333	188.333	NA	NA	NA	NA	NA	NA	NA	NA	NA	NA	NA	NA	NA	NA	NA	NA	NA	NA	NA	NA	NA	NA	NA	NA	365	104	493	296	51	28	NA	145
VC_1603	Q9KRN3	Solute-binding protein family 3/N-terminal domain-containing protein	Unknown	NA	NA	NA	NA	NA	NA	55.9877	NA	144.667	NA	NA	84.5	NA	88	NA	NA	NA	NA	NA	NA	NA	NA	NA	NA	NA	NA	NA	NA	NA	NA	NA	NA	45	52	75	NA	NA	NA	188	117	129	NA	NA	NA	NA	NA
VC_1606	Q9KRN0	Uncharacterized protein	Outer Membrane	47.5	41	121	174	119.333	110.333	171.517	191.416	74.6667	236.667	353.333	145.333	138.667	233.667	NA	66	29	26	56	NA	50	211	102	113	143	266	182	41	135	170	131	30	139	275	132	272	135	191	87	96	41	465	152	93	129	567
VC_1607	Q9KRM9	Membrane fusion protein biotin-lipoyl like domain-containing protein	Unknown	NA	NA	125	NA	NA	84.5	45.9565	NA	136.667	243	319.333	151.333	197.333	265	NA	NA	NA	NA	NA	NA	40	195	140	NA	NA	NA	NA	NA	NA	97	72	NA	NA	48	44	NA	NA	NA	135	138	137	269	260	200	245	287
VC_1611	Q9KRM5	Homoserine O-succinyltransferase	Cytoplasm	NA	NA	NA	NA	NA	NA	NA	NA	82.3333	NA	NA	46.6667	NA	NA	NA	NA	NA	NA	NA	NA	NA	NA	NA	NA	NA	NA	NA	NA	NA	NA	NA	NA	NA	NA	NA	NA	NA	NA	59	50	138	NA	NA	NA	NA	NA
VC_1621	Q9KRL6	Agglutination protein	Outer Membrane	376	158.333	399.5	403.667	281	377	526.395	783.745	337.667	483.667	671.333	358.333	392.5	695	389	473	266	217	191	67	NA	490	309	508	315	388	379	196	268	376	444	311	258	854	662	857	749	750	319	370	324	835	404	212	417	821
VC_1622	Q9KRL5	Outer membrane protein, putative	Outer Membrane	NA	NA	NA	211.333	NA	51.5	71.826	95.1337	104.333	NA	101	122.667	NA	154.667	NA	NA	NA	NA	NA	NA	NA	NA	NA	226	174	234	NA	NA	NA	70	33	NA	54	94	73	123	125	56	134	66	113	NA	NA	NA	NA	124
VC_1623	Q9KRL4	Carboxynorspermidine/carboxyspermidine decarboxylase	Cytoplasm	NA	NA	NA	NA	NA	NA	NA	35.327	120	NA	179	132.5	149.5	109.667	NA	NA	NA	NA	NA	NA	NA	NA	NA	NA	NA	NA	NA	NA	NA	NA	NA	NA	NA	NA	NA	39	32	NA	108	NA	132	NA	NA	NA	NA	163
VC_1624	Q9KRL3	Carboxynorspermidine synthase	Cytoplasm	NA	NA	NA	NA	NA	NA	50.1597	46.7489	50.5	NA	173.667	178.667	365	96	NA	NA	NA	NA	NA	NA	NA	NA	NA	NA	NA	NA	NA	NA	NA	NA	NA	NA	NA	74	34	88	27	43	NA	36	65	NA	NA	NA	45	286
VC_1629	Q9KRL1	ABC3 transporter permease protein domain-containing protein	Cytoplasmic Membrane	NA	NA	NA	NA	NA	NA	NA	NA	NA	NA	114	NA	NA	NA	NA	NA	NA	NA	NA	NA	NA	NA	NA	NA	NA	NA	NA	NA	NA	NA	NA	NA	NA	NA	NA	NA	NA	NA	NA	NA	NA	NA	NA	NA	NA	144
VC_1630	Q9KRL0	ABC transporter, ATP-binding protein	Cytoplasmic Membrane	NA	NA	NA	NA	NA	NA	NA	NA	NA	65.5	64.3333	NA	76.6667	93.6667	NA	NA	NA	NA	NA	NA	NA	NA	NA	NA	NA	NA	NA	NA	NA	NA	NA	NA	NA	NA	NA	NA	NA	NA	NA	NA	NA	86	45	NA	33	61
VC_1635	Q9KRK5	Ribosomal small subunit pseudouridine synthase A	Cytoplasm	NA	NA	NA	NA	NA	NA	NA	NA	NA	NA	NA	NA	NA	86.5	NA	NA	NA	NA	NA	NA	NA	NA	NA	NA	NA	NA	NA	NA	NA	NA	NA	NA	NA	NA	NA	NA	NA	NA	NA	NA	NA	NA	NA	NA	NA	NA
VC_1638	Q9KRK2	DNA-binding response regulator	Cytoplasm	NA	NA	NA	NA	NA	NA	NA	NA	64	NA	NA	NA	NA	NA	NA	NA	NA	NA	NA	NA	NA	NA	NA	NA	NA	NA	NA	NA	NA	NA	NA	NA	NA	NA	NA	NA	NA	NA	NA	36	92	NA	NA	NA	NA	NA
VC_1640	Q9KRK0	Large ribosomal subunit protein bL25	Cytoplasm	NA	NA	NA	NA	NA	NA	NA	NA	76	NA	59.5	88.5	NA	35.5	NA	NA	NA	NA	NA	NA	NA	NA	NA	NA	NA	NA	NA	NA	NA	NA	NA	NA	NA	NA	NA	NA	NA	NA	99	49	80	NA	NA	NA	NA	53
VC_1643	Q9KRJ7	Methyl-accepting chemotaxis protein	Cytoplasmic Membrane	NA	NA	55.5	NA	NA	NA	NA	NA	NA	NA	NA	NA	NA	NA	NA	NA	NA	NA	NA	NA	NA	52	59	NA	NA	NA	NA	NA	NA	NA	NA	NA	NA	NA	NA	NA	NA	NA	NA	NA	NA	NA	NA	NA	NA	NA
VC_1645	Q9KRJ5	HAD superfamily hydrolase	Cytoplasm	NA	NA	NA	NA	NA	NA	NA	NA	146.333	66.3333	172.667	219.667	198.333	306.5	NA	NA	NA	NA	NA	NA	NA	NA	NA	NA	NA	NA	NA	NA	NA	NA	NA	NA	NA	NA	NA	NA	NA	NA	123	70	246	123	47	29	46	157
VC_1649	Q9KRJ1	Trypsin, putative	Cytoplasmic Membrane	586.667	49.6667	87	2125	144	73.5	172.57	196.761	NA	NA	NA	74.5	31	NA	567	796	397	37	91	21	NA	156	18	2347	2014	2014	170	133	129	75	NA	72	68	402	188	300	92	276	NA	NA	NA	NA	NA	NA	NA	NA
VC_1652	H9L4Q6	Response regulator VieA	Unknown	NA	NA	NA	NA	NA	NA	NA	NA	58.3333	NA	NA	NA	NA	NA	NA	NA	NA	NA	NA	NA	NA	NA	NA	NA	NA	NA	NA	NA	NA	NA	NA	NA	NA	NA	NA	NA	NA	NA	72	33	70	NA	NA	NA	NA	NA
VC_1653	Q9KRI8	Phosphorelay protein LuxU	Cytoplasmic Membrane	NA	NA	NA	NA	NA	NA	NA	NA	67.3333	77	101	97.5	NA	133	NA	NA	NA	NA	NA	NA	NA	NA	NA	NA	NA	NA	NA	NA	NA	NA	NA	NA	NA	NA	NA	NA	NA	NA	32	94	76	100	54	NA	64	142
VC_1655	Q9KRI6	Magnesium transporter MgtE	Cytoplasmic Membrane	NA	NA	NA	NA	NA	NA	NA	NA	NA	NA	48	NA	NA	NA	NA	NA	NA	NA	NA	NA	NA	NA	NA	NA	NA	NA	NA	NA	NA	NA	NA	NA	NA	NA	NA	NA	NA	NA	NA	NA	NA	NA	NA	NA	NA	53
VC_1659	Q9KRI2	Membrane fusion protein biotin-lipoyl like domain-containing protein	Unknown	NA	NA	NA	NA	34.5	50.3333	50.7543	60.1596	NA	NA	NA	NA	NA	NA	NA	NA	NA	NA	NA	NA	NA	NA	NA	NA	NA	NA	36	33	NA	58	38	55	NA	56	46	54	42	96	NA	NA	NA	NA	NA	NA	NA	NA
VC_1663	Q9KRH9	Heat shock protein HslJ	Unknown	541.333	324.667	324.5	1053	420.333	295	1335.05	946.77	671	1035.33	1116.33	377.333	547.667	662	594	771	259	270	362	342	NA	376	273	994	884	1281	599	350	312	210	502	173	822	2869	1009	1865	1018	447	737	309	967	1056	1513	537	578	1355
VC_1668	Q9KRH4	Pseudouridine synthase Rlu family protein	Cytoplasm	NA	NA	NA	NA	NA	NA	NA	NA	NA	NA	91.5	NA	NA	193.5	NA	NA	NA	NA	NA	NA	NA	NA	NA	NA	NA	NA	NA	NA	NA	NA	NA	NA	NA	NA	NA	NA	NA	NA	NA	NA	NA	NA	NA	NA	NA	96
VC_1671	Q9KRH1	Cystathionine beta-lyase	Cytoplasm	NA	60.3333	NA	NA	149	NA	NA	65.7178	58	NA	NA	109	NA	NA	NA	NA	NA	44	55	82	NA	NA	NA	NA	NA	NA	175	126	146	NA	NA	NA	NA	NA	NA	48	73	81	26	70	78	NA	NA	NA	NA	NA
VC_1673	Q9KRG9	Transporter, AcrB/D/F family	Cytoplasmic Membrane	NA	NA	44	NA	NA	NA	NA	NA	104.5	154.667	170.667	71	NA	NA	NA	NA	NA	NA	NA	NA	NA	59	29	NA	NA	NA	NA	NA	NA	NA	NA	NA	NA	NA	NA	NA	NA	NA	127	NA	82	256	166	42	77	210
VC_1674	Q9KRG8	Periplasmic linker protein, putative	Cytoplasm	NA	NA	NA	NA	NA	NA	NA	NA	66.6667	57.5	60	NA	NA	NA	NA	NA	NA	NA	NA	NA	NA	NA	NA	NA	NA	NA	NA	NA	NA	NA	NA	NA	NA	NA	NA	NA	NA	NA	43	69	88	66	49	NA	55	77
VC_1675	Q9KRG7	Multidrug resistance protein, putative	Cytoplasmic Membrane	NA	NA	NA	NA	NA	NA	NA	NA	147.667	216.667	145	95.6667	NA	62.5	NA	NA	NA	NA	NA	NA	NA	NA	NA	NA	NA	NA	NA	NA	NA	NA	NA	NA	NA	NA	NA	NA	NA	NA	210	165	68	341	251	58	27	196
VC_1676	Q9KRG6	Phage shock protein C	Cytoplasmic Membrane	NA	NA	NA	NA	NA	NA	NA	NA	NA	NA	47.5	NA	NA	67	NA	NA	NA	NA	NA	NA	NA	NA	NA	NA	NA	NA	NA	NA	NA	NA	NA	NA	NA	NA	NA	NA	NA	NA	NA	NA	NA	NA	NA	NA	NA	71
VC_1677	Q9KRG5	Phage shock protein B	Cytoplasmic Membrane	NA	89.5	75.3333	NA	62	61.3333	91.9021	NA	129.5	200	161.5	NA	NA	130	NA	NA	NA	86	NA	93	36	94	96	NA	NA	NA	91	NA	33	73	45	66	NA	103	82	NA	NA	NA	121	138	NA	293	107	NA	69	254
VC_1678	Q9KRG4	Phage shock protein A	Cytoplasm	NA	NA	NA	NA	NA	NA	NA	NA	163.667	NA	113	244.5	NA	194.5	NA	NA	NA	NA	NA	NA	NA	NA	NA	NA	NA	NA	NA	NA	NA	NA	NA	NA	NA	NA	NA	NA	NA	NA	206	63	222	NA	NA	NA	NA	60
VC_1679	Q9KRG3	Psp operon transcriptional activator	Cytoplasm	NA	NA	NA	NA	NA	NA	NA	NA	NA	NA	NA	NA	NA	82	NA	NA	NA	NA	NA	NA	NA	NA	NA	NA	NA	NA	NA	NA	NA	NA	NA	NA	NA	NA	NA	NA	NA	NA	NA	NA	NA	NA	NA	NA	NA	NA
VC_1680	Q9KRG2	Peptide ABC transporter, periplasmic peptide-binding protein	Periplasmic Space	NA	NA	NA	NA	NA	NA	NA	NA	52	NA	58	NA	75	140.5	NA	NA	NA	NA	NA	NA	NA	NA	NA	NA	NA	NA	NA	NA	NA	NA	NA	NA	NA	NA	NA	NA	NA	NA	80	24	NA	NA	NA	NA	NA	34
VC_1683	Q9KRF9	Peptide ABC transporter, ATP-binding protein	Unknown	NA	NA	NA	NA	NA	NA	NA	NA	167.667	144	193	136.333	174.5	215	NA	NA	NA	NA	NA	NA	NA	NA	NA	NA	NA	NA	NA	NA	NA	NA	NA	NA	NA	NA	NA	NA	NA	NA	211	109	183	162	126	NA	NA	234
VC_1684	Q9KRF8	Peptide ABC transporter, ATP-binding protein	Unknown	NA	NA	NA	NA	NA	NA	NA	NA	NA	NA	NA	NA	NA	95.5	NA	NA	NA	NA	NA	NA	NA	NA	NA	NA	NA	NA	NA	NA	NA	NA	NA	NA	NA	NA	NA	NA	NA	NA	NA	NA	NA	NA	NA	NA	NA	NA
VC_1687	Q9KRF5	inorganic diphosphatase	Cytoplasm	NA	NA	NA	NA	NA	NA	NA	NA	142.333	NA	NA	118	NA	NA	NA	NA	NA	NA	NA	NA	NA	NA	NA	NA	NA	NA	NA	NA	NA	NA	NA	NA	NA	NA	NA	NA	NA	NA	82	118	227	NA	NA	NA	NA	NA
VC_1692	Q9KRF0	Trimethylamine-N-oxide reductase	Periplasmic Space	NA	NA	113	NA	NA	NA	NA	NA	NA	NA	153.5	NA	NA	NA	NA	NA	NA	NA	NA	NA	NA	170	56	NA	NA	NA	NA	NA	NA	NA	NA	NA	NA	NA	NA	NA	NA	NA	NA	NA	NA	NA	NA	NA	NA	56
VC_1693	Q9KRE9	Cytochrome c-type protein	Cytoplasmic Membrane	NA	NA	81.5	NA	NA	NA	NA	NA	NA	NA	155.667	NA	NA	62.5	NA	NA	NA	NA	NA	NA	NA	96	67	NA	NA	NA	NA	NA	NA	NA	NA	NA	NA	NA	NA	NA	NA	NA	NA	NA	NA	NA	NA	NA	85	117
VC_1703	Q9KRD9	Lipoprotein	Unknown	186.333	93.3333	100.667	327.667	103.333	110.667	169.763	159.739	NA	87.3333	81	NA	NA	75.5	185	229	145	82	152	46	66	147	89	381	306	296	133	115	62	107	125	100	207	145	163	184	213	104	NA	NA	NA	128	61	73	61	64
VC_1704	Q9KRD8	5-methyltetrahydropteroyltriglutamate--homocysteine methyltransferase	Cytoplasm	NA	NA	NA	NA	97.3333	NA	NA	NA	NA	NA	NA	208.667	161.5	102.5	NA	NA	NA	NA	NA	NA	NA	NA	NA	NA	NA	NA	123	103	66	NA	NA	NA	NA	NA	NA	NA	NA	NA	NA	NA	NA	NA	NA	NA	NA	NA
VC_1709	Q9KRD3	Zinc protease, insulinase family	Unknown	114.667	NA	NA	236.333	NA	35.5	90.9325	115.093	NA	NA	NA	NA	NA	48.3333	151	153	40	NA	NA	NA	NA	NA	NA	257	200	252	NA	NA	NA	NA	25	46	59	118	108	76	118	170	NA	NA	NA	NA	NA	NA	NA	NA
VC_1710	Q9KRD2	PAS/EAL family protein	Unknown	NA	NA	NA	NA	80	NA	46.5587	65.5744	147	NA	NA	99	194.5	NA	NA	NA	NA	NA	NA	NA	NA	NA	NA	NA	NA	NA	97	63	NA	NA	NA	NA	42	89	27	86	NA	50	206	71	164	NA	NA	NA	NA	NA
VC_1711	Q9KRD1	UPF0313 protein VC_1711	Cytoplasm	NA	NA	NA	NA	NA	NA	NA	NA	NA	NA	64.5	NA	NA	111	NA	NA	NA	NA	NA	NA	NA	NA	NA	NA	NA	NA	NA	NA	NA	NA	NA	NA	NA	NA	NA	NA	NA	NA	NA	NA	NA	NA	NA	NA	NA	70
VC_1714	Q9KRC8	Chromosome partition protein MukB	Cytoplasm	NA	NA	NA	NA	NA	NA	55.2991	79.8749	155.333	235	234.5	176.667	426.5	381	NA	NA	NA	NA	NA	NA	NA	NA	NA	NA	NA	NA	NA	NA	NA	NA	NA	NA	26	271	24	220	NA	29	116	164	186	369	101	NA	NA	197
VC_1715	Q9KRC7	Chromosome partition protein MukE	Cytoplasm	NA	NA	NA	NA	NA	NA	52.5506	NA	NA	NA	NA	NA	NA	NA	NA	NA	NA	NA	NA	NA	NA	NA	NA	NA	NA	NA	NA	NA	NA	NA	NA	NA	38	67	57	NA	NA	NA	NA	NA	NA	NA	NA	NA	NA	NA
VC_1716	Q9KRC6	Chromosome partition protein MukF	Cytoplasm	NA	NA	NA	NA	NA	NA	NA	NA	46	NA	NA	NA	NA	116.5	NA	NA	NA	NA	NA	NA	NA	NA	NA	NA	NA	NA	NA	NA	NA	NA	NA	NA	NA	NA	NA	NA	NA	NA	NA	57	35	NA	NA	NA	NA	NA
VC_1718	Q9KRC4	DUF218 domain-containing protein	Cytoplasmic Membrane	80.3333	NA	NA	NA	NA	NA	NA	NA	106	107.5	243	78	128	122.667	54	107	80	NA	NA	NA	NA	NA	NA	NA	NA	NA	NA	NA	NA	NA	NA	NA	NA	NA	NA	NA	NA	NA	112	69	137	122	93	NA	NA	257
VC_1719	Q9KRC3	DNA-binding response regulator TorR	Cytoplasm	NA	NA	NA	NA	NA	NA	NA	NA	41	NA	NA	NA	NA	NA	NA	NA	NA	NA	NA	NA	NA	NA	NA	NA	NA	NA	NA	NA	NA	NA	NA	NA	NA	NA	NA	NA	NA	NA	43	NA	39	NA	NA	NA	NA	NA
VC_1720	Q9KRC2	Chaperone protein TorD	Cytoplasm	NA	NA	NA	NA	NA	NA	NA	NA	NA	NA	77	NA	NA	78	NA	NA	NA	NA	NA	NA	NA	NA	NA	NA	NA	NA	NA	NA	NA	NA	NA	NA	NA	NA	NA	NA	NA	NA	NA	NA	NA	NA	NA	NA	NA	86
VC_1721	Q9KRC1	HTH-type transcriptional repressor PurR	Cytoplasm	NA	NA	NA	NA	NA	NA	55.3173	NA	120.667	148.5	68.3333	108	127.5	105.667	NA	NA	NA	NA	NA	NA	NA	NA	NA	NA	NA	NA	NA	NA	NA	NA	NA	NA	36	85	NA	NA	NA	NA	148	96	118	177	120	NA	37	89
VC_1726	Q9KRB6	Glycogen synthase	Cytoplasm	NA	79	NA	NA	59.3333	NA	98.0413	52.6688	299.667	198.5	258.5	199	214.5	239	NA	NA	NA	79	47	111	NA	NA	NA	NA	NA	NA	60	63	55	NA	NA	NA	57	167	99	146	NA	19	292	211	396	253	NA	144	NA	176
VC_1727	Q9KRB5	Glucose-1-phosphate adenylyltransferase 1	Cytoplasm	NA	180	80	NA	160.333	NA	374.963	217.297	1050.67	190.667	863.333	600	159.333	148.667	NA	NA	NA	238	95	207	NA	88	72	NA	NA	NA	202	148	131	NA	NA	NA	194	974	279	758	72	188	897	824	1431	284	236	52	286	968
VC_1730	Q9KRB2	DNA topoisomerase 1	Cytoplasm	NA	154.667	75	NA	244.333	331.333	139.03	388.951	526	254.5	406	514.667	393.667	179.667	NA	NA	NA	226	132	106	33	109	83	NA	NA	NA	304	222	207	488	261	245	68	304	130	289	361	564	472	364	742	335	174	NA	113	399
VC_1732	Q9KRB0	3-phosphoshikimate 1-carboxyvinyltransferase	Cytoplasm	NA	NA	NA	NA	NA	NA	NA	NA	79.5	NA	NA	NA	NA	49.5	NA	NA	NA	NA	NA	NA	NA	NA	NA	NA	NA	NA	NA	NA	NA	NA	NA	NA	NA	NA	NA	NA	NA	NA	74	NA	85	NA	NA	NA	NA	NA
VC_1738/VC_1739	Q9KRA3	Enoyl-[acyl-carrier-protein] reductase [NADH] 1	Cytoplasm	NA	70	NA	NA	67.6667	NA	NA	104.499	880	178	541	844.333	388	399.5	NA	NA	NA	70	70	NA	NA	NA	NA	NA	NA	NA	76	47	80	NA	NA	NA	NA	NA	NA	130	77	114	986	603	1051	298	58	NA	137	736
VC_1740	Q9KRA2	Acyl-coenzyme A dehydrogenase	Cytoplasm	NA	135	320.5	NA	158	69.5	95.5659	122.238	181	175.333	742	128.333	270.5	406	NA	NA	NA	210	94	101	NA	505	136	NA	NA	NA	157	104	213	103	NA	36	73	196	61	202	66	137	152	169	222	341	144	41	260	996
VC_1741	Q9KRA1	Transcriptional regulator, TetR family	Cytoplasm	NA	NA	NA	NA	41	NA	NA	42.2659	NA	NA	NA	NA	NA	NA	NA	NA	NA	NA	NA	NA	NA	NA	NA	NA	NA	NA	44	NA	38	NA	NA	NA	NA	NA	NA	44	39	44	NA	NA	NA	NA	NA	NA	NA	NA
VC_1744	Q9KR98	DUF1496 domain-containing protein	Unknown	NA	NA	NA	53	NA	NA	69.4108	54.2811	NA	NA	NA	NA	NA	NA	NA	NA	NA	NA	NA	NA	NA	NA	NA	53	NA	53	NA	NA	NA	NA	NA	NA	43	101	77	112	42	34	NA	NA	NA	NA	NA	NA	NA	NA
VC_1745	Q9KR97	Succinate-semialdehyde dehydrogenase	Cytoplasm	NA	NA	NA	NA	NA	NA	70.993	NA	165.333	NA	132	193.667	112	269	NA	NA	NA	NA	NA	NA	NA	NA	NA	NA	NA	NA	NA	NA	NA	NA	NA	NA	NA	144	35	NA	NA	NA	176	130	190	NA	NA	NA	NA	124
VC_1746	Q9KR96	Transcriptional regulator, TetR family	Cytoplasm	NA	NA	NA	NA	51.5	NA	40.4722	NA	NA	NA	NA	NA	NA	NA	NA	NA	NA	NA	NA	NA	NA	NA	NA	NA	NA	NA	45	NA	58	NA	NA	NA	42	39	NA	NA	NA	NA	NA	NA	NA	NA	NA	NA	NA	NA
VC_1748	Q9KR94	TonB-dependent receptor	Cytoplasmic Membrane	96.6667	81.6667	42.5	NA	67	NA	187.274	150.458	NA	NA	NA	NA	NA	NA	103	119	68	94	87	64	NA	54	31	NA	NA	NA	67	67	NA	NA	NA	NA	171	217	177	260	100	131	NA	NA	NA	NA	NA	NA	NA	NA
VC_1749	Q9KR93	Bacterial surface antigen (D15) domain-containing protein	Outer Membrane	50	NA	NA	NA	NA	NA	NA	NA	NA	NA	NA	NA	NA	NA	64	NA	36	NA	NA	NA	NA	NA	NA	NA	NA	NA	NA	NA	NA	NA	NA	NA	NA	NA	NA	NA	NA	NA	NA	NA	NA	NA	NA	NA	NA	NA
VC_1751	Q9KR91	Small-conductance mechanosensitive channel	Cytoplasmic Membrane	NA	NA	NA	NA	NA	NA	NA	NA	NA	NA	52	NA	NA	NA	NA	NA	NA	NA	NA	NA	NA	NA	NA	NA	NA	NA	NA	NA	NA	NA	NA	NA	NA	NA	NA	NA	NA	NA	NA	NA	NA	NA	NA	NA	NA	73
VC_1754	Q9KR88	Paraquat-inducible protein B	Unknown	62	45	152	NA	NA	144.333	144.807	117.852	237.333	531	768	281	260.667	612.333	69	54	63	52	38	NA	56	216	184	NA	NA	NA	NA	NA	NA	150	153	130	105	239	121	116	137	103	284	259	169	780	443	370	580	806
VC_1755	Q9KR87	ABC_trans_aux domain-containing protein	Unknown	NA	NA	72	NA	NA	NA	58.2804	62.9682	56.6667	78.5	128	93.6667	82.6667	129	NA	NA	NA	NA	NA	NA	NA	62	82	NA	NA	NA	NA	NA	NA	NA	NA	NA	45	83	53	65	61	NA	90	47	33	64	93	NA	90	152
VC_1756	Q9KR86	Periplasmic linker protein, putative	Cytoplasmic Membrane	170	193.667	228.333	68	269	273.667	297.611	368.595	534	2531.33	1066	375.333	1326	545	190	210	110	207	154	220	188	244	253	NA	71	65		219	319	256	379	186	168	414	379	347	359	402	558	445	599	2105	2506	2983	939	1046
VC_1757	Q9KR85	Transporter, AcrB/D/F family	Cytoplasmic Membrane	164	123	283.667	NA	43.5	201.333	331.184	382.16	631.333	3392	1468	363	1749	718.333	204	222	66	178	103	88	127	406	318	NA	NA	NA	61	26	NA	203	232	169	197	788	234	599	261	357	793	550	551	3691	3360	3125	645	1697
VC_1760	Q9KR83	Helicase, putative	Cytoplasm	NA	NA	NA	NA	NA	NA	NA	NA	NA	NA	NA	NA	NA	47	NA	NA	NA	NA	NA	NA	NA	NA	NA	NA	NA	NA	NA	NA	NA	NA	NA	NA	NA	NA	NA	NA	NA	NA	NA	NA	NA	NA	NA	NA	NA	NA
VC_1765	Q9KR78	type I site-specific deoxyribonuclease	Cytoplasm	NA	NA	NA	NA	NA	NA	NA	NA	37.5	93.6667	116.667	NA	114.333	268.667	NA	NA	NA	NA	NA	NA	NA	NA	NA	NA	NA	NA	NA	NA	NA	NA	NA	NA	NA	NA	NA	NA	NA	NA	41	NA	34	182	44	55	45	185
VC_1766	Q9KR77	DUF262 domain-containing protein	Unknown	NA	NA	NA	NA	NA	NA	NA	NA	NA	48	62.5	NA	98.5	270	NA	NA	NA	NA	NA	NA	NA	NA	NA	NA	NA	NA	NA	NA	NA	NA	NA	NA	NA	NA	NA	NA	NA	NA	NA	NA	NA	74	22	NA	NA	62
VC_1767	Q9KR76	DUF262 domain-containing protein	Cytoplasm	NA	NA	NA	NA	NA	NA	NA	NA	NA	NA	NA	NA	NA	137.5	NA	NA	NA	NA	NA	NA	NA	NA	NA	NA	NA	NA	NA	NA	NA	NA	NA	NA	NA	NA	NA	NA	NA	NA	NA	NA	NA	NA	NA	NA	NA	NA
VC_1768	Q9KR75	Type I restriction modification DNA specificity domain-containing protein	Cytoplasm	NA	NA	NA	NA	NA	NA	NA	NA	NA	NA	NA	NA	NA	160	NA	NA	NA	NA	NA	NA	NA	NA	NA	NA	NA	NA	NA	NA	NA	NA	NA	NA	NA	NA	NA	NA	NA	NA	NA	NA	NA	NA	NA	NA	NA	NA
VC_1769	Q9KR74	site-specific DNA-methyltransferase (adenine-specific)	Cytoplasm	NA	NA	NA	NA	NA	NA	NA	46.1303	229.667	146	278	249.667	281.333	542.5	NA	NA	NA	NA	NA	NA	NA	NA	NA	NA	NA	NA	NA	NA	NA	NA	NA	NA	NA	NA	NA	56	NA	38	210	174	305	260	32	NA	NA	198
VC_1770	Q9KR73	Uncharacterized protein	Cytoplasm	NA	NA	NA	NA	NA	NA	NA	NA	NA	NA	NA	NA	NA	53.5	NA	NA	NA	NA	NA	NA	NA	NA	NA	NA	NA	NA	NA	NA	NA	NA	NA	NA	NA	NA	NA	NA	NA	NA	NA	NA	NA	NA	NA	NA	NA	NA
VC_1771	Q9KR72	Helicase/UvrB N-terminal domain-containing protein	Outer Membrane	NA	NA	NA	NA	NA	NA	NA	NA	NA	NA	NA	NA	NA	183	NA	NA	NA	NA	NA	NA	NA	NA	NA	NA	NA	NA	NA	NA	NA	NA	NA	NA	NA	NA	NA	NA	NA	NA	NA	NA	NA	NA	NA	NA	NA	NA
VC_1775	Q9KR68	Transcriptional regulator, RpiR family	Cytoplasm	NA	NA	NA	NA	NA	NA	NA	NA	52.5	NA	NA	124.333	170.5	231.5	NA	NA	NA	NA	NA	NA	NA	NA	NA	NA	NA	NA	NA	NA	NA	NA	NA	NA	NA	NA	NA	NA	NA	NA	31	NA	74	NA	NA	NA	NA	NA
VC_1776	Q9KR67	N-acetylneuraminate lyase, putative	Cytoplasm	NA	NA	NA	NA	303	169.333	NA	139.427	NA	NA	NA	NA	403.333	NA	NA	NA	NA	NA	NA	NA	NA	NA	NA	NA	NA	NA	288	333	288	151	196	161	NA	NA	NA	NA	120	162	NA	NA	NA	NA	NA	NA	NA	NA
VC_1777	Q9KR66	Sialic acid TRAP transporter large permease protein SiaM	Cytoplasmic Membrane	NA	NA	NA	NA	NA	NA	NA	34.9428	NA	NA	NA	NA	NA	NA	NA	NA	NA	NA	NA	NA	NA	NA	NA	NA	NA	NA	NA	NA	NA	NA	NA	NA	NA	NA	NA	37	NA	33	NA	NA	NA	NA	NA	NA	NA	NA
VC_1779	Q9KR64	Sialic acid-binding periplasmic protein SiaP	Periplasmic Space	119.333	NA	68.5	167.333	126.333	223.667	77.3997	97.0611	123.333	NA	87.6667	365	81	492.667	144	134	80	NA	NA	NA	NA	103	34	205	126	171	129	112	138	257	203	211	60	112	69	127	60	120	133	68	169	NA	NA	NA	37	151
VC_1781	Q9KR62	Putative N-acetylmannosamine-6-phosphate 2-epimerase	Cytoplasm	NA	NA	NA	NA	NA	NA	NA	NA	NA	NA	NA	NA	NA	136	NA	NA	NA	NA	NA	NA	NA	NA	NA	NA	NA	NA	NA	NA	NA	NA	NA	NA	NA	NA	NA	NA	NA	NA	NA	NA	NA	NA	NA	NA	NA	NA
VC_1784	P0C6E9	Sialidase	Extracellular Region	NA	NA	NA	597.333	369.333	109	NA	136.169	NA	NA	NA	NA	NA	NA	NA	NA	NA	NA	NA	NA	NA	NA	NA	539	673	580	465	408	235	84	134	109	NA	NA	NA	NA	73	254	NA	NA	NA	NA	NA	NA	NA	NA
VC_1803	Q9KR43	HTH cro/C1-type domain-containing protein	Cytoplasm	NA	44	NA	NA	NA	NA	NA	NA	69.6667	NA	71.5	134.5	87.5	120	NA	NA	NA	48	NA	40	NA	NA	NA	NA	NA	NA	NA	NA	NA	NA	NA	NA	NA	NA	NA	NA	NA	NA	68	67	74	NA	NA	NA	NA	55
VC_1819	Q9KR28	Aldehyde dehydrogenase	Cytoplasm	NA	NA	NA	NA	59	NA	NA	NA	89	NA	NA	160.5	NA	93	NA	NA	NA	NA	NA	NA	NA	NA	NA	NA	NA	NA	44	70	63	NA	NA	NA	NA	NA	NA	NA	NA	NA	71	NA	107	NA	NA	NA	NA	NA
VC_1821	Q9KR26	PTS system, fructose-specific IIBC component	Cytoplasmic Membrane	NA	NA	37	NA	NA	37.5	50.547	NA	85.6667	102.333	272	51.5	199.5	211.667	NA	NA	NA	NA	NA	NA	NA	40	34	NA	NA	NA	NA	NA	NA	34	41	NA	NA	73	35	NA	NA	NA	88	71	98	152	79	76	210	342
VC_1823	Q9KR24	protein-N(pi)-phosphohistidine--D-fructose phosphotransferase	Unknown	NA	NA	NA	NA	NA	NA	NA	NA	NA	NA	42	NA	NA	NA	NA	NA	NA	NA	NA	NA	NA	NA	NA	NA	NA	NA	NA	NA	NA	NA	NA	NA	NA	NA	NA	NA	NA	NA	NA	NA	NA	NA	NA	NA	NA	29
VC_1826	Q9KR21	protein-N(pi)-phosphohistidine--D-fructose phosphotransferase	Cytoplasmic Membrane	49	NA	NA	NA	NA	NA	52.3927	NA	NA	76	189.667	85.5	311	200.667	66	32	NA	NA	NA	NA	NA	NA	NA	NA	NA	NA	NA	NA	NA	NA	NA	NA	NA	45	61	NA	NA	NA	NA	NA	NA	89	63	NA	155	173
VC_1827	Q9KR20	mannose-6-phosphate isomerase	Cytoplasm	NA	NA	NA	NA	NA	NA	NA	NA	NA	NA	NA	NA	37	NA	NA	NA	NA	NA	NA	NA	NA	NA	NA	NA	NA	NA	NA	NA	NA	NA	NA	NA	NA	NA	NA	NA	NA	NA	NA	NA	NA	NA	NA	NA	NA	NA
VC_1831	Q9KR16	histidine kinase	Cytoplasmic Membrane	NA	NA	NA	NA	NA	NA	NA	NA	100	81.3333	70	72.3333	52	58.5	NA	NA	NA	NA	NA	NA	NA	NA	NA	NA	NA	NA	NA	NA	NA	NA	NA	NA	NA	NA	NA	NA	NA	NA	85	107	108	125	96	23	NA	70
VC_1834	Q9KR13	Cell division coordinator CpoB	Periplasmic Space	557	151	157	511.333	220	322.333	1069.66	484.797	203.333	NA	194.5	196.333	NA	161.667	629	637	405	125	248	80	39	283	149	627	419	488	240	317	103	283	334	350	892	919	1493	926	329	374	255	106	249	NA	NA	NA	NA	210
VC_1835	Q9KR12	Peptidoglycan-associated protein	Outer Membrane	304	141.667	182.667	267.667	143.333	257.333	346.555	329.712	363	944.667	601	304.333	768	905	316	364	232	93	146	186	148	210	190	251	297	255	116	163	151	186	348	238	384	283	383	534	297	226	384	367	338	407	894	1533	1134	344
VC_1836	Q9KR11	Tol-Pal system protein TolB	Periplasmic Space	1498	687.667	669.667	2109.67	530.667	950	2136.31	1314.61	498.333	NA	447.333	434	179.333	531.667	1637	1856	1001	719	905	439	356	963	690	2149	1860	2320	573	634	385	895	1126	829	1922	2144	2366	2033	996	1122	581	339	575	NA	NA	NA	134	743
VC_1837	Q9KR10	TolA protein	Unknown	NA	NA	NA	49.5	NA	37.5	NA	NA	NA	NA	NA	NA	149	212.5	NA	NA	NA	NA	NA	NA	NA	NA	NA	57	NA	42	NA	NA	NA	NA	53	22	NA	NA	NA	NA	NA	NA	NA	NA	NA	NA	NA	NA	NA	NA
VC_1838	Q9KR09	Tol-Pal system protein TolR	Cytoplasmic Membrane	NA	NA	NA	NA	NA	36.5	NA	NA	NA	NA	NA	NA	NA	NA	NA	NA	NA	NA	NA	NA	NA	NA	NA	NA	NA	NA	NA	NA	NA	NA	48	25	NA	NA	NA	NA	NA	NA	NA	NA	NA	NA	NA	NA	NA	NA
VC_1839	Q9KR08	Tol-Pal system protein TolQ	Cytoplasmic Membrane	NA	NA	NA	NA	NA	NA	148.903	104.264	NA	323	469	NA	120.333	244.667	NA	NA	NA	NA	NA	NA	NA	NA	NA	NA	NA	NA	NA	NA	NA	NA	NA	NA	NA	241	92	176	70	92	NA	NA	NA	350	285	334	558	407
VC_1844	Q9KR03	Cytochrome d ubiquinol oxidase, subunit I	Cytoplasmic Membrane	202	210.667	319.667	142	235	264.333	269.399	285.68	693.667	1151.67	1264	741	693.333	990	222	186	198	263	214	155	198	404	357	141	142	143		192	278	231	327	235	138	506	280	353	257	257	654	711	716	1155	874	1426	1583	1131
VC_1845	Q9KR02	Holliday junction branch migration complex subunit RuvB	Cytoplasm	NA	NA	NA	NA	NA	NA	NA	NA	NA	NA	NA	NA	NA	259	NA	NA	NA	NA	NA	NA	NA	NA	NA	NA	NA	NA	NA	NA	NA	NA	NA	NA	NA	NA	NA	NA	NA	NA	NA	NA	NA	NA	NA	NA	NA	NA
VC_1848	Q9KQZ9	Cysteine--tRNA ligase	Cytoplasm	NA	47	NA	NA	71.6667	38	98.9862	78.6499	245	NA	214.333	322.667	214	144	NA	NA	NA	41	NA	53	NA	NA	NA	NA	NA	NA	61	60	94	35	41	NA	77	188	67	217	38	59	272	145	318	NA	NA	NA	116	251
VC_1849	Q9KQZ8	Peptidyl-prolyl cis-trans isomerase	Cytoplasm	NA	NA	NA	NA	49	NA	NA	NA	402	NA	356.5	407.333	288.5	307	NA	NA	NA	NA	NA	NA	NA	NA	NA	NA	NA	NA	60	NA	38	NA	NA	NA	NA	NA	NA	NA	NA	NA	511	225	470	NA	NA	NA	NA	330
VC_1850	Q9KQZ7	UDP-2,3-diacylglucosamine hydrolase	Cytoplasmic Membrane	NA	NA	NA	NA	NA	NA	53.186	54.2431	NA	NA	NA	NA	NA	NA	NA	NA	NA	NA	NA	NA	NA	NA	NA	NA	NA	NA	NA	NA	NA	NA	NA	NA	25	102	59	133	30	40	NA	NA	NA	NA	NA	NA	NA	NA
VC_1851	Q9KQZ6	Histidine kinase	Cytoplasm	NA	NA	NA	NA	NA	NA	110.038	99.559	87.6667	51	NA	56.5	NA	NA	NA	NA	NA	NA	NA	NA	NA	NA	NA	NA	NA	NA	NA	NA	NA	NA	NA	NA	78	146	117	177	NA	56	70	59	134	72	30	NA	NA	NA
VC_1853	Q9KQZ4	UPF0319 protein VC_1853	Unknown	137	NA	66	175	NA	88	168.649	180.316	182.333	NA	227.667	140.667	NA	284	159	154	98	NA	NA	NA	NA	73	59	206	158	161	NA	NA	NA	99	77	NA	94	270	189	235	132	189	194	110	243	NA	NA	NA	132	289
VC_1854	Q9KQZ3	Porin, putative	Outer Membrane	697	337	314	1638.67	520.667	532	885.806	1289	491.333	569	750.333	1636.33	374.333	507.333	739	845	507	527	316	168	119	499	324	1567	1788	1561	651	359	552	509	436	651	731	1196	795	1214	1425	1238	510	443	521	654	580	473	682	841
VC_1859	Q9KQY8	Methyl-accepting chemotaxis protein	Cytoplasmic Membrane	NA	NA	67.5	NA	NA	44	NA	NA	NA	NA	NA	NA	NA	667	NA	NA	NA	NA	NA	NA	NA	100	35	NA	NA	NA	NA	NA	NA	53	41	38	NA	NA	NA	NA	NA	NA	NA	NA	NA	NA	NA	NA	NA	NA
VC_1860	Q9KQY7	Exodeoxyribonuclease III	Cytoplasm	NA	NA	NA	NA	NA	NA	NA	NA	NA	NA	82.5	56	NA	168	NA	NA	NA	NA	NA	NA	NA	NA	NA	NA	NA	NA	NA	NA	NA	NA	NA	NA	NA	NA	NA	NA	NA	NA	NA	NA	NA	NA	NA	NA	NA	66
VC_1863	Q9KQY4	Amino acid ABC transporter, periplasmic amino acid-binding protein	Periplasmic Space	93.5	NA	120.5	118.667	66	126.333	NA	NA	236.667	NA	125	200	NA	221.333	114	73	NA	NA	NA	NA	NA	153	88	127	105	124	85	47	NA	122	155	102	NA	NA	NA	NA	NA	NA	110	206	394	NA	NA	NA	NA	86
VC_1865	Q9KQY2	Integral membrane protein	Cytoplasmic Membrane	71	NA	91.5	NA	24	NA	80.5273	82.8319	56.3333	NA	178	NA	NA	109.5	82	58	73	NA	NA	NA	NA	125	58	NA	NA	NA		24	NA	NA	NA	NA	43	176	69	120	64	74	63	40	66	NA	NA	NA	87	251
VC_1866	Q9KQY1	Formate acetyltransferase	Cytoplasm	230.333	727	329.333	163.667	1472	886	1342.18	1674.46	2936.33	1286	2361.67	3811.67	3840.67	3001.33	347	224	120	605	620	956	271	378	339	238	146	107	1724	1520	1172	1061	936	661	788	3026	1014	2564	1540	1189	2790	2602	3417	1502	1859	497	1942	2169
VC_1867	Q9KQY0	Exonuclease	Unknown	92	NA	NA	178.333	50	NA	212.459	206.169	NA	NA	NA	NA	NA	NA	35	144	97	NA	NA	NA	NA	NA	NA	145	205	185	NA	51	49	NA	NA	NA	142	336	201	307	173	165	NA	NA	NA	NA	NA	NA	NA	NA
VC_1869	Q9KQX8	Pyruvate formate-lyase-activating enzyme	Cytoplasm	NA	NA	NA	NA	NA	NA	NA	NA	109.333	NA	NA	56	NA	121	NA	NA	NA	NA	NA	NA	NA	NA	NA	NA	NA	NA	NA	NA	NA	NA	NA	NA	NA	NA	NA	NA	NA	NA	111	47	170	NA	NA	NA	NA	NA
VC_1871	Q9KQX6	UPF0304 protein VC_1871	Cytoplasm	NA	68	33	NA	79.3333	NA	61.498	NA	79.6667	NA	NA	78.5	NA	NA	NA	NA	NA	NA	43	93	NA	43	23	NA	NA	NA	66	63	109	NA	NA	NA	NA	61	62	NA	NA	NA	74	52	113	NA	NA	NA	NA	NA
VC_1872	Q9KQX5	PrkA AAA domain-containing protein	Cytoplasm	NA	100.333	NA	NA	298	128.333	119.182	375.428	2741	2886	1188	2716.33	2439.67	2127	NA	NA	NA	158	32	111	NA	NA	NA	NA	NA	NA	400	317	177	106	155	124	57	270	110	394	362	371	3398	1695	3130	2977	3039	2642	299	1482
VC_1873	Q9KQX4	UPF0229 protein VC_1873	Cytoplasm	NA	NA	NA	NA	NA	NA	NA	NA	520.333	239	374.5	425.667	313.5	277.5	NA	NA	NA	NA	NA	NA	NA	NA	NA	NA	NA	NA	NA	NA	NA	NA	NA	NA	NA	NA	NA	NA	NA	NA	492	461	608	267	211	NA	NA	309
VC_1874	Q9KQX3	SpoVR family protein	Cytoplasm	NA	47	NA	NA	NA	NA	NA	NA	418.333	NA	180	299.667	NA	NA	NA	NA	NA	47	NA	47	NA	NA	NA	NA	NA	NA	NA	NA	NA	NA	NA	NA	NA	NA	NA	NA	NA	NA	475	294	486	NA	NA	NA	NA	170
VC_1876	Q9KQX1	UPF0434 protein VC_1876	Unknown	NA	NA	NA	NA	NA	NA	NA	NA	NA	NA	NA	NA	64	NA	NA	NA	NA	NA	NA	NA	NA	NA	NA	NA	NA	NA	NA	NA	NA	NA	NA	NA	NA	NA	NA	NA	NA	NA	NA	NA	NA	NA	NA	NA	NA	NA
VC_1878	Q9KQW9	ATP-dependent lipid A-core flippase	Cytoplasmic Membrane	98.6667	NA	122	NA	86	99.3333	134.777	151.687	108	183	360.333	139	211.333	336.333	101	100	95	NA	NA	NA	68	165	133	NA	NA	NA	112	60	NA	85	130	83	90	203	134	145	145	166	112	120	92	327	128	94	225	352
VC_1882	Q9KQW5	Lipoprotein-releasing system transmembrane protein lolE	Cytoplasmic Membrane	NA	NA	71.6667	NA	NA	41.3333	56.7362	53.4416	45.5	62.5	104.667	NA	54.5	68.3333	NA	NA	NA	NA	NA	NA	86	69	60	NA	NA	NA	NA	NA	NA	58	37	29	NA	87	37	68	NA	42	NA	54	37	78	47	NA	88	131
VC_1883	P57066	Lipoprotein-releasing system ATP-binding protein LolD	Cytoplasmic Membrane	NA	NA	NA	NA	NA	NA	NA	NA	70	NA	NA	68	NA	158.5	NA	NA	NA	NA	NA	NA	NA	NA	NA	NA	NA	NA	NA	NA	NA	NA	NA	NA	NA	NA	NA	NA	NA	NA	NA	53	87	NA	NA	NA	NA	NA
VC_1885	Q9KQW3	PilZ domain-containing protein	Cytoplasm	NA	NA	NA	NA	NA	NA	NA	NA	NA	NA	NA	NA	42	NA	NA	NA	NA	NA	NA	NA	NA	NA	NA	NA	NA	NA	NA	NA	NA	NA	NA	NA	NA	NA	NA	NA	NA	NA	NA	NA	NA	NA	NA	NA	NA	NA
VC_1886	Q9KQW2	Transcription-repair-coupling factor	Cytoplasm	NA	NA	NA	NA	NA	NA	NA	NA	53.6667	77.5	76	99.5	NA	174.5	NA	NA	NA	NA	NA	NA	NA	NA	NA	NA	NA	NA	NA	NA	NA	NA	NA	NA	NA	NA	NA	NA	NA	NA	85	43	33	126	29	NA	NA	112
VC_1888	Q9KQW0	Hemolysin-related protein	Extracellular Region	449.667	219.333	136	558.667	304.333	215.667	565.496	572.08	NA	NA	NA	NA	NA	249	354	663	332	199	254	205	46	214	148	764	535	377	414	279	220	314	188	145	510	698	508	577	635	511	NA	NA	NA	NA	NA	NA	NA	NA
VC_1889	Q9KQV9	Ribosomal-protein-serine acetyltransferase, putative	Cytoplasm	NA	NA	NA	NA	NA	NA	NA	NA	82.3333	NA	NA	NA	NA	NA	NA	NA	NA	NA	NA	NA	NA	NA	NA	NA	NA	NA	NA	NA	NA	NA	NA	NA	NA	NA	NA	NA	NA	NA	44	59	144	NA	NA	NA	NA	NA
VC_1890	Q9KQV8	NADH dehydrogenase	Cytoplasm	36.3333	NA	67.5	NA	NA	73.3333	123.871	61.8193	122	128	397.333	237	303.5	514.333	43	23	43	NA	NA	NA	NA	87	48	NA	NA	NA	NA	NA	NA	38	90	92	NA	137	112	175	27	50	140	103	123	221	128	35	162	524
VC_1892	Q9KQV6	UPF0227 protein VC_1892	Cytoplasm	NA	NA	NA	NA	NA	NA	NA	NA	225.333	159	271.5	218.333	226	253.5	NA	NA	NA	NA	NA	NA	NA	NA	NA	NA	NA	NA	NA	NA	NA	NA	NA	NA	NA	NA	NA	NA	NA	NA	224	246	206	197	121	NA	NA	291
VC_1893	Q9KQV5	Aminoglycoside phosphotransferase domain-containing protein	Cytoplasm	NA	NA	NA	NA	NA	NA	NA	NA	44	NA	NA	NA	NA	44.5	NA	NA	NA	NA	NA	NA	NA	NA	NA	NA	NA	NA	NA	NA	NA	NA	NA	NA	NA	NA	NA	NA	NA	NA	39	NA	49	NA	NA	NA	NA	NA
VC_1894	Q9KQV4	Lipoprotein	Periplasmic Space	593.333	407.667	262.667	400.667	264	333.667	3003.67	2080.69	842.667	1474.67	1467.33	508.333	749.667	771	702	692	386	331	495	397	120	382	286	478	281	443	328	264	200	277	447	277	2324	4287	2720	3922	1515	1516	1006	463	1059	2059	1114	1251	1337	1494
VC_1895	Q9KQV3	Lipoprotein	Unknown	540.667	314.333	190.667	943.333	249.333	282.667	1234.71	881.254	395.667	748.667	826	351.667	470.667	425	572	606	444	340	345	258	143	255	174	854	961	1015	267	305	176	208	333	307	953	1664	1187	1705	838	479	458	329	400	808	722	716	801	806
VC_1896	Q9KQV2	Lipoprotein	Cytoplasmic Membrane	188.667	174	140.667	243.667	183	114	954.875	819.102	128.333	302.667	236.333	100.333	141.667	180.333	192	239	135	187	229	106	28	271	123	346	228	157	347	118	84	111	159	72	868	1033	971	1039	667	793	138	144	103	479	294	135	94	369
VC_1897	Q9KQV1	Hit family protein	Cytoplasm	NA	NA	NA	NA	70.5	NA	NA	NA	366.667	NA	212	377	219.5	171	NA	NA	NA	NA	NA	NA	NA	NA	NA	NA	NA	NA	88	NA	53	NA	NA	NA	NA	NA	NA	NA	NA	NA	399	260	441	NA	NA	NA	65	274
VC_1899	Q9KQU9	DUF1887 domain-containing protein	Cytoplasm	NA	NA	NA	NA	38.5	47.3333	NA	39.4968	105	NA	82.5	108.667	NA	91	NA	NA	NA	NA	NA	NA	NA	NA	NA	NA	NA	NA	35	NA	42	61	40	41	NA	NA	NA	52	NA	30	75	54	186	NA	NA	NA	NA	57
VC_1900	Q9KQU8	Fatty acid metabolism regulator protein	Cytoplasm	NA	NA	NA	NA	NA	NA	NA	NA	NA	NA	NA	NA	NA	45	NA	NA	NA	NA	NA	NA	NA	NA	NA	NA	NA	NA	NA	NA	NA	NA	NA	NA	NA	NA	NA	NA	NA	NA	NA	NA	NA	NA	NA	NA	NA	NA
VC_1901	Q9KQU7	Na(+)/H(+) antiporter NhaB	Cytoplasmic Membrane	NA	51	NA	NA	NA	NA	47.3961	55.1362	79	89	143	NA	80	120.667	NA	NA	NA	41	52	60	NA	NA	NA	NA	NA	NA	NA	NA	NA	NA	NA	NA	26	91	45	95	NA	32	NA	115	43	130	48	NA	105	191
VC_1903	Q84I33	DNA translocase FtsK	Cytoplasmic Membrane	NA	NA	NA	NA	NA	NA	NA	NA	NA	NA	NA	86.5	123	NA	NA	NA	NA	NA	NA	NA	NA	NA	NA	NA	NA	NA	NA	NA	NA	NA	NA	NA	NA	NA	NA	NA	NA	NA	NA	NA	NA	NA	NA	NA	NA	NA
VC_1904	Q9KQU4	Leucine-responsive regulatory protein	Cytoplasm	NA	NA	NA	NA	NA	NA	75.5089	76.4984	243.333	190.667	63.6667	187	128	104	NA	NA	NA	NA	NA	NA	NA	NA	NA	NA	NA	NA	NA	NA	NA	NA	NA	NA	39	133	83	133	NA	44	221	265	244	155	181	236	44	45
VC_1905	Q9KQU3	Alanine dehydrogenase	Cytoplasm	136.333	2279.67	1946.67	202.333	2456	2096.33	596.505	693.18	1566	1120	749.667	1333.33	1029	183.667	168	133	108	3060	1806	1973	1353	2567	1920	294	132	181	2964	2316	2088	2314	1984	1991	426	868	574	559	443	1345	1680	1244	1774	1318	1175	867	219	862
VC_1907	Q9KQU1	Cys regulon transcriptional activator	Cytoplasm	NA	85.6667	83.5	NA	96.6667	107.667	NA	45.2548	NA	NA	NA	NA	NA	NA	NA	NA	NA	112	70	75	NA	98	69	NA	NA	NA	77	93	120	125	92	106	NA	NA	NA	32	NA	64	NA	NA	NA	NA	NA	NA	NA	NA
VC_1909	Q9KQT9	DNA repair protein	Cytoplasm	NA	43	NA	NA	83.3333	32	89.9667	116.219	306.333	185	236	270.333	301.333	134	NA	NA	NA	64	40	25	NA	NA	NA	NA	NA	NA	143	60	47	20	44	NA	NA	142	57	161	78	125	392	211	316	321	193	41	139	297
VC_1910	Q9KQT8	tRNA-(MS[2]IO[6]A)-hydroxylase	Cytoplasm	NA	NA	NA	NA	NA	NA	NA	NA	NA	NA	34	50.6667	67.5	30	NA	NA	NA	NA	NA	NA	NA	NA	NA	NA	NA	NA	NA	NA	NA	NA	NA	NA	NA	NA	NA	NA	NA	NA	NA	NA	NA	NA	NA	NA	NA	26
VC_1911	Q9KQT7	Orotidine 5'-phosphate decarboxylase	Cytoplasm	NA	NA	NA	NA	NA	NA	NA	NA	NA	NA	NA	NA	100	NA	NA	NA	NA	NA	NA	NA	NA	NA	NA	NA	NA	NA	NA	NA	NA	NA	NA	NA	NA	NA	NA	NA	NA	NA	NA	NA	NA	NA	NA	NA	NA	NA
VC_1912	Q9KQT6	Lipopolysaccharide assembly protein B	Cytoplasm	NA	NA	NA	NA	NA	NA	NA	NA	76.5	NA	59	NA	57	114	NA	NA	NA	NA	NA	NA	NA	NA	NA	NA	NA	NA	NA	NA	NA	NA	NA	NA	NA	NA	NA	NA	NA	NA	NA	51	102	NA	NA	NA	NA	50
VC_1914	Q9KQT4	Integration host factor subunit beta	Cytoplasm	NA	NA	NA	NA	NA	NA	NA	61.9193	295	89.6667	89.3333	143	62	108	NA	NA	NA	NA	NA	NA	NA	NA	NA	NA	NA	NA	NA	NA	NA	NA	NA	NA	NA	NA	NA	NA	71	54	373	228	284	184	33	52	74	67
VC_1915	Q9KQT3	30S ribosomal protein S1	Cytoplasm	NA	54.3333	NA	NA	131.667	51	376.133	315.799	2796	1908.67	1649.67	2592	3137	906.667	NA	NA	NA	62	46	55	NA	NA	NA	NA	NA	NA	142	155	98	58	54	41	241	559	395	653	130	371	3060	2409	2919	2215	2497	1014	727	1664
VC_1916	Q9KQT2	Cytidylate kinase	Cytoplasm	NA	NA	NA	NA	NA	NA	NA	NA	133.667	NA	70	175	NA	58	NA	NA	NA	NA	NA	NA	NA	NA	NA	NA	NA	NA	NA	NA	NA	NA	NA	NA	NA	NA	NA	NA	NA	NA	123	153	125	NA	NA	NA	24	101
VC_1918	Q9KQT0	Peptidyl-prolyl cis-trans isomerse D	Cytoplasmic Membrane	287.333	151	280.667	115.667	272.333	307.667	423.536	666.96	1668.33	1038.33	1451	969.333	1175.33	1611	262	410	190	243	62	148	59	526	257	98	155	94	458	170	189	342	291	290	142	795	673	881	477	706	2075	1429	1501	1769	905	441	485	1745
VC_1919	Q9KQS9	DNA-binding protein HU-beta	Cytoplasm	NA	NA	NA	NA	NA	NA	NA	NA	518.333	720.333	398.5	605.667	419.667	NA	NA	NA	NA	NA	NA	NA	NA	NA	NA	NA	NA	NA	NA	NA	NA	NA	NA	NA	NA	NA	NA	NA	NA	NA	416	599	540	706	1092	363	NA	324
VC_1920	Q9KQS8	Lon protease	Cytoplasm	NA	77	NA	NA	NA	NA	132.23	111.436	838	334.333	483.667	602.667	722	642	NA	NA	NA	106	NA	48	NA	NA	NA	NA	NA	NA	NA	NA	NA	NA	NA	NA	85	272	100	185	68	110	945	657	912	647	216	140	71	657
VC_1921	Q9KQS7	ATP-dependent Clp protease ATP-binding subunit ClpX	Cytoplasm	NA	NA	NA	NA	NA	NA	44.9555	61.5792	515.333	778.667	510.667	482	875	347	NA	NA	NA	NA	NA	NA	NA	NA	NA	NA	NA	NA	NA	NA	NA	NA	NA	NA	NA	43	47	79	NA	48	460	415	671	807	606	923	435	469
VC_1922	Q9KQS6	ATP-dependent Clp protease proteolytic subunit	Cytoplasm	NA	NA	82.5	NA	NA	116	NA	85.0764	305	141.667	137.5	263.667	145.5	NA	NA	NA	NA	NA	NA	NA	NA	97	68	NA	NA	NA	NA	NA	NA	162	70	NA	NA	NA	NA	77	NA	94	421	264	230	154	183	88	64	NA
VC_1923	Q9KQS5	Trigger factor	Cytoplasm	NA	NA	NA	NA	173	70	85.7936	239.994	834.333	150.5	857.333	1194	559.333	472.333	NA	NA	NA	NA	NA	NA	NA	NA	NA	NA	NA	NA	230	185	104	105	35	NA	32	143	138	255	224	242	816	840	847	224	77	NA	632	719
VC_1927	Q9KQS1	C4-dicarboxylate TRAP transporter large permease protein DctM	Cytoplasmic Membrane	NA	NA	NA	NA	NA	NA	NA	NA	35	NA	NA	NA	NA	NA	NA	NA	NA	NA	NA	NA	NA	NA	NA	NA	NA	NA	NA	NA	NA	NA	NA	NA	NA	NA	NA	NA	NA	NA	29	41	NA	NA	NA	NA	NA	NA
VC_1929	Q9KQR9	C4-dicarboxylate-binding periplasmic protein DctP	Periplasmic Space	253.667	82.6667	184.5	140	43	114.333	129.043	59.397	1098.67	NA	369.667	375	NA	326.333	256	300	205	52	120	76	NA	191	178	85	121	214	19	58	52	88	163	92	181	112	106	84	NA	42	1269	862	1165	NA	NA	NA	211	339
VC_1933	Q9KQR5	Oxidoreductase molybdopterin-binding domain-containing protein	Cytoplasmic Membrane	NA	NA	NA	NA	NA	NA	NA	NA	86.6667	NA	NA	NA	NA	NA	NA	NA	NA	NA	NA	NA	NA	NA	NA	NA	NA	NA	NA	NA	NA	NA	NA	NA	NA	NA	NA	NA	NA	NA	85	81	94	NA	NA	NA	NA	NA
VC_1942	Q9KQQ6	Bifunctional protein FolD	Cytoplasm	NA	NA	NA	NA	47.6667	NA	NA	NA	145.667	NA	107	66.3333	NA	NA	NA	NA	NA	NA	NA	NA	NA	NA	NA	NA	NA	NA	81	22	40	NA	NA	NA	NA	NA	NA	NA	NA	NA	135	106	196	NA	NA	NA	NA	102
VC_1950	Q9KQP8	Trimethylamine-N-oxide reductase	Periplasmic Space	332.333	651.667	637	251.667	758	589.333	572.816	569.815	1453.67	1445	1419.33	1206	948.667	1200.33	380	335	282	784	677	494	307	907	697	262	168	325	910	674	690	639	696	433	412	864	528	687	361	746	1350	1300	1711	1406	1569	1360	1079	1601
VC_1951	Q9KQP7	Cytochrome c-type protein	Cytoplasmic Membrane	59	112	162.333	NA	78	114.333	190.988	152.02	492.667	490.667	530.333	364.667	222.667	301	57	61	NA	177	53	106	92	227	168	NA	NA	NA	146	50	38	97	138	108	175	329	121	267	102	129	504	503	471	690	449	333	440	624
VC_1956	Q9KQP2	Lytic murein transglycosylase, putative	Cytoplasmic Membrane	NA	NA	78	NA	NA	40	104.939	52.345	152.667	NA	NA	125.333	42	174.333	NA	NA	NA	NA	NA	NA	NA	90	66	NA	NA	NA	NA	NA	NA	37	49	34	72	150	107	137	NA	20	198	110	150	NA	NA	NA	NA	NA
VC_1960	Q9KQN8	Cell division inhibitor MinD	Cytoplasmic Membrane	NA	NA	NA	NA	NA	NA	NA	NA	271	284	321.667	297.667	285	273.5	NA	NA	NA	NA	NA	NA	NA	NA	NA	NA	NA	NA	NA	NA	NA	NA	NA	NA	NA	NA	NA	NA	NA	NA	295	188	330	329	291	232	282	257
VC_1962	Q9KQN6	Lipoprotein	Unknown	158.5	NA	74	NA	NA	NA	NA	68.9928	138	NA	230.5	NA	NA	157	174	143	NA	NA	NA	NA	NA	85	63	NA	NA	NA	NA	NA	NA	NA	NA	NA	NA	NA	NA	NA	70	68	120	133	161	NA	NA	NA	NA	272
VC_1963	Q9KQN5	SMc04008-like domain-containing protein	Cytoplasm	NA	NA	NA	NA	NA	NA	NA	NA	NA	NA	NA	NA	85.5	NA	NA	NA	NA	NA	NA	NA	NA	NA	NA	NA	NA	NA	NA	NA	NA	NA	NA	NA	NA	NA	NA	NA	NA	NA	NA	NA	NA	NA	NA	NA	NA	NA
VC_1964	Q9KQN4	Tim44-like domain-containing protein	Cytoplasmic Membrane	NA	NA	NA	NA	NA	NA	NA	NA	116	125	272.667	108.333	146.333	117.667	NA	NA	NA	NA	NA	NA	NA	NA	NA	NA	NA	NA	NA	NA	NA	NA	NA	NA	NA	NA	NA	NA	NA	NA	143	NA	89	165	85	NA	106	313
VC_1965	Q9KQN3	HTH-type transcriptional regulator MT1864/Rv1816-like C-terminal domain-containing protein	Unknown	NA	NA	NA	NA	NA	NA	NA	26.4953	NA	NA	33	NA	NA	NA	NA	NA	NA	NA	NA	NA	NA	NA	NA	NA	NA	NA	NA	NA	NA	NA	NA	NA	NA	NA	NA	26	27	NA	NA	NA	NA	NA	NA	NA	NA	33
VC_1966	Q9KQN2	Phospholipid/glycerol acyltransferase domain-containing protein	Cytoplasmic Membrane	NA	NA	NA	NA	NA	NA	70.7248	51.0196	NA	NA	54.5	NA	53.5	78	NA	NA	NA	NA	NA	NA	NA	NA	NA	NA	NA	NA	NA	NA	NA	NA	NA	NA	NA	82	61	62	34	63	NA	NA	NA	NA	NA	NA	NA	67
VC_1972	Q9KQM6	o-succinylbenzoate synthase	Cytoplasm	NA	NA	NA	NA	NA	NA	NA	NA	NA	NA	NA	NA	31	NA	NA	NA	NA	NA	NA	NA	NA	NA	NA	NA	NA	NA	NA	NA	NA	NA	NA	NA	NA	NA	NA	NA	NA	NA	NA	NA	NA	NA	NA	NA	NA	NA
VC_1973	Q9KQM5	1,4-dihydroxy-2-naphthoyl-CoA synthase	Cytoplasm	NA	24	NA	NA	51.5	NA	46.9557	51.5364	167.333	NA	105.5	202	NA	92	NA	NA	NA	24	24	NA	NA	NA	NA	NA	NA	NA	48	NA	55	NA	NA	NA	21	145	34	83	NA	32	176	87	239	NA	NA	NA	NA	84
VC_1975	Q9KQM3	2-succinyl-5-enolpyruvyl-6-hydroxy-3-cyclohexene-1-carboxylate synthase	Cytoplasmic Membrane	NA	35.6667	49.5	NA	103	55.3333	105.074	115.491	105.333	NA	84	75	NA	NA	NA	NA	NA	43	32	32	NA	61	38	NA	NA	NA	113	89	107	76	69	21	93	162	77	101	123	124	136	41	139	NA	NA	NA	NA	35
VC_1977	Q9KQM1	Alanine transaminase	Cytoplasm	NA	NA	NA	NA	40	NA	75.6107	68.6943	78	NA	85.5	92	84.6667	132	NA	NA	NA	NA	NA	NA	NA	NA	NA	NA	NA	NA	NA	49	31	NA	NA	NA	42	166	62	81	69	58	70	35	129	NA	NA	NA	NA	51
VC_1979	Q9KQL9	Deoxyguanosinetriphosphate triphosphohydrolase-like protein 1	Cytoplasm	NA	119.333	62	NA	100	105.667	62.1611	72.111	37	NA	NA	NA	NA	NA	NA	NA	NA	184	76	98	NA	68	56	NA	NA	NA	97	74	129	110	113	94	NA	138	28	52	NA	100	33	NA	41	NA	NA	NA	NA	NA
VC_1983	Q9KQL5	Peptidase, putative	Cytoplasm	NA	NA	NA	NA	NA	NA	NA	NA	NA	NA	NA	NA	NA	182	NA	NA	NA	NA	NA	NA	NA	NA	NA	NA	NA	NA	NA	NA	NA	NA	NA	NA	NA	NA	NA	NA	NA	NA	NA	NA	NA	NA	NA	NA	NA	NA
VC_1985	Q9KQL3	Long-chain-fatty-acid--CoA ligase	Cytoplasm	NA	87.3333	88.5	NA	189.667	77	176.249	181.687	478.333	689	553	433.333	486	412	NA	NA	NA	94	84	84	NA	118	59	NA	NA	NA	295	122	152	62	93	76	101	317	171	307	132	148	491	280	664	914	487	666	376	600
VC_1987	Q9KQL1	Outer membrane lipoprotein Slp, putative	Outer Membrane	249	282	212	552.667	454	216	977.882	998.778	181.333	292.667	232.333	105.333	176.333	194.333	279	289	179	303	392	151	131	339	166	595	456	607	678	306	378	223	290	135	694	1084	1243	1067	1025	911	151	126	267	297	198	383	128	192
VC_1988	Q9KQL0	Chromosome segregation ATPase	Unknown	NA	NA	NA	165	NA	NA	NA	NA	NA	NA	NA	NA	NA	NA	NA	NA	NA	NA	NA	NA	NA	NA	NA	147	183	NA	NA	NA	NA	NA	NA	NA	NA	NA	NA	NA	NA	NA	NA	NA	NA	NA	NA	NA	NA	NA
VC_1989	Q9KQK9	tRNA threonylcarbamoyladenosine biosynthesis protein TsaB	Cytoplasm	NA	NA	NA	NA	NA	NA	NA	NA	NA	NA	NA	NA	NA	85	NA	NA	NA	NA	NA	NA	NA	NA	NA	NA	NA	NA	NA	NA	NA	NA	NA	NA	NA	NA	NA	NA	NA	NA	NA	NA	NA	NA	NA	NA	NA	NA
VC_1992	Q9KQK6	Formyltetrahydrofolate deformylase	Cytoplasm	NA	46.5	NA	NA	NA	NA	NA	NA	NA	NA	NA	NA	NA	NA	NA	NA	NA	30	63	NA	NA	NA	NA	NA	NA	NA	NA	NA	NA	NA	NA	NA	NA	NA	NA	NA	NA	NA	NA	NA	NA	NA	NA	NA	NA	NA
VC_1993	Q9KQK5	2,4-dienoyl-CoA reductase	Cytoplasm	NA	77	NA	NA	55.5	NA	93.8599	109.315	175.667	74.6667	98	107	74.5	NA	NA	NA	NA	95	24	112	NA	NA	NA	NA	NA	NA	76	NA	35	NA	NA	NA	74	151	74	231	87	65	209	89	229	119	61	44	NA	95
VC_1994	Q9KQK4	Protease 4	Cytoplasmic Membrane	67.6667	173	228.333	NA	112.667	208	299.055	300.088	148.667	287.667	570.667	157.333	189.333	522.667	60	81	62	265	152	102	235	253	197	NA	NA	NA	136	111	91	238	215	171	232	383	301	322	225	373	149	139	158	459	251	153	288	833
VC_1995	Q9KQK3	asparaginase	Cytoplasm	NA	NA	NA	NA	NA	NA	NA	NA	50.5	NA	NA	89.5	NA	NA	NA	NA	NA	NA	NA	NA	NA	NA	NA	NA	NA	NA	NA	NA	NA	NA	NA	NA	NA	NA	NA	NA	NA	NA	55	NA	46	NA	NA	NA	NA	NA
VC_1997	Q9KQK1	Lipoprotein	Unknown	NA	NA	NA	NA	NA	NA	34.6987	55.3237	103.667	NA	81.5	NA	100.5	NA	NA	NA	NA	NA	NA	NA	NA	NA	NA	NA	NA	NA	NA	NA	NA	NA	NA	NA	NA	43	28	59	70	41	69	64	178	NA	NA	NA	NA	66
VC_2000	Q9KQJ8	Glyceraldehyde-3-phosphate dehydrogenase	Cytoplasm	56.3333	303	66	76.3333	263.667	159	856.438	867.636	2771	768.667	2585.67	3486.67	2110.33	2117.33	86	35	48	268	170	471	74	64	60	128	40	61	240	270	281	194	194	89	584	1307	823	1006	723	898	2749	1860	3704	1034	1011	261	2080	2169
VC_2001	Q9KQJ7	Putative glucose-6-phosphate 1-epimerase	Unknown	NA	NA	NA	NA	NA	NA	NA	NA	160.667	NA	178.5	219.333	141	NA	NA	NA	NA	NA	NA	NA	NA	NA	NA	NA	NA	NA	NA	NA	NA	NA	NA	NA	NA	NA	NA	NA	NA	NA	199	109	174	NA	NA	NA	NA	176
VC_2002	Q9KQJ6	Periplasmic protein	Cytoplasmic Membrane	30	NA	NA	33.5	NA	NA	57.4978	52.9231	NA	NA	NA	NA	NA	NA	31	29	NA	NA	NA	NA	NA	NA	NA	21	46	NA	NA	NA	NA	NA	NA	NA	NA	58	57	54	61	45	NA	NA	NA	NA	NA	NA	NA	NA
VC_2004	Q9KQJ4	Haem-binding uptake Tiki superfamily ChaN domain-containing protein	Unknown	81.3333	NA	69.3333	98.3333	46	54	96.3576	104.126	NA	NA	70	NA	NA	50	112	97	35	NA	NA	NA	35	102	71	89	82	124	51	36	51	54	54	NA	65	186	74	112	140	72	NA	NA	NA	NA	NA	NA	NA	53
VC_2005	Q9KQJ3	Uncharacterized protein	Unknown	418	NA	NA	1032	NA	NA	NA	NA	NA	NA	NA	NA	NA	NA	334	633	287	NA	NA	NA	NA	NA	NA	936	1085	1075	NA	NA	NA	NA	NA	NA	NA	NA	NA	NA	NA	NA	NA	NA	NA	NA	NA	NA	NA	NA
VC_2006	Q9KQJ2	Chemotaxis protein CheV	Cytoplasm	NA	NA	NA	NA	NA	NA	NA	NA	316	153	156.667	199.667	201.5	213	NA	NA	NA	NA	NA	NA	NA	NA	NA	NA	NA	NA	NA	NA	NA	NA	NA	NA	NA	NA	NA	NA	NA	NA	337	208	403	304	108	47	27	171
VC_2007	Q9KQJ1	Transcriptional regulator, ROK family	Cytoplasm	NA	NA	NA	NA	NA	NA	NA	NA	NA	NA	56.5	42	NA	50.6667	NA	NA	NA	NA	NA	NA	NA	NA	NA	NA	NA	NA	NA	NA	NA	NA	NA	NA	NA	NA	NA	NA	NA	NA	NA	NA	NA	NA	NA	NA	NA	60
VC_2008	Q9KQJ0	Pyruvate kinase	Cytoplasm	NA	66.3333	NA	NA	72.3333	82.5	86.9981	68.581	919.667	NA	262.667	698.667	214	177.5	NA	NA	NA	97	65	37	NA	NA	NA	NA	NA	NA	90	42	85	80	85	NA	55	146	82	140	48	48	914	646	1199	NA	NA	NA	82	239
VC_2009	Q9KQI9	PNPLA domain-containing protein	Unknown	NA	NA	NA	NA	NA	NA	59.2969	128.16	97.5	NA	NA	NA	NA	NA	NA	NA	NA	NA	NA	NA	NA	NA	NA	NA	NA	NA	NA	NA	NA	NA	NA	NA	35	161	37	191	107	103	84	NA	111	NA	NA	NA	NA	NA
VC_2011	Q9KQI7	Outer membrane protein beta-barrel domain-containing protein	Outer Membrane	132.667	NA	NA	289.667	NA	NA	329.301	332.776	NA	180	161	NA	NA	NA	112	193	93	NA	NA	NA	NA	NA	NA	254	222	393	NA	NA	NA	NA	NA	NA	325	401	274	539	265	258	NA	NA	NA	269	NA	91	NA	213
VC_2013	Q9KQI5	PTS system glucose-specific EIICB component	Cytoplasmic Membrane	275.333	248.667	291.333	70	338.5	344.333	502.163	640.254	991	1434.33	1245	687.333	810.333	1236.67	344	304	178	261	215	270	198	356	320	90	46	74		337	340	324	357	352	243	1036	503	658	701	569	991	681	1301	1515	1270	1518	894	1188
VC_2019	Q9KQH9	3-oxoacyl-[acyl-carrier-protein] synthase 2	Cytoplasm	NA	NA	NA	NA	NA	NA	NA	42.4735	316.333	NA	305.5	312	233	350	NA	NA	NA	NA	NA	NA	NA	NA	NA	NA	NA	NA	NA	NA	NA	NA	NA	NA	NA	NA	NA	82	22	NA	365	165	419	NA	NA	NA	NA	235
VC_2020	Q9KQH8	Acyl carrier protein	Cytoplasm	NA	NA	NA	NA	NA	NA	NA	NA	559.333	NA	269	509	NA	NA	NA	NA	NA	NA	NA	NA	NA	NA	NA	NA	NA	NA	NA	NA	NA	NA	NA	NA	NA	NA	NA	NA	NA	NA	534	423	721	NA	NA	NA	NA	140
VC_2021	Q9KQH7	3-oxoacyl-[acyl-carrier-protein] reductase FabG	Cytoplasm	NA	100.5	NA	NA	109	NA	98.6649	103.346	969.667	252	840	1093.33	424.333	477.667	NA	NA	NA	91	NA	110	NA	NA	NA	NA	NA	NA	99	113	115	NA	NA	NA	46	261	80	178	53	117	1032	682	1195	353	151	NA	385	934
VC_2022	Q9KQH6	Malonyl CoA-acyl carrier protein transacylase	Cytoplasm	NA	NA	NA	NA	NA	NA	NA	48.6632	379	NA	335	340	NA	NA	NA	NA	NA	NA	NA	NA	NA	NA	NA	NA	NA	NA	NA	NA	NA	NA	NA	NA	NA	NA	NA	40	67	43	358	202	577	NA	NA	NA	NA	229
VC_2023	Q9KQH5	Beta-ketoacyl-[acyl-carrier-protein] synthase III 1	Cytoplasm	NA	NA	NA	NA	28.5	36.5	NA	NA	247.667	NA	267	182.667	218	213	NA	NA	NA	NA	NA	NA	NA	NA	NA	NA	NA	NA	NA	25	32	45	28	NA	NA	NA	NA	NA	NA	NA	240	164	339	NA	NA	NA	NA	227
VC_2025	Q9KQH3	Large ribosomal subunit protein bL32	Cytoplasm	NA	NA	NA	NA	NA	NA	NA	NA	191	NA	NA	179.5	NA	NA	NA	NA	NA	NA	NA	NA	NA	NA	NA	NA	NA	NA	NA	NA	NA	NA	NA	NA	NA	NA	NA	NA	NA	NA	226	151	196	NA	NA	NA	NA	NA
VC_2030	Q9KQG8	Ribonuclease E	Cytoplasmic Membrane	NA	NA	NA	NA	60.3333	NA	66.9701	88.9101	1371.67	680.333	725.333	1086.33	1077.67	753	NA	NA	NA	NA	NA	NA	NA	NA	NA	NA	NA	NA	61	57	63	NA	NA	NA	NA	69	65	85	NA	93	1481	1124	1510	1192	624	225	170	957
VC_2033	Q9KQG5	Aldehyde-alcohol dehydrogenase	Cytoplasm	NA	140.333	39	NA	310.333	249.333	192.452	127.357	3447.67	961.667	2141.67	4116.67	3216.33	3534.67	NA	NA	NA	204	112	105	34	35	48	NA	NA	NA	326	285	320	253	267	228	120	550	108	408	61	83	3386	3348	3609	1264	1231	390	1125	2343
VC_2036	Q9KQG2	Aspartate-semialdehyde dehydrogenase 1	Cytoplasm	NA	100.333	65.3333	NA	151.667	32.5	107.889	87.4114	192	NA	96	171	47.5	66.5	NA	NA	NA	90	120	91	33	100	63	NA	NA	NA	203	102	150	NA	29	36	NA	120	97	123	30	181	135	161	280	NA	NA	NA	42	71
VC_2038	Q9KQG0	Phosphorelay protein LuxU	Cytoplasmic Membrane	NA	NA	29	NA	NA	NA	68.0808	80.1935	108.333	102.333	68	36.5	NA	NA	NA	NA	NA	NA	NA	NA	NA	29	29	NA	NA	NA	NA	NA	NA	NA	NA	NA	45	103	NA	109	NA	59	72	95	158	108	84	115	NA	76
VC_2039	Q9KQF9	Nucleoid-associated protein VC_2039	Cytoplasm	NA	NA	NA	NA	NA	NA	NA	NA	222.667	132	121	170	177.333	167	NA	NA	NA	NA	NA	NA	NA	NA	NA	NA	NA	NA	NA	NA	NA	NA	NA	NA	NA	NA	NA	NA	NA	NA	158	175	335	173	91	NA	NA	69
VC_2041	Q9KQF7	Hydrolase	Cytoplasmic Membrane	43	NA	NA	NA	NA	NA	114.473	105.62	138.667	273.5	339.333	143.5	179.667	380.667	41	45	NA	NA	NA	NA	NA	NA	NA	NA	NA	NA	NA	NA	NA	NA	NA	NA	NA	117	112	169	83	84	158	127	131	287	260	NA	322	309
VC_2044	Q9KQF4	Glutaredoxin	Unknown	NA	NA	NA	NA	NA	NA	NA	NA	112.667	NA	121	100	NA	79	NA	NA	NA	NA	NA	NA	NA	NA	NA	NA	NA	NA	NA	NA	NA	NA	NA	NA	NA	NA	NA	NA	NA	NA	73	77	188	NA	NA	NA	NA	113
VC_2045	Q9KQF3	Superoxide dismutase	Periplasmic Space	NA	42.3333	NA	NA	80.3333	73	68.7895	49.9191	221.667	NA	233	192.333	NA	46.5	NA	NA	NA	63	35	29	NA	NA	NA	NA	NA	NA	98	59	84	83	72	64	NA	91	52	37	41	82	231	98	336	NA	NA	NA	NA	141
VC_2048	Q9KQF0	VacJ lipoprotein	Outer Membrane	NA	NA	NA	NA	NA	NA	197.813	NA	NA	NA	NA	NA	NA	NA	NA	NA	NA	NA	NA	NA	NA	NA	NA	NA	NA	NA	NA	NA	NA	NA	NA	NA	NA	182	215	NA	NA	NA	NA	NA	NA	NA	NA	NA	NA	NA
VC_2051	Q9KQE9	Thiol:disulfide interchange protein DsbE	Cytoplasmic Membrane	NA	NA	NA	NA	NA	NA	NA	NA	NA	NA	NA	NA	NA	64.5	NA	NA	NA	NA	NA	NA	NA	NA	NA	NA	NA	NA	NA	NA	NA	NA	NA	NA	NA	NA	NA	NA	NA	NA	NA	NA	NA	NA	NA	NA	NA	NA
VC_2052	Q9KQE8	Cytochrome c-type biogenesis protein CcmF	Cytoplasmic Membrane	NA	NA	47.5	NA	NA	NA	NA	NA	NA	NA	NA	NA	NA	78	NA	NA	NA	NA	NA	NA	NA	51	44	NA	NA	NA	NA	NA	NA	NA	NA	NA	NA	NA	NA	NA	NA	NA	NA	NA	NA	NA	NA	NA	NA	NA
VC_2053	Q9KQE7	Cytochrome c-type biogenesis protein CcmE	Cytoplasmic Membrane	NA	NA	NA	NA	NA	NA	95	NA	66.6667	54.3333	94	NA	NA	78	NA	NA	NA	NA	NA	NA	NA	NA	NA	NA	NA	NA	NA	NA	NA	NA	NA	NA	95	95	NA	NA	NA	NA	62	51	87	87	36	40	69	110
VC_2058	Q9KQE2	DUF2802 domain-containing protein	Unknown	NA	87	110	NA	NA	75.5	78.2033	99.4825	97	148	168.667	120.333	156.333	121	NA	NA	NA	87	NA	87	NA	117	103	NA	NA	NA	NA	NA	NA	93	58	NA	53	94	96	85	117	99	108	133	50	133	171	140	132	193
VC_2059	Q9KQE1	Purine-binding chemotaxis protein CheW	Cytoplasm	48.5	NA	NA	53	50.5	41.5	NA	NA	1646	NA	441	1304.33	314.333	298.5	51	46	NA	NA	NA	NA	NA	NA	NA	NA	63	43		41	60	33	50	NA	NA	NA	NA	NA	NA	NA	1724	1218	1996	NA	NA	NA	125	414
VC_2061	Q9KQD9	ParA family protein	Unknown	NA	NA	NA	NA	NA	NA	NA	NA	115.5	88.5	51	92.3333	69.5	109.5	NA	NA	NA	NA	NA	NA	NA	NA	NA	NA	NA	NA	NA	NA	NA	NA	NA	NA	NA	NA	NA	NA	NA	NA	84	NA	147	153	24	NA	NA	47
VC_2062	Q9KQD8	Protein-glutamate methylesterase/protein-glutamine glutaminase 1	Cytoplasm	NA	NA	NA	NA	NA	NA	NA	NA	362.333	69.5	122.333	271	143.5	129.5	NA	NA	NA	NA	NA	NA	NA	NA	NA	NA	NA	NA	NA	NA	NA	NA	NA	NA	NA	NA	NA	NA	NA	NA	366	213	508	100	39	NA	71	116
VC_2063	Q9KQD7	Phosphorelay protein LuxU	Cytoplasm	66	NA	NA	93.3333	NA	NA	NA	NA	2511.67	436	897.333	2123.67	1759.33	527.667	67	89	42	NA	NA	NA	NA	NA	NA	80	115	85	NA	NA	NA	NA	NA	NA	NA	NA	NA	NA	NA	NA	2663	1898	2974	754	301	253	226	940
VC_2064	Q9KQD6	Protein phosphatase CheZ	Bacterial-Type Flagellum	NA	57.5	NA	NA	54.5	NA	107.972	NA	350.667	94.5	120.667	335.333	146.5	109.333	NA	NA	NA	NA	55	60	NA	NA	NA	NA	NA	NA	45	NA	64	NA	NA	NA	111	162	70	NA	NA	NA	360	239	453	144	NA	45	79	146
VC_2065	Q9KQD5	Chemotaxis protein CheY-3	Cytoplasm	NA	NA	NA	NA	NA	NA	NA	NA	201.667	NA	127.5	137.333	NA	218.5	NA	NA	NA	NA	NA	NA	NA	NA	NA	NA	NA	NA	NA	NA	NA	NA	NA	NA	NA	NA	NA	NA	NA	NA	175	170	260	NA	NA	NA	NA	61
VC_2066	Q9KQD4	RNA polymerase sigma factor FliA	Cytoplasm	NA	NA	NA	NA	NA	NA	NA	NA	NA	NA	NA	NA	48	NA	NA	NA	NA	NA	NA	NA	NA	NA	NA	NA	NA	NA	NA	NA	NA	NA	NA	NA	NA	NA	NA	NA	NA	NA	NA	NA	NA	NA	NA	NA	NA	NA
VC_2067	Q9KQD3	MinD-related protein	Cytoplasm	NA	NA	NA	NA	59.3333	NA	57.1314	NA	136.333	191.667	137	116.667	122	171	NA	NA	NA	NA	NA	NA	NA	NA	NA	NA	NA	NA	72	45	61	NA	NA	NA	48	68	NA	NA	NA	NA	54	95	260	216	95	264	55	90
VC_2068	Q9KQD2	Flagellar biosynthesis protein FlhF	Bacterial-Type Flagellum	NA	NA	NA	NA	NA	NA	NA	NA	270	339.667	286.333	242.667	356	309.667	NA	NA	NA	NA	NA	NA	NA	NA	NA	NA	NA	NA	NA	NA	NA	NA	NA	NA	NA	NA	NA	NA	NA	NA	260	143	407	534	318	167	104	368
VC_2069	Q9KQD1	Flagellar biosynthesis protein FlhA	Bacterial-Type Flagellum	NA	NA	NA	NA	NA	NA	85.557	58.0948	53	134.5	178.333	83	101	134	NA	NA	NA	NA	NA	NA	NA	NA	NA	NA	NA	NA	NA	NA	NA	NA	NA	NA	NA	120	61	75	NA	45	51	57	51	178	91	NA	60	258
VC_2070	Q9KQD0	Phosphohistidine phosphatase	Cytoplasm	NA	NA	NA	NA	NA	NA	NA	NA	132.667	NA	48.5	110	NA	NA	NA	NA	NA	NA	NA	NA	NA	NA	NA	NA	NA	NA	NA	NA	NA	NA	NA	NA	NA	NA	NA	NA	NA	NA	173	70	155	NA	NA	NA	NA	38
VC_2072	Q9KQC8	Protease 3	Unknown	NA	NA	NA	NA	NA	NA	NA	NA	77.5	NA	NA	NA	NA	NA	NA	NA	NA	NA	NA	NA	NA	NA	NA	NA	NA	NA	NA	NA	NA	NA	NA	NA	NA	NA	NA	NA	NA	NA	71	NA	84	NA	NA	NA	NA	NA
VC_2074	Q9KQC6	Arginine--tRNA ligase	Cytoplasm	NA	89.3333	NA	NA	73.3333	29.6667	129.054	135.75	411.333	NA	287	380.667	542	256.667	NA	NA	NA	76	31	161	NA	NA	NA	NA	NA	NA	106	74	40	31	27	31	74	282	103	200	106	118	462	269	503	NA	NA	NA	44	333
VC_2081	Q9KQB9	High-affinity zinc uptake system protein ZnuA	Periplasmic Space	92.5	NA	NA	NA	NA	NA	65.9924	NA	90.3333	NA	205.5	72	NA	117.667	110	75	NA	NA	NA	NA	NA	NA	NA	NA	NA	NA	NA	NA	NA	NA	NA	NA	67	NA	65	NA	NA	NA	80	33	158	NA	NA	NA	NA	235
VC_2082	Q9KQB8	Zinc import ATP-binding protein ZnuC	Cytoplasm	NA	NA	NA	NA	NA	NA	104.79	80.399	NA	NA	31	NA	NA	NA	NA	NA	NA	NA	NA	NA	NA	NA	NA	NA	NA	NA	NA	NA	NA	NA	NA	NA	NA	139	79	101	64	NA	NA	NA	NA	NA	NA	NA	30	NA
VC_2084	Q9KQB6	Succinate--CoA ligase [ADP-forming] subunit alpha	Cytoplasm	NA	229	NA	NA	395	NA	185.625	188.155	1321	179.5	696.667	1520	375.667	284	NA	NA	NA	339	104	244	NA	NA	NA	NA	NA	NA	501	338	346	NA	NA	NA	146	296	148	197	153	221	1279	934	1750	230	129	NA	174	875
VC_2085	Q9KQB5	Succinate--CoA ligase [ADP-forming] subunit beta	Cytoplasm	NA	234.333	54.3333	NA	541.333	NA	238.105	291.157	1124.33	241.333	806.333	1397.67	642.333	263.667	NA	NA	NA	273	191	239	34	80	49	NA	NA	NA	630	573	421	NA	NA	NA	173	270	289	237	283	368	1138	890	1345	343	253	128	641	911
VC_2086	Q9KQB4	Dihydrolipoyllysine-residue succinyltransferase component of 2-oxoglutarate dehydrogenase complex	Cytoplasm	NA	384.667	223.5	NA	420.667	151.667	303.434	300.707	1908.67	1674	944.667	1806.33	2419	361	NA	NA	NA	495	155	504	NA	233	214	NA	NA	NA	578	336	348	194	117	144	156	546	328	427	199	320	2141	1530	2055	1788	1587	1647	717	1012
VC_2087	Q9KQB3	Oxoglutarate dehydrogenase (succinyl-transferring)	Cytoplasm	NA	94	NA	NA	103.667	73.5	249.439	361.653	2637.67	2525.33	860.667	2408.67	2736	1019.33	NA	NA	NA	83	NA	105	NA	NA	NA	NA	NA	NA	164	91	56	101	NA	46	144	506	213	548	209	413	2862	2390	2661	2856	2614	2106	106	1092
VC_2088	Q9KQB2	Succinate dehydrogenase iron-sulfur subunit O	Cytoplasmic Membrane	207.667	198.333	527.667	103.333	274.333	170.333	376.476	610.296	1668	2099.67	1810.67	1766.67	1510.33	849	172	303	148	236	148	211	208	848	527	97	100	113	378	220	225	189	210	112	183	582	501	601	507	746	1756	1555	1693	2822	2550	927	1088	2415
VC_2089	Q9KQB1	Succinate dehydrogenase flavoprotein subunit	Cytoplasmic Membrane	182.333	182	548.333	189.333	518	236.667	292.182	559.021	2917.33	3438.33	3178	2703.67	2485	1840.67	179	270	98	189	141	216	226	825	594	273	169	126	752	447	355	201	296	213	119	765	274	645	512	529	3689	2066	2997	3816	3485	3014	2892	3398
VC_2090	Q9KQB0	Succinate dehydrogenase hydrophobic membrane anchor subunit	Cytoplasmic Membrane	NA	NA	NA	NA	NA	NA	NA	NA	NA	NA	79.5	NA	NA	NA	NA	NA	NA	NA	NA	NA	NA	NA	NA	NA	NA	NA	NA	NA	NA	NA	NA	NA	NA	NA	NA	NA	NA	NA	NA	NA	NA	NA	NA	NA	NA	90
VC_2092	Q9KQA8	Citrate synthase	Cytoplasm	47.5	758.667	381.667	70	1172.67	409.667	411.54	357.587	2593.67	1785.67	890	2085.33	1091	349.5	50	NA	45	1111	500	665	189	635	321	64	76	NA	1628	1036	854	388	426	415	217	880	365	742	167	369	2749	2672	2360	2935	1834	588	197	837
VC_2093	Q9KQA7	GTP cyclohydrolase 1 type 2 homolog	Cytoplasm	NA	NA	NA	NA	43	NA	NA	NA	NA	NA	NA	NA	NA	NA	NA	NA	NA	NA	NA	NA	NA	NA	NA	NA	NA	NA	47	NA	39	NA	NA	NA	NA	NA	NA	NA	NA	NA	NA	NA	NA	NA	NA	NA	NA	NA
VC_2094	Q9KQA6	Type II citrate synthase	Cytoplasm	NA	NA	NA	NA	NA	NA	NA	NA	NA	NA	NA	NA	41.5	NA	NA	NA	NA	NA	NA	NA	NA	NA	NA	NA	NA	NA	NA	NA	NA	NA	NA	NA	NA	NA	NA	NA	NA	NA	NA	NA	NA	NA	NA	NA	NA	NA
VC_2095	Q9KQA5	Phosphoglucomutase	Cytoplasm	NA	59	199	NA	222.333	110	167.175	211.42	1255.33	124.5	586.333	1180.33	362.667	77	NA	NA	NA	61	55	61	NA	209	189	NA	NA	NA	235	229	203	NA	85	135	81	261	221	198	157	304	1480	939	1347	144	105	NA	83	499
VC_2096	Q9KQA4	Negative modulator of initiation of replication	Cytoplasm	NA	NA	NA	NA	NA	NA	NA	NA	468	NA	379	411.333	385	361	NA	NA	NA	NA	NA	NA	NA	NA	NA	NA	NA	NA	NA	NA	NA	NA	NA	NA	NA	NA	NA	NA	NA	NA	523	378	503	NA	NA	NA	NA	359
VC_2099	Q9KQA1	Flavodoxin	Cytoplasm	NA	NA	NA	NA	NA	NA	NA	NA	207	NA	177.5	189	NA	63	NA	NA	NA	NA	NA	NA	NA	NA	NA	NA	NA	NA	NA	NA	NA	NA	NA	NA	NA	NA	NA	NA	NA	NA	234	91	296	NA	NA	NA	NA	77
VC_2106	P0C6C8	Ferric uptake regulation protein	Cytoplasm	NA	NA	NA	NA	102.5	NA	80.1935	84.4275	213	NA	101.5	159	NA	NA	NA	NA	NA	NA	NA	NA	NA	NA	NA	NA	NA	NA	117	NA	88	NA	NA	NA	NA	109	59	81	NA	88	172	136	331	NA	NA	NA	NA	47
VC_2107	P23247	Aspartate-semialdehyde dehydrogenase 2	Cytoplasm	NA	157.667	NA	NA	215.667	61	103.875	75.9001	303.667	NA	285.333	249.333	139	140.5	NA	NA	NA	61	163	249	NA	NA	NA	NA	NA	NA	324	112	211	78	52	53	NA	130	83	128	28	122	373	256	282	NA	NA	NA	88	188
VC_2108	Q9KQ92	Erythronate-4-phosphate dehydrogenase	Cytoplasm	NA	NA	NA	NA	NA	NA	NA	NA	100	NA	106.5	102	59	106.333	NA	NA	NA	NA	NA	NA	NA	NA	NA	NA	NA	NA	NA	NA	NA	NA	NA	NA	NA	NA	NA	NA	NA	NA	56	74	170	NA	NA	NA	NA	130
VC_2111	Q9KQ90	NADPH-dependent FMN reductase-like domain-containing protein	Cytoplasm	NA	NA	NA	NA	NA	NA	NA	NA	166	NA	NA	130	NA	141	NA	NA	NA	NA	NA	NA	NA	NA	NA	NA	NA	NA	NA	NA	NA	NA	NA	NA	NA	NA	NA	NA	NA	NA	161	158	179	NA	NA	NA	NA	NA
VC_2116	Q9KQ85	Chorismate synthase	Cytoplasm	NA	NA	NA	NA	NA	NA	NA	NA	88.5	NA	100	106.333	NA	66	NA	NA	NA	NA	NA	NA	NA	NA	NA	NA	NA	NA	NA	NA	NA	NA	NA	NA	NA	NA	NA	NA	NA	NA	NA	118	59	NA	NA	NA	NA	54
VC_2118	Q9KQ83	50S ribosomal protein L3 glutamine methyltransferase	Cytoplasm	NA	NA	NA	NA	NA	NA	NA	NA	79.6667	195.5	94.3333	94.5	109.5	156	NA	NA	NA	NA	NA	NA	NA	NA	NA	NA	NA	NA	NA	NA	NA	NA	NA	NA	NA	NA	NA	NA	NA	NA	126	57	56	244	147	NA	30	151
VC_2125	Q9KQ76	Flagellar motor switch protein FliN	Bacterial-Type Flagellum	NA	NA	NA	NA	NA	NA	NA	30.7409	133.667	85.5	71.5	164.333	81	77.3333	NA	NA	NA	NA	NA	NA	NA	NA	NA	NA	NA	NA	NA	NA	NA	NA	NA	NA	NA	NA	NA	27	NA	35	183	124	94	81	90	NA	NA	83
VC_2126	Q9KQ75	Flagellar motor switch protein FliM	Bacterial-Type Flagellum	NA	NA	NA	NA	NA	NA	48.0625	NA	229.667	NA	83.5	183	138	NA	NA	NA	NA	NA	NA	NA	NA	NA	NA	NA	NA	NA	NA	NA	NA	NA	NA	NA	33	70	NA	NA	NA	NA	228	213	248	NA	NA	NA	NA	81
VC_2127	Q9KQ74	Flagellar protein FliL	Bacterial-Type Flagellum	NA	NA	NA	NA	NA	NA	NA	73.6071	120	173.667	116.667	100.333	107	103	NA	NA	NA	NA	NA	NA	NA	NA	NA	NA	NA	NA	NA	NA	NA	NA	NA	NA	NA	NA	NA	86	NA	63	105	126	129	223	117	181	115	157
VC_2128	Q9KQ73	Flagellar hook-length control protein FliK, putative	Bacterial-Type Flagellum	1197.67	NA	37	3488.67	NA	63	NA	NA	101.5	NA	NA	95	NA	NA	1087	1572	934	NA	NA	NA	NA	51	23	3187	3354	3925	NA	NA	NA	61	61	67	NA	NA	NA	NA	NA	NA	107	NA	96	NA	NA	NA	NA	NA
VC_2130	Q9KQ71	Flagellum-specific ATP synthase	Bacterial-Type Flagellum	NA	NA	NA	NA	NA	NA	NA	NA	NA	NA	NA	80.3333	90	55.5	NA	NA	NA	NA	NA	NA	NA	NA	NA	NA	NA	NA	NA	NA	NA	NA	NA	NA	NA	NA	NA	NA	NA	NA	NA	NA	NA	NA	NA	NA	NA	NA
VC_2131	Q9KQ70	Flagellar assembly protein FliH	Bacterial-Type Flagellum	NA	NA	NA	NA	NA	NA	NA	NA	142.333	NA	NA	128.333	NA	NA	NA	NA	NA	NA	NA	NA	NA	NA	NA	NA	NA	NA	NA	NA	NA	NA	NA	NA	NA	NA	NA	NA	NA	NA	120	66	241	NA	NA	NA	NA	NA
VC_2132	Q9X4Q9	Flagellar motor switch protein FliG	Bacterial-Type Flagellum	NA	NA	NA	NA	NA	NA	NA	NA	60.3333	NA	NA	75.3333	75	NA	NA	NA	NA	NA	NA	NA	NA	NA	NA	NA	NA	NA	NA	NA	NA	NA	NA	NA	NA	NA	NA	NA	NA	NA	43	31	107	NA	NA	NA	NA	NA
VC_2133	Q9KQ69	Flagellar M-ring protein	Bacterial-Type Flagellum	56.5	NA	94	68.5	NA	NA	92.7901	68.4378	302.333	245	338.333	227.333	331.667	273.333	58	55	NA	NA	NA	NA	54	149	79	62	75	NA	NA	NA	NA	NA	NA	NA	NA	123	70	159	42	48	357	260	290	313	240	182	275	410
VC_2134	Q9KQ68	Flagellar hook-basal body complex protein FliE	Bacterial-Type Flagellum	NA	NA	NA	106.333	NA	NA	NA	NA	NA	NA	NA	NA	NA	NA	NA	NA	NA	NA	NA	NA	NA	NA	NA	110	126	83	NA	NA	NA	NA	NA	NA	NA	NA	NA	NA	NA	NA	NA	NA	NA	NA	NA	NA	NA	NA
VC_2135	Q9KQ67	Sigma-54 dependent response regulator	Cytoplasm	NA	NA	NA	NA	NA	NA	NA	NA	80.6667	131	97.5	84.6667	154	104.667	NA	NA	NA	NA	NA	NA	NA	NA	NA	NA	NA	NA	NA	NA	NA	NA	NA	NA	NA	NA	NA	NA	NA	NA	78	43	121	188	134	71	NA	99
VC_2136	H9L4P6	histidine kinase	Cytoplasmic Membrane	NA	NA	NA	NA	NA	NA	NA	NA	41.5	71.5	NA	NA	81.5	76.5	NA	NA	NA	NA	NA	NA	NA	NA	NA	NA	NA	NA	NA	NA	NA	NA	NA	NA	NA	NA	NA	NA	NA	NA	48	35	NA	106	37	NA	NA	NA
VC_2137	Q9KQ66	Sigma-54 dependent transcriptional activator	Cytoplasm	NA	NA	NA	NA	NA	NA	NA	NA	248	267.667	226	164	261.667	236	NA	NA	NA	NA	NA	NA	NA	NA	NA	NA	NA	NA	NA	NA	NA	NA	NA	NA	NA	NA	NA	NA	NA	NA	332	159	253	441	269	93	96	356
VC_2138	Q9KQ65	Flagellar secretion chaperone FliS	Bacterial-Type Flagellum	NA	NA	NA	NA	81.5	NA	NA	NA	NA	NA	NA	NA	138.333	NA	NA	NA	NA	NA	NA	NA	NA	NA	NA	NA	NA	NA	81	NA	82	NA	NA	NA	NA	NA	NA	NA	NA	NA	NA	NA	NA	NA	NA	NA	NA	NA
VC_2140	Q9KQ63	Flagellar hook-associated protein 2	Bacterial-Type Flagellum	949	63	86.5	1182.67	48.5	133.667	NA	NA	64.6667	NA	NA	76.3333	NA	NA	809	1181	857	40	86	NA	NA	113	60	1272	1257	1019	42	55	NA	157	119	125	NA	NA	NA	NA	NA	NA	60	27	107	NA	NA	NA	NA	NA
VC_2141	P0C6D4	Protein FlaG	Bacterial-Type Flagellum	426.333	NA	NA	640.667	33	NA	NA	NA	NA	NA	NA	NA	48	NA	382	538	359	NA	NA	NA	NA	NA	NA	608	714	600	35	NA	31	NA	NA	NA	NA	NA	NA	NA	NA	NA	NA	NA	NA	NA	NA	NA	NA	NA
VC_2142	P0C6C4	Flagellin B	Bacterial-Type Flagellum	NA	NA	NA	NA	NA	NA	152.641	124.385	NA	NA	NA	NA	NA	NA	NA	NA	NA	NA	NA	NA	NA	NA	NA	NA	NA	NA	NA	NA	NA	NA	NA	NA	98	382	95	140	79	174	NA	NA	NA	NA	NA	NA	NA	NA
VC_2143	P0C6C6	Flagellin D	Bacterial-Type Flagellum	21459.7	NA	4283.67	NA	7306.67	4940.5	666.966	519.871	3573.33	2529.67	4350.33	3811	NA	1055	20726	24730	18923	NA	NA	NA	1623	6724	4504	NA	NA	NA	9188	5658	7074	5603	4278	NA	554	1024	523	500	583	482	3858	4285	2577	2892	2061	2636	6243	3870
VC_2145	Q9KQ59	TyrA protein	Cytoplasm	NA	NA	NA	NA	89.3333	NA	NA	63.4665	294.333	NA	154	249	NA	NA	NA	NA	NA	NA	NA	NA	NA	NA	NA	NA	NA	NA	114	80	74	NA	NA	NA	NA	NA	NA	53	NA	76	342	232	309	NA	NA	NA	NA	85
VC_2152	Q9KQ52	Succinyl-diaminopimelate desuccinylase	Cytoplasm	NA	NA	NA	NA	NA	NA	NA	NA	137.5	NA	NA	85	NA	NA	NA	NA	NA	NA	NA	NA	NA	NA	NA	NA	NA	NA	NA	NA	NA	NA	NA	NA	NA	NA	NA	NA	NA	NA	NA	81	194	NA	NA	NA	NA	NA
VC_2156	Q9KQ48	Outer membrane protein assembly factor BamC	Outer Membrane	654.333	281.333	400.333	712.333	451.667	374.667	508.604	591.998	265.667	233.5	369.667	242.333	216.333	241.667	719	703	541	235	472	137	224	596	381	679	661	797	572	479	304	373	377	374	343	634	605	585	646	549	373	156	268	349	118	NA	138	470
VC_2157	Q9KQ47	4-hydroxy-tetrahydrodipicolinate synthase	Cytoplasm	NA	73.5	NA	NA	144.333	NA	102.161	89.174	626.667	NA	447	625.333	374	462.667	NA	NA	NA	81	NA	66	NA	NA	NA	NA	NA	NA	227	94	112	NA	NA	NA	67	218	73	142	NA	56	593	554	733	NA	NA	NA	137	501
VC_2159	Q9KQ45	Glycine cleavage system transcriptional repressor	Cytoplasm	NA	NA	NA	NA	22	NA	NA	NA	171.667	NA	NA	139.667	NA	NA	NA	NA	NA	NA	NA	NA	NA	NA	NA	NA	NA	NA	19	NA	25	NA	NA	NA	NA	NA	NA	NA	NA	NA	210	99	206	NA	NA	NA	NA	NA
VC_2160	Q9KQ44	thioredoxin-dependent peroxiredoxin	Cytoplasm	NA	NA	NA	NA	NA	NA	NA	NA	253	NA	131	NA	NA	NA	NA	NA	NA	NA	NA	NA	NA	NA	NA	NA	NA	NA	NA	NA	NA	NA	NA	NA	NA	NA	NA	NA	NA	NA	210	NA	296	NA	NA	NA	NA	114
VC_2161	Q9KQ43	Methyl-accepting chemotaxis protein	Cytoplasmic Membrane	NA	NA	137.5	NA	NA	45	126.043	75.8621	NA	NA	NA	NA	NA	NA	NA	NA	NA	NA	NA	NA	NA	163	112	NA	NA	NA	NA	NA	NA	50	40	NA	88	185	123	165	42	63	NA	NA	NA	NA	NA	NA	NA	NA
VC_2162	Q9KQ42	Permease PerM, putative	Cytoplasmic Membrane	NA	NA	NA	NA	NA	NA	NA	NA	NA	NA	84	NA	NA	NA	NA	NA	NA	NA	NA	NA	NA	NA	NA	NA	NA	NA	NA	NA	NA	NA	NA	NA	NA	NA	NA	NA	NA	NA	NA	NA	NA	NA	NA	NA	NA	68
VC_2164	Q9KQ40	Putative beta-barrel assembly-enhancing protease	Periplasmic Space	91.3333	NA	72.5	59	35	NA	169.608	45.2769	91.6667	NA	NA	NA	NA	115	116	68	90	NA	NA	NA	NA	65	80	52	56	69	NA	35	35	NA	NA	NA	NA	223	129	82	NA	25	108	44	123	NA	NA	NA	NA	NA
VC_2165	Q9KQ39	Arsenate reductase	Cytoplasm	NA	NA	NA	NA	NA	NA	NA	NA	109.333	NA	87.5	73	NA	NA	NA	NA	NA	NA	NA	NA	NA	NA	NA	NA	NA	NA	NA	NA	NA	NA	NA	NA	NA	NA	NA	NA	NA	NA	81	37	210	NA	NA	NA	NA	47
VC_2168	Q9KQ36	DUF2066 domain-containing protein	Unknown	714.333	290	308.667	880.667	185.667	472	540.466	335.831	349.667	NA	343.667	338.333	83.5	390	913	818	412	302	431	137	124	528	274	937	848	857	186	223	148	414	617	385	384	715	575	491	266	290	408	256	385	NA	NA	NA	139	396
VC_2172	Q9KQ32	Cys-tRNA(Pro)/Cys-tRNA(Cys) deacylase	Cytoplasm	NA	NA	NA	NA	NA	NA	NA	NA	NA	NA	NA	NA	30.5	NA	NA	NA	NA	NA	NA	NA	NA	NA	NA	NA	NA	NA	NA	NA	NA	NA	NA	NA	NA	NA	NA	NA	NA	NA	NA	NA	NA	NA	NA	NA	NA	NA
VC_2174	Q9KQ30	5'-nucleotidase	Outer Membrane	1888.33	1421	1180.67	2303	1589.33	1123	3213.6	3453.77	844.667	699.333	1639.67	862.333	737.333	1087	2227	2328	1110	1399	1663	1201	597	1648	1297	2257	1925	2727	1713	1416	1639	1121	1359	889	2439	4283	3177	3655	3674	3068	821	787	926	1157	533	408	1554	1653
VC_2175	Q9KQ29	2-dehydro-3-deoxyphosphooctonate aldolase	Cytoplasm	NA	72	NA	NA	82.6667	NA	97.3242	96.2875	344	NA	164	346	172	381	NA	NA	NA	66	82	68	NA	NA	NA	NA	NA	NA	155	31	62	NA	NA	NA	NA	148	64	78	105	109	372	254	406	NA	NA	NA	32	131
VC_2179	Q9KQ25	Peptide chain release factor 1	Cytoplasm	NA	NA	NA	NA	NA	NA	NA	NA	250	NA	203	249	217.5	220.5	NA	NA	NA	NA	NA	NA	NA	NA	NA	NA	NA	NA	NA	NA	NA	NA	NA	NA	NA	NA	NA	NA	NA	NA	231	140	379	NA	NA	NA	NA	114
VC_2180	Q9KQ24	Glutamyl-tRNA reductase	Cytoplasm	NA	NA	NA	NA	NA	NA	NA	NA	NA	60	NA	NA	NA	NA	NA	NA	NA	NA	NA	NA	NA	NA	NA	NA	NA	NA	NA	NA	NA	NA	NA	NA	NA	NA	NA	NA	NA	NA	NA	NA	NA	74	NA	46	NA	NA
VC_2181	P57070	Outer-membrane lipoprotein LolB	Outer Membrane	145	NA	90.5	244	NA	88	96.0651	60.2728	NA	NA	86.5	NA	NA	88.5	206	143	86	NA	NA	NA	NA	148	33	262	246	224	NA	NA	NA	82	130	52	62	181	79	85	56	46	NA	NA	NA	NA	NA	NA	NA	105
VC_2183	Q9KQ22	Ribose-phosphate pyrophosphokinase	Cytoplasm	NA	98.5	NA	NA	77.6667	150.667	131.32	142.405	648.333	870	633	672.667	729.333	295.333	NA	NA	NA	123	NA	74	NA	NA	NA	NA	NA	NA	81	95	57	152	161	139	87	274	95	125	153	151	777	511	657	1045	1030	535	NA	642
VC_2184	Q9KQ21	Peptidyl-tRNA hydrolase	Cytoplasm	NA	NA	NA	NA	NA	NA	NA	NA	NA	NA	52	47	NA	NA	NA	NA	NA	NA	NA	NA	NA	NA	NA	NA	NA	NA	NA	NA	NA	NA	NA	NA	NA	NA	NA	NA	NA	NA	NA	NA	NA	NA	NA	NA	NA	39
VC_2185	Q9KQ20	Ribosome-binding ATPase YchF	Cytoplasm	NA	NA	NA	NA	48.6667	NA	43.4281	76.922	283.333	86	358	272.667	237.667	349.333	NA	NA	NA	NA	NA	NA	NA	NA	NA	NA	NA	NA	32	71	43	NA	NA	NA	23	82	NA	97	NA	61	305	186	359	156	66	36	125	390
VC_2187	P0C6C5	Flagellin C	Bacterial-Type Flagellum	NA	NA	NA	NA	NA	NA	303.23	225.958	NA	NA	NA	NA	NA	NA	NA	NA	NA	NA	NA	NA	NA	NA	NA	NA	NA	NA	NA	NA	NA	NA	NA	NA	284	514	191	228	253	200	NA	NA	NA	NA	NA	NA	NA	NA
VC_2188	P0C6C3	Flagellin A	Bacterial-Type Flagellum	NA	6545	NA	23406.5	NA	NA	689.482	432.456	NA	NA	NA	NA	771.667	1030.5	NA	NA	NA	7556	7651	4428	NA	NA	NA	NA	25786	21027	NA	NA	NA	NA	NA	NA	449	1460	500	907	370	241	NA	NA	NA	NA	NA	NA	NA	NA
VC_2190	Q9KQ17	Flagellar hook-associated protein FlgL	Bacterial-Type Flagellum	1154.33	333.333	182	1766	261.667	242.333	47.8121	NA	75.5	NA	NA	NA	84	NA	1098	1450	915	445	396	159	89	297	160	1679	1914	1705	396	173	216	261	210	256	18	127	NA	NA	NA	NA	125	26	NA	NA	NA	NA	NA	NA
VC_2191	Q9KQ16	Flagellar hook-associated protein 1	Bacterial-Type Flagellum	1703	596.667	324	2845.33	458	428.333	82.9722	52.3259	NA	NA	NA	NA	NA	NA	1814	1926	1369	610	752	428	161	568	243	2693	3086	2757	631	406	337	386	441	458	27	258	82	74	NA	37	NA	NA	NA	NA	NA	NA	NA	NA
VC_2192	Q9KQ15	Peptidoglycan hydrolase FlgJ	Bacterial-Type Flagellum	117.5	NA	NA	424.333	NA	NA	NA	NA	NA	NA	NA	NA	119.5	NA	91	144	NA	NA	NA	NA	NA	NA	NA	536	488	249	NA	NA	NA	NA	NA	NA	NA	NA	NA	NA	NA	NA	NA	NA	NA	NA	NA	NA	NA	NA
VC_2193	Q9KQ14	Flagellar P-ring protein	Bacterial-Type Flagellum	140.333	152.667	NA	315.333	177.667	82	664.555	656.105	258	485.333	154.667	231.667	332.667	277.667	104	246	71	157	224	77	NA	NA	NA	333	317	296	273	116	144	44	104	98	485	947	639	913	575	538	301	218	255	585	459	412	44	220
VC_2194	Q9KQ13	Flagellar L-ring protein	Bacterial-Type Flagellum	154	194.333	NA	687.333	215	63	755.062	609.136	210.5	217.667	238	190.5	239	262.5	130	161	171	156	354	73	NA	NA	NA	694	724	644	276	211	158	50	46	93	581	897	826	686	528	624	223	NA	198	534	92	27	NA	331
VC_2195	Q9KQ12	Flagellar basal-body rod protein FlgG	Bacterial-Type Flagellum	1129.33	437.333	NA	2957.33	349.667	263.333	234.401	NA	NA	NA	NA	NA	164	NA	850	1740	798	717	434	161	NA	NA	NA	2529	3547	2796	338	382	329	287	104	399	134	543	177	NA	NA	NA	NA	NA	NA	NA	NA	NA	NA	NA
VC_2196	Q9KQ11	Flagellar basal-body rod protein FlgF	Bacterial-Type Flagellum	138.333	NA	NA	869.333	NA	NA	NA	NA	NA	NA	NA	NA	NA	NA	176	140	99	NA	NA	NA	NA	NA	NA	871	1014	723	NA	NA	NA	NA	NA	NA	NA	NA	NA	NA	NA	NA	NA	NA	NA	NA	NA	NA	NA	NA
VC_2197	Q9KQ10	Flagellar hook protein FlgE	Bacterial-Type Flagellum	8452	2630.67	698	11714.3	2941.33	1441.33	979.472	399.788	412.333	196.333	391	294	174.5	179.333	7810	10157	7389	2334	3981	1577	629	1108	357	10697	12791	11655	3979	2664	2181	1546	879	1899	352	2352	1135	1107	217	266	447	285	505	381	137	71	98	622
VC_2198	Q9KQ09	Basal-body rod modification protein FlgD	Bacterial-Type Flagellum	592	NA	51	3266.33	52	111.333	NA	NA	NA	NA	NA	NA	NA	NA	600	850	326	NA	NA	NA	NA	56	46	3028	3842	2929	60	NA	44	96	93	145	NA	NA	NA	NA	NA	NA	NA	NA	NA	NA	NA	NA	NA	NA
VC_2199	Q9KQ08	Flagellar basal-body rod protein FlgC	Bacterial-Type Flagellum	NA	NA	NA	179.333	NA	NA	NA	NA	NA	NA	NA	NA	30.5	NA	NA	NA	NA	NA	NA	NA	NA	NA	NA	212	223	103	NA	NA	NA	NA	NA	NA	NA	NA	NA	NA	NA	NA	NA	NA	NA	NA	NA	NA	NA	NA
VC_2200	Q9KQ07	Flagellar basal body rod protein FlgB	Bacterial-Type Flagellum	292.667	NA	NA	1170.33	NA	NA	NA	NA	NA	NA	NA	NA	NA	NA	323	308	247	NA	NA	NA	NA	NA	NA	1179	1386	946	NA	NA	NA	NA	NA	NA	NA	NA	NA	NA	NA	NA	NA	NA	NA	NA	NA	NA	NA	NA
VC_2201	Q9KQ06	Chemotaxis protein methyltransferase 1	Cytoplasm	NA	78.5	NA	NA	NA	NA	81.6722	106.377	327	273.667	154.667	231.667	190.667	223	NA	NA	NA	110	NA	47	NA	NA	NA	NA	NA	NA	NA	NA	NA	NA	NA	NA	49	109	102	123	92	NA	342	256	383	447	269	105	68	227
VC_2202	Q9KQ05	Chemotaxis protein CheV	Cytoplasm	NA	100	NA	NA	30.6667	NA	87.2977	90.78	534	256	275.333	321.333	207	355	NA	NA	NA	147	60	93	NA	NA	NA	NA	NA	NA	41	27	24	NA	NA	NA	95	149	47	201	NA	41	597	443	562	402	292	74	97	349
VC_2203	Q9KQ04	Flagella basal body P-ring formation protein FlgA	Bacterial-Type Flagellum	37.5	NA	NA	102	NA	44.5	81.6548	NA	47.5	NA	NA	57.3333	NA	85.5	31	44	NA	NA	NA	NA	NA	NA	NA	151	91	64	NA	NA	NA	49	40	NA	113	66	73	NA	NA	NA	NA	31	64	NA	NA	NA	NA	NA
VC_2204	Q9KQ03	Anti-sigma-28 factor	Bacterial-Type Flagellum	128	NA	NA	308	NA	NA	NA	NA	NA	NA	NA	NA	NA	NA	NA	194	62	NA	NA	NA	NA	NA	NA	325	344	255	NA	NA	NA	NA	NA	NA	NA	NA	NA	NA	NA	NA	NA	NA	NA	NA	NA	NA	NA	NA
VC_2205	Q9KQ02	Polar flagellar FlgN	Bacterial-Type Flagellum	NA	NA	NA	NA	NA	NA	NA	NA	189.333	NA	94.5	126.667	76	149	NA	NA	NA	NA	NA	NA	NA	NA	NA	NA	NA	NA	NA	NA	NA	NA	NA	NA	NA	NA	NA	NA	NA	NA	209	152	207	NA	NA	NA	NA	95
VC_2206	Q9KQ01	Lipoprotein	Unknown	115.667	91	88.5	202.667	143	125	163.379	148.174	147.667	159.667	NA	156.333	132.333	136.333	89	136	122	71	111	NA	NA	94	83	184	184	240	133	164	132	165	77	133	141	157	197	199	134	122	162	189	92	138	123	218	NA	NA
VC_2207	Q9KQ00	FlgO domain-containing protein	Unknown	NA	NA	60	218.333	NA	50.3333	216.499	136.446	208.333	354	219.667	203.333	210	154.667	NA	NA	NA	NA	NA	NA	NA	74	46	192	266	197	NA	NA	NA	36	53	62	145	324	216	236	78	138	247	138	240	554	319	189	52	279
VC_2208	Q9KPZ9	Flagellar protein FlgT	Bacterial-Type Flagellum	193	92.3333	106	290.667	186.667	103.667	234.35	107.395	91.3333	96	100.5	134	NA	164	202	226	151	53	182	42	NA	154	58	238	276	358	193	172	195	110	128	73	174	368	201	281	38	116	93	95	86	105	87	NA	NA	57
VC_2211	P0C6R1	Vibriobactin receptor	Outer Membrane	36	NA	NA	84.6667	NA	NA	156.943	121.982	NA	NA	NA	NA	NA	NA	NA	51	21	NA	NA	NA	NA	NA	NA	54	103	97	NA	NA	NA	NA	NA	NA	155	172	145	142	83	154	NA	NA	NA	NA	NA	NA	NA	NA
VC_2213	H9L4R9	Outer membrane protein OmpA	Outer Membrane	1605.33	959.333	1278.67	2654.67	953.333	1340	3544.35	2953.18	2890.67	6924	7097	2121.67	3551.67	5750	1366	1975	1475	827	1215	836	619	1934	1283	2760	2619	2585	1306	652	902	1295	1602	1123	3684	3880	3115	4111	2605	2405	3089	2509	3074	5095	6381	9296	10764	4989
VC_2214	P0C6Q1	Glutamate--tRNA ligase	Cytoplasm	NA	133	72.5	NA	201.333	196.333	95.6874	129.925	586.667	184.5	400	619	417	605.667	NA	NA	NA	172	123	104	NA	113	32	NA	NA	NA	260	183	161	210	184	195	49	149	120	203	73	148	484	518	758	245	124	NA	100	460
VC_2215	Q9KPZ7	Copper-exporting P-type ATPase	Cytoplasmic Membrane	NA	NA	NA	NA	NA	NA	NA	NA	NA	NA	182.5	102	115.5	162.667	NA	NA	NA	NA	NA	NA	NA	NA	NA	NA	NA	NA	NA	NA	NA	NA	NA	NA	NA	NA	NA	NA	NA	NA	NA	NA	NA	NA	NA	NA	NA	267
VC_2217	Q9KPZ5	Beta-N-acetylhexosaminidase	Outer Membrane	73.6667	NA	118.667	NA	NA	107.667	303.661	178.41	97.5	244.667	424.667	NA	104.5	255.333	97	58	66	NA	NA	NA	54	234	68	NA	NA	NA	NA	NA	NA	121	101	101	269	471	221	374	104	146	55	140	NA	353	259	122	141	515
VC_2222	Q9KPZ0	Smr domain-containing protein	Cytoplasm	NA	NA	NA	NA	NA	NA	37.7416	33.5607	NA	NA	NA	NA	NA	NA	NA	NA	NA	NA	NA	NA	NA	NA	NA	NA	NA	NA	NA	NA	NA	NA	NA	NA	32	48	35	35	36	30	NA	NA	NA	NA	NA	NA	NA	NA
VC_2223	Q9KPY9	Pseudouridine synthase	Cytoplasm	NA	NA	NA	NA	NA	NA	50.951	NA	57.6667	NA	59.5	132	85	101	NA	NA	NA	NA	NA	NA	NA	NA	NA	NA	NA	NA	NA	NA	NA	NA	NA	NA	59	44	NA	NA	NA	NA	46	52	75	NA	NA	NA	NA	52
VC_2224	Q9KPY8	diguanylate cyclase	Cytoplasmic Membrane	NA	NA	NA	NA	NA	NA	NA	NA	NA	NA	56.5	NA	NA	NA	NA	NA	NA	NA	NA	NA	NA	NA	NA	NA	NA	NA	NA	NA	NA	NA	NA	NA	NA	NA	NA	NA	NA	NA	NA	NA	NA	NA	NA	NA	NA	42
VC_2225	Q9KPY7	Uracil phosphoribosyltransferase	Cytoplasm	NA	NA	NA	NA	41.6667	NA	47.3286	62.5818	457.333	NA	296.5	387.667	179.5	200.5	NA	NA	NA	NA	NA	NA	NA	NA	NA	NA	NA	NA	54	26	45	NA	NA	NA	NA	35	64	57	43	100	431	382	559	NA	NA	NA	NA	277
VC_2226	Q9KPY6	Phosphoribosylformylglycinamidine cyclo-ligase	Cytoplasm	NA	NA	NA	NA	NA	NA	NA	NA	137.5	NA	94	55	NA	NA	NA	NA	NA	NA	NA	NA	NA	NA	NA	NA	NA	NA	NA	NA	NA	NA	NA	NA	NA	NA	NA	NA	NA	NA	94	NA	181	NA	NA	NA	NA	55
VC_2229	Q9KPY3	Glutamine amidotransferase type-2 domain-containing protein	Cytoplasm	NA	NA	NA	NA	NA	NA	NA	NA	66.6667	NA	72.5	53.3333	NA	73.5	NA	NA	NA	NA	NA	NA	NA	NA	NA	NA	NA	NA	NA	NA	NA	NA	NA	NA	NA	NA	NA	NA	NA	NA	54	64	82	NA	NA	NA	NA	57
VC_2230	Q9KPY2	Phosphoheptose isomerase	Cytoplasm	NA	75	NA	NA	118.333	92	72.3043	70.214	318.333	NA	188	260.667	NA	NA	NA	NA	NA	71	85	69	NA	NA	NA	NA	NA	NA	117	117	121	81	92	103	45	168	50	85	NA	58	363	217	375	NA	NA	NA	NA	137
VC_2231	Q9KPY1	Acyl-coenzyme A dehydrogenase	Cytoplasm	NA	47.5	128.667	NA	40	81	90.0999	112.872	185	474.667	794.667	84.3333	255.667	208.667	NA	NA	NA	43	NA	52	69	164	153	NA	NA	NA	51	29	NA	118	44	NA	NA	123	66	204	133	53	159	126	270	673	541	210	531	919
VC_2232	Q9KPY0	TIGR03503 family protein	Cytoplasmic Membrane	NA	NA	83.5	NA	NA	72.5	NA	NA	85	NA	125	99.3333	124.5	150.333	NA	NA	NA	NA	NA	NA	NA	121	46	NA	NA	NA	NA	NA	NA	68	77	NA	NA	NA	NA	NA	NA	NA	81	54	120	NA	NA	NA	NA	102
VC_2233	Q9KPX9	DNA polymerase III subunit epsilon	Cytoplasm	NA	NA	NA	NA	NA	NA	NA	NA	NA	NA	NA	NA	NA	72.5	NA	NA	NA	NA	NA	NA	NA	NA	NA	NA	NA	NA	NA	NA	NA	NA	NA	NA	NA	NA	NA	NA	NA	NA	NA	NA	NA	NA	NA	NA	NA	NA
VC_2236	Q9KPX6	Hydroxyacylglutathione hydrolase	Cytoplasm	NA	NA	NA	NA	NA	NA	NA	NA	55	NA	NA	NA	NA	NA	NA	NA	NA	NA	NA	NA	NA	NA	NA	NA	NA	NA	NA	NA	NA	NA	NA	NA	NA	NA	NA	NA	NA	NA	48	42	75	NA	NA	NA	NA	NA
VC_2237	Q9KPX5	Membrane-bound lytic murein transglycosylase D	Unknown	80.3333	NA	89	NA	145.333	59.6667	252.191	247.882	213	NA	111	216	254	181.333	123	66	52	NA	NA	NA	NA	123	55	NA	NA	NA	152	60	224	55	72	52	202	293	271	317	208	231	262	115	262	NA	NA	NA	NA	89
VC_2239	Q9KPX3	Nitrogen regulatory protein P-II	Cytoplasm	NA	NA	NA	NA	NA	NA	NA	NA	133	NA	108.5	82	NA	NA	NA	NA	NA	NA	NA	NA	NA	NA	NA	NA	NA	NA	NA	NA	NA	NA	NA	NA	NA	NA	NA	NA	NA	NA	156	84	159	NA	NA	NA	NA	78
VC_2244	Q9KPW8	Acetyl-coenzyme A carboxylase carboxyl transferase subunit alpha	Cytoplasm	41.5	NA	NA	NA	NA	NA	NA	NA	380	128.333	178.333	423.333	300.5	557	57	26	NA	NA	NA	NA	NA	NA	NA	NA	NA	NA	NA	NA	NA	NA	NA	NA	NA	NA	NA	NA	NA	NA	460	255	425	231	122	32	49	245
VC_2245	P52022	DNA polymerase III subunit alpha	Cytoplasm	NA	NA	NA	NA	NA	NA	NA	NA	NA	NA	NA	NA	NA	102.5	NA	NA	NA	NA	NA	NA	NA	NA	NA	NA	NA	NA	NA	NA	NA	NA	NA	NA	NA	NA	NA	NA	NA	NA	NA	NA	NA	NA	NA	NA	NA	NA
VC_2246	P52021	Ribonuclease HII	Cytoplasm	NA	NA	NA	NA	NA	NA	NA	NA	NA	NA	54	NA	NA	NA	NA	NA	NA	NA	NA	NA	NA	NA	NA	NA	NA	NA	NA	NA	NA	NA	NA	NA	NA	NA	NA	NA	NA	NA	NA	NA	NA	NA	NA	NA	NA	59
VC_2247	Q9KPW5	Lipid-A-disaccharide synthase	Cytoplasm	NA	NA	NA	NA	NA	NA	88.0375	75.367	NA	NA	54	42.5	NA	90.5	NA	NA	NA	NA	NA	NA	NA	NA	NA	NA	NA	NA	NA	NA	NA	NA	NA	NA	72	117	81	121	61	58	NA	NA	NA	NA	NA	NA	NA	73
VC_2248	Q9KPW4	Acyl-[acyl-carrier-protein]--UDP-N-acetylglucosamine O-acyltransferase	Cytoplasm	NA	NA	NA	NA	67.6667	NA	153.293	87.6654	336	174.333	221.667	322.667	275	243	NA	NA	NA	NA	NA	NA	NA	NA	NA	NA	NA	NA	91	64	48	NA	NA	NA	113	322	99	174	32	121	388	231	389	229	184	110	77	316
VC_2249	Q9KPW3	3-hydroxyacyl-[acyl-carrier-protein] dehydratase FabZ	Cytoplasm	NA	NA	NA	NA	NA	NA	NA	85.3229	NA	NA	NA	NA	NA	NA	NA	NA	NA	NA	NA	NA	NA	NA	NA	NA	NA	NA	NA	NA	NA	NA	NA	NA	NA	NA	NA	NA	130	56	NA	NA	NA	NA	NA	NA	NA	NA
VC_2250	Q9KPW2	UDP-3-O-acylglucosamine N-acyltransferase	Cytoplasm	NA	NA	NA	NA	NA	NA	NA	NA	153.333	50.5	213	187.667	214	141.5	NA	NA	NA	NA	NA	NA	NA	NA	NA	NA	NA	NA	NA	NA	NA	NA	NA	NA	NA	NA	NA	NA	NA	NA	152	177	131	58	43	NA	NA	211
VC_2251	Q9KPW1	Chaperone protein Skp	Periplasmic Space	135	148.333	222.667	81.5	209	217.333	298.805	218.864	234	NA	291	257.333	NA	354.667	120	118	167	143	103	199	112	329	227	66	NA	97	220	189	218	256	232	164	265	357	282	262	151	265	182	162	358	NA	NA	NA	177	285
VC_2252	Q9KPW0	Outer membrane protein assembly factor BamA	Outer Membrane	1046.67	644	714.667	862.333	743.667	751	1746.88	1804.78	640.667	894.667	1159.33	498.333	731.667	672.333	1144	1138	858	692	739	501	269	1140	735	927	811	849	914	651	666	612	947	694	1326	2226	1806	2054	1816	1576	694	700	528	1156	950	578	1059	1391
VC_2253	Q9KPV9	Putative zinc metalloprotease VC_2253	Cytoplasmic Membrane	NA	NA	NA	NA	NA	NA	144.914	125.858	NA	137.5	NA	NA	NA	81	NA	NA	NA	NA	NA	NA	NA	NA	NA	NA	NA	NA	NA	NA	NA	NA	NA	NA	NA	150	140	221	93	97	NA	NA	NA	186	89	NA	NA	NA
VC_2257	Q9KPV5	Ribosome-recycling factor	Cytoplasm	NA	NA	NA	NA	NA	NA	NA	NA	221.667	NA	123	235	NA	NA	NA	NA	NA	NA	NA	NA	NA	NA	NA	NA	NA	NA	NA	NA	NA	NA	NA	NA	NA	NA	NA	NA	NA	NA	214	220	231	NA	NA	NA	65	146
VC_2258	Q9KPV4	Uridylate kinase	Cytoplasm	NA	76.5	NA	NA	112	148.667	155.692	176.445	435.333	221.5	423	469.333	155.667	309.5	NA	NA	NA	NA	39	114	NA	NA	NA	NA	NA	NA	168	71	97	159	190	97	96	312	126	206	134	199	440	530	336	230	213	NA	NA	413
VC_2259	Q9KPV3	Elongation factor Ts	Cytoplasm	NA	46	NA	23.5	264.667	NA	146.701	220.165	2082.33	454.5	1823.33	2087.67	616.333	384	NA	NA	NA	NA	66	26	NA	NA	NA	22	25	NA	386	217	191	NA	NA	NA	93	207	164	257	151	275	2134	1496	2617	312	597	NA	878	1816
VC_2260	Q9KPV2	30S ribosomal protein S2	Cytoplasm	49.5	278.667	96	NA	155	172.667	307.129	300.579	1527	1479.67	1199.33	1420	1890.67	796.667	65	NA	34	351	140	345	61	127	100	NA	NA	NA	284	102	79	160	211	147	229	583	217	450	282	214	1962	930	1689	1705	1518	1216	805	1269
VC_2261	Q9KPV1	Methionine aminopeptidase	Cytoplasm	NA	NA	NA	NA	66.5	NA	NA	NA	321	NA	249.5	283.333	NA	78.5	NA	NA	NA	NA	NA	NA	NA	NA	NA	NA	NA	NA	51	NA	82	NA	NA	NA	NA	NA	NA	NA	NA	NA	348	189	426	NA	NA	NA	NA	152
VC_2262	Q9KPV0	Bifunctional uridylyltransferase/uridylyl-removing enzyme	Cytoplasm	NA	NA	NA	NA	NA	NA	NA	NA	113.667	169.5	160.5	186	162.5	217	NA	NA	NA	NA	NA	NA	NA	NA	NA	NA	NA	NA	NA	NA	NA	NA	NA	NA	NA	NA	NA	NA	NA	NA	46	59	236	232	107	NA	NA	231
VC_2264	Q9KPU8	UPF0325 protein VC_2264	Cytoplasm	NA	NA	NA	NA	NA	NA	NA	40.7922	189.667	106	76.5	189.667	78	NA	NA	NA	NA	NA	NA	NA	NA	NA	NA	NA	NA	NA	NA	NA	NA	NA	NA	NA	NA	NA	NA	NA	32	52	149	181	239	137	123	58	NA	46
VC_2267	Q9KPU5	Transcription antitermination protein NusB	Cytoplasm	NA	NA	NA	NA	NA	NA	NA	NA	173.667	114.5	234	136.333	201	295	NA	NA	NA	NA	NA	NA	NA	NA	NA	NA	NA	NA	NA	NA	NA	NA	NA	NA	NA	NA	NA	NA	NA	NA	186	103	232	135	94	NA	NA	228
VC_2268	Q9KPU4	6,7-dimethyl-8-ribityllumazine synthase	Cytoplasm	333.667	662	615.333	258	819	1086.33	555.438	766.453	353.333	655	240	319.667	299.667	203.5	362	342	297	717	550	719	448	814	584	360	203	211	942	988	527	1033	1287	939	373	816	563	497	877	1033	339	262	459	704	494	767	122	200
VC_2269	Q9KPU3	3,4-dihydroxy-2-butanone 4-phosphate synthase	Cytoplasm	NA	NA	NA	NA	158	69	NA	124.9	496.667	NA	349.5	381	218	103	NA	NA	NA	NA	NA	NA	NA	NA	NA	NA	NA	NA	233	110	131	41	97	NA	NA	NA	NA	60	NA	260	443	369	678	NA	NA	NA	NA	280
VC_2270	Q9KPU2	Riboflavin synthase, alpha subunit	Cytoplasm	96	118.333	157.5	NA	155.667	167.333	269.477	310.763	126	71	107	120	129	NA	143	49	NA	106	120	129	NA	184	131	NA	NA	NA	225	126	116	177	136	189	269	411	177	250	311	386	NA	88	164	69	73	NA	NA	75
VC_2271	Q9KPU1	Riboflavin biosynthesis protein RibD	Cytoplasm	NA	NA	NA	NA	NA	NA	NA	NA	182	NA	NA	221	NA	NA	NA	NA	NA	NA	NA	NA	NA	NA	NA	NA	NA	NA	NA	NA	NA	NA	NA	NA	NA	NA	NA	NA	NA	NA	105	188	253	NA	NA	NA	NA	NA
VC_2272	Q9KPU0	Transcriptional repressor NrdR	Cytoplasm	NA	NA	NA	NA	NA	NA	NA	NA	91.6667	NA	140	98.6667	108.333	145.5	NA	NA	NA	NA	NA	NA	NA	NA	NA	NA	NA	NA	NA	NA	NA	NA	NA	NA	NA	NA	NA	NA	NA	NA	75	101	99	NA	NA	NA	NA	143
VC_2273	Q9KPT9	Gamma-glutamyl phosphate reductase	Cytoplasm	56.5	145.667	80	NA	117	92	206.555	142.184	332.333	NA	194.5	265	127.333	173	75	NA	38	250	108	79	73	111	56	NA	NA	NA	134	92	125	150	84	42	NA	265	161	211	57	239	445	193	359	NA	NA	NA	NA	163
VC_2274	Q9KPT8	Glutamate 5-kinase	Cytoplasm	NA	NA	NA	NA	NA	NA	NA	NA	242.333	NA	211.5	290.333	NA	147.5	NA	NA	NA	NA	NA	NA	NA	NA	NA	NA	NA	NA	NA	NA	NA	NA	NA	NA	NA	NA	NA	NA	NA	NA	246	154	327	NA	NA	NA	NA	136
VC_2275	Q9KPT7	Sigma factor-binding protein Crl	Cytoplasm	NA	NA	NA	NA	NA	NA	NA	NA	76.3333	NA	NA	39.5	NA	NA	NA	NA	NA	NA	NA	NA	NA	NA	NA	NA	NA	NA	NA	NA	NA	NA	NA	NA	NA	NA	NA	NA	NA	NA	67	43	119	NA	NA	NA	NA	NA
VC_2276	Q9KPT6	Esterase FrsA	Unknown	NA	NA	NA	NA	NA	NA	NA	NA	170.333	215	226	134	162	NA	NA	NA	NA	NA	NA	NA	NA	NA	NA	NA	NA	NA	NA	NA	NA	NA	NA	NA	NA	NA	NA	NA	NA	NA	90	217	204	316	172	157	98	256
VC_2277	Q9KPT5	Xanthine-guanine phosphoribosyltransferase	Cytoplasmic Membrane	NA	NA	NA	NA	99	NA	NA	NA	NA	NA	NA	NA	130	NA	NA	NA	NA	NA	NA	NA	NA	NA	NA	NA	NA	NA	123	107	67	NA	NA	NA	NA	NA	NA	NA	NA	NA	NA	NA	NA	NA	NA	NA	NA	NA
VC_2279	Q9KPT3	Aminoacyl-histidine dipeptidase	Cytoplasm	NA	118.333	95.5	NA	252.333	153	122.376	86.4639	407	NA	290.667	389	NA	80.5	NA	NA	NA	136	131	88	NA	117	74	NA	NA	NA	339	175	243	161	143	155	NA	156	96	42	NA	178	372	344	505	NA	NA	NA	86	227
VC_2281	Q9KPT1	Probable alpha-L-glutamate ligase	Cytoplasm	NA	NA	NA	NA	NA	NA	NA	NA	28	NA	100.5	NA	65	125.5	NA	NA	NA	NA	NA	NA	NA	NA	NA	NA	NA	NA	NA	NA	NA	NA	NA	NA	NA	NA	NA	NA	NA	NA	39	NA	17	NA	NA	NA	NA	97
VC_2285	Q9KPS7	diguanylate cyclase	Cytoplasmic Membrane	NA	NA	NA	NA	NA	NA	NA	NA	NA	NA	NA	NA	NA	77.5	NA	NA	NA	NA	NA	NA	NA	NA	NA	NA	NA	NA	NA	NA	NA	NA	NA	NA	NA	NA	NA	NA	NA	NA	NA	NA	NA	NA	NA	NA	NA	NA
VC_2286	Q9KPS6	Methyl-accepting chemotaxis protein	Unknown	NA	NA	NA	NA	NA	79.3333	82.0587	53.8888	63	NA	79.6667	61	NA	117.333	NA	NA	NA	NA	NA	NA	NA	NA	NA	NA	NA	NA	NA	NA	NA	95	71	72	69	88	91	66	NA	44	54	48	87	NA	NA	NA	68	99
VC_2287	Q9KPS5	DNA polymerase IV	Cytoplasm	NA	NA	NA	NA	NA	NA	NA	NA	NA	NA	NA	NA	NA	55	NA	NA	NA	NA	NA	NA	NA	NA	NA	NA	NA	NA	NA	NA	NA	NA	NA	NA	NA	NA	NA	NA	NA	NA	NA	NA	NA	NA	NA	NA	NA	NA
VC_2289	Q9KPS3	FAD:protein FMN transferase	Cytoplasmic Membrane	78	147.333	166.333	NA	152.667	198.667	345.098	459.071	312.667	392	562	292.667	311.667	572.667	75	128	31	208	80	154	97	219	183	NA	NA	NA	193	135	130	233	181	182	245	550	305	431	398	564	334	272	332	550	413	213	380	705
VC_2290	Q9X4Q8	Na(+)-translocating NADH-quinone reductase subunit F	Cytoplasmic Membrane	235.333	317	398.333	64.3333	190	398.333	476.841	655.329	1140.67	1904.33	1848	946.333	1263	1433	337	176	193	333	290	328	211	563	421	75	57	61		233	147	425	488	282	341	705	451	843	550	607	1178	1050	1194	2438	1932	1343	1395	2257
VC_2292	Q9X4Q6	Na(+)-translocating NADH-quinone reductase subunit D	Cytoplasmic Membrane	NA	NA	NA	NA	NA	NA	51.7687	46.3681	NA	NA	NA	NA	NA	NA	NA	NA	NA	NA	NA	NA	NA	NA	NA	NA	NA	NA	NA	NA	NA	NA	NA	NA	NA	40	67	50	NA	43	NA	NA	NA	NA	NA	NA	NA	NA
VC_2293	P0C6E0	Na(+)-translocating NADH-quinone reductase subunit C	Cytoplasmic Membrane	147.667	224	206.667	62.6667	207	227	340.222	318.622	681.333	1305	1464.33	698	836	1219.67	204	97	142	246	211	215	203	232	185	60	49	79	270	179	172	208	267	206	255	461	335	569	187	304	711	648	685	1675	1410	830	1234	1623
VC_2294	Q9KPS2	Na(+)-translocating NADH-quinone reductase subunit B	Cytoplasmic Membrane	NA	NA	NA	NA	NA	NA	NA	NA	NA	NA	69.5	NA	NA	44.5	NA	NA	NA	NA	NA	NA	NA	NA	NA	NA	NA	NA	NA	NA	NA	NA	NA	NA	NA	NA	NA	NA	NA	NA	NA	NA	NA	NA	NA	NA	NA	44
VC_2295	Q9KPS1	Na(+)-translocating NADH-quinone reductase subunit A	Cytoplasm	368.333	599.667	810.667	118.333	380	548.333	1393.85	1295.77	1430.33	3182.67	3105	1394.33	2268.33	2390	476	392	237	846	384	569	433	1207	792	167	162	26	546	343	251	657	591	397	822	2093	1574	1727	958	1315	1467	1330	1494	3028	2875	3645	3792	3068
VC_2298	Q9KPR8	Lipoprotein, putative	Unknown	557.667	384.333	447.667	877	425	352.333	1337.32	1328.47	363.333	1043.67	1137	363	662	781.667	655	646	372	386	508	259	190	696	457	867	916	848	549	392	334	371	351	335	1143	1321	1584	1952	1342	895	405	335	350	727	966	1438	1811	769
VC_2299	Q9KPR7	Peptidyl-prolyl cis-trans isomerase	Periplasmic Space	106.333	NA	35.5	104.667	45	NA	97.2021	85.8545	NA	NA	NA	NA	NA	53.3333	126	103	90	NA	NA	NA	37	NA	34	123	116	75	61	NA	29	NA	NA	NA	66	115	121	117	NA	63	NA	NA	NA	NA	NA	NA	NA	NA
VC_2305	Q9KPR1	Outer membrane protein OmpK	Outer Membrane	1898.67	780.333	711.667	1288.33	939.333	614	1490.16	1644.14	652	1349	1400.67	433	463.667	1355	2312	2138	1246	676	1064	601	385	1046	704	1327	1111	1427	1157	903	758	385	802	655	1093	2297	1318	2185	1534	1326	834	446	676	983	1706	1358	1710	1161
VC_2312	Q9KPQ4	Membrane-bound lytic murein transglycosylase A	Outer Membrane	107.667	NA	37.5	101.333	NA	NA	68.911	78.7231	70.5	NA	NA	NA	NA	NA	170	106	47	NA	NA	NA	NA	50	25	110	79	115	NA	NA	NA	NA	NA	NA	30	101	108	96	66	77	76	NA	65	NA	NA	NA	NA	NA
VC_2319	Q9KPP7	RecBCD enzyme subunit RecD	Cytoplasm	NA	50	NA	NA	41	59.5	67.8769	124.922	NA	NA	NA	NA	67.5	NA	NA	NA	NA	43	NA	57	NA	NA	NA	NA	NA	NA	48	34	NA	45	74	NA	52	97	62	163	92	130	NA	NA	NA	NA	NA	NA	NA	NA
VC_2320	Q9KPP6	RecBCD enzyme subunit RecB	Cytoplasm	NA	NA	NA	NA	NA	NA	57.3236	71.552	NA	125	NA	128.5	NA	NA	NA	NA	NA	NA	NA	NA	NA	NA	NA	NA	NA	NA	NA	NA	NA	NA	NA	NA	NA	106	31	89	42	98	NA	NA	NA	199	51	NA	NA	NA
VC_2322	Q9KPP4	RecBCD enzyme subunit RecC	Cytoplasm	NA	NA	NA	NA	NA	51.6667	NA	NA	NA	53.5	NA	NA	NA	NA	NA	NA	NA	NA	NA	NA	NA	NA	NA	NA	NA	NA	NA	NA	NA	80	37	38	NA	NA	NA	NA	NA	NA	NA	NA	NA	80	27	NA	NA	NA
VC_2326	Q9KPP0	DNA damage-inducible gene in SOS regulon, dependent on cyclic AMP and H-NS	Unknown	NA	NA	NA	NA	NA	NA	68.9928	93.1575	NA	NA	NA	NA	NA	NA	NA	NA	NA	NA	NA	NA	NA	NA	NA	NA	NA	NA	NA	NA	NA	NA	NA	NA	34	140	NA	74	95	115	NA	NA	NA	NA	NA	NA	NA	NA
VC_2329	Q9KPN7	2,3,4,5-tetrahydropyridine-2,6-dicarboxylate N-succinyltransferase	Cytoplasm	NA	88	NA	NA	127.667	NA	66.5053	71.8732	241.333	298.5	244.333	337.333	271.5	111.333	NA	NA	NA	116	NA	60	NA	NA	NA	NA	NA	NA	179	95	109	NA	NA	NA	30	185	53	170	26	84	234	232	258	386	211	NA	24	381
VC_2332	Q9KPN4	Acetyltransferase, GNAT family	Cytoplasm	NA	NA	NA	NA	NA	NA	NA	NA	74.3333	NA	62	59.5	NA	67	NA	NA	NA	NA	NA	NA	NA	NA	NA	NA	NA	NA	NA	NA	NA	NA	NA	NA	NA	NA	NA	NA	NA	NA	56	92	75	NA	NA	NA	NA	54
VC_2333	Q9KPN3	Ribosomal protein S6 modification protein-related protein	Cytoplasm	NA	142.667	59.3333	NA	67.3333	93.5	224.271	235.043	483.667	335.333	506.667	634.333	845	510.333	NA	NA	NA	101	43	284	25	53	100	NA	NA	NA	108	25	69	73	114	NA	176	327	196	381	NA	145	519	524	408	558	295	153	181	701
VC_2334	Q9KPN2	Zinc transporter ZntB	Unknown	NA	NA	NA	NA	NA	NA	147.017	118.491	NA	NA	243.5	NA	NA	161	NA	NA	NA	NA	NA	NA	NA	NA	NA	NA	NA	NA	NA	NA	NA	NA	NA	NA	NA	214	101	135	NA	104	NA	NA	NA	NA	NA	NA	NA	264
VC_2335	Q9KPN1	Gamma-glutamylcyclotransferase AIG2-like domain-containing protein	Unknown	NA	NA	NA	NA	NA	NA	NA	NA	NA	NA	NA	NA	NA	71.5	NA	NA	NA	NA	NA	NA	NA	NA	NA	NA	NA	NA	NA	NA	NA	NA	NA	NA	NA	NA	NA	NA	NA	NA	NA	NA	NA	NA	NA	NA	NA	NA
VC_2337	Q9KPM9	Transcriptional regulator, LacI family	Cytoplasm	NA	NA	NA	NA	NA	NA	NA	NA	NA	NA	NA	NA	81	57	NA	NA	NA	NA	NA	NA	NA	NA	NA	NA	NA	NA	NA	NA	NA	NA	NA	NA	NA	NA	NA	NA	NA	NA	NA	NA	NA	NA	NA	NA	NA	NA
VC_2340	Q9KPM7	HD-GYP domain-containing protein	Cytoplasm	NA	NA	NA	NA	NA	NA	NA	NA	131	36.5	NA	87.3333	NA	114.5	NA	NA	NA	NA	NA	NA	NA	NA	NA	NA	NA	NA	NA	NA	NA	NA	NA	NA	NA	NA	NA	NA	NA	NA	139	98	156	36	37	NA	NA	NA
VC_2341	Q9KPM6	Long-chain-fatty-acid--CoA ligase, putative	Cytoplasm	NA	120	NA	NA	124	NA	190.061	217.247	140.333	84.5	121	89.6667	NA	NA	NA	NA	NA	125	110	125	NA	NA	NA	NA	NA	NA	168	119	85	NA	NA	NA	148	329	141	279	150	245	88	126	207	106	63	NA	NA	153
VC_2342	Q9KPM5	Elongation factor G 2	Cytoplasm	53	174	55.5	NA	145.667	76.5	590.44	559.747	5086	3348.67	4528.33	5821.67	5812.33	5146.67	51	55	NA	164	78	280	NA	60	51	NA	NA	NA	252	97	88	63	90	NA	307	1046	641	989	383	463	5381	3809	6068	4121	3834	2091	2411	4888
VC_2343	Q9KPM4	DNA repair protein RadA	Cytoplasm	NA	NA	NA	NA	NA	NA	NA	NA	68	147.5	50	108	211	174	NA	NA	NA	NA	NA	NA	NA	NA	NA	NA	NA	NA	NA	NA	NA	NA	NA	NA	NA	NA	NA	NA	NA	NA	NA	53	83	201	94	NA	57	33
VC_2344	Q9KPM3	PilZ domain-containing protein	Cytoplasm	NA	NA	NA	NA	NA	NA	NA	NA	108	119.5	NA	59	NA	80.5	NA	NA	NA	NA	NA	NA	NA	NA	NA	NA	NA	NA	NA	NA	NA	NA	NA	NA	NA	NA	NA	NA	NA	NA	89	NA	127	196	43	NA	NA	NA
VC_2345	Q9KPM2	Phosphoserine phosphatase	Cytoplasm	NA	NA	NA	NA	39	NA	NA	NA	82.3333	117.5	NA	94	90	NA	NA	NA	NA	NA	NA	NA	NA	NA	NA	NA	NA	NA	NA	44	34	NA	NA	NA	NA	NA	NA	NA	NA	NA	106	93	48	179	56	NA	NA	NA
VC_2346	Q9KPM1	Smp protein, putative	Cytoplasmic Membrane	NA	NA	56	NA	NA	NA	64.9923	NA	NA	NA	88	NA	NA	132.5	NA	NA	NA	NA	NA	NA	NA	67	45	NA	NA	NA	NA	NA	NA	NA	NA	NA	NA	96	44	NA	NA	NA	NA	NA	NA	NA	NA	NA	41	97
VC_2347	Q9KPM0	Purine nucleoside phosphorylase DeoD-type 1	Cytoplasm	228.667	297	245	101.333	367.667	191	247.201	198.815	743.333	112	337.333	503.667	274.333	126.333	267	218	201	221	384	286	140	379	216	102	77	125	470	334	299	202	252	119	186	439	185	245	162	198	741	414	1075	200	81	55	125	232
VC_2348	Q9KPL9	Phosphopentomutase	Cytoplasm	NA	31.5	NA	NA	34	NA	NA	NA	182.667	NA	263.333	181.667	45	140.5	NA	NA	NA	39	24	NA	NA	NA	NA	NA	NA	NA	20	54	28	NA	NA	NA	NA	NA	NA	NA	NA	NA	182	133	233	NA	NA	NA	65	209
VC_2349	Q9KPL8	Thymidine phosphorylase	Cytoplasm	NA	NA	NA	NA	NA	NA	130.384	150.599	590.333	NA	442.5	360.333	275.5	370.5	NA	NA	NA	NA	NA	NA	NA	NA	NA	NA	NA	NA	NA	NA	NA	NA	NA	NA	NA	250	68	252	NA	90	673	344	754	NA	NA	NA	NA	308
VC_2350	Q9KPL7	Deoxyribose-phosphate aldolase	Cytoplasm	53.5	77	97	NA	162.333	NA	63.3803	139.457	1450.33	228	829	1194.67	400.667	205.667	72	NA	35	77	111	43	NA	139	55	NA	NA	NA	171	84	232	NA	NA	NA	31	191	43	200	71	191	1561	761	2029	287	169	NA	570	613
VC_2352	Q9KPL5	Nucleoside permease	Cytoplasmic Membrane	NA	NA	NA	NA	NA	NA	NA	NA	NA	229.5	127.667	NA	NA	143	NA	NA	NA	NA	NA	NA	NA	NA	NA	NA	NA	NA	NA	NA	NA	NA	NA	NA	NA	NA	NA	NA	NA	NA	NA	NA	NA	218	241	NA	40	184
VC_2355	Q9KPL2	UPF0246 protein VC_2355	Cytoplasm	NA	40	NA	NA	NA	NA	71.9948	NA	351	NA	202.5	218	144	269.5	NA	NA	NA	43	NA	37	NA	NA	NA	NA	NA	NA	NA	NA	NA	NA	NA	NA	27	271	51	NA	NA	NA	353	230	470	NA	NA	NA	NA	206
VC_2356	Q9KPL1	Sodium/alanine symporter	Cytoplasmic Membrane	63	NA	77	NA	NA	40.3333	180.74	212.001	233.667	516.667	527.667	181	232.5	338	67	NA	59	NA	NA	NA	NA	93	61	NA	NA	NA	NA	NA	NA	36	45	40	92	336	191	373	131	195	222	245	234	495	617	438	726	454
VC_2358	Q9KPK9	Hemerythrin-like domain-containing protein	Cytoplasm	NA	NA	NA	NA	NA	NA	NA	NA	112	NA	NA	NA	NA	NA	NA	NA	NA	NA	NA	NA	NA	NA	NA	NA	NA	NA	NA	NA	NA	NA	NA	NA	NA	NA	NA	NA	NA	NA	NA	44	180	NA	NA	NA	NA	NA
VC_2359	Q9KPK8	Uracil-DNA glycosylase	Cytoplasm	NA	NA	NA	NA	NA	NA	NA	NA	NA	NA	NA	NA	NA	128.5	NA	NA	NA	NA	NA	NA	NA	NA	NA	NA	NA	NA	NA	NA	NA	NA	NA	NA	NA	NA	NA	NA	NA	NA	NA	NA	NA	NA	NA	NA	NA	NA
VC_2361	Q9KPK6	Autonomous glycyl radical cofactor	Cytoplasm	NA	NA	NA	NA	NA	NA	NA	NA	1080.33	177.667	321.333	819.5	168.333	127.667	NA	NA	NA	NA	NA	NA	NA	NA	NA	NA	NA	NA	NA	NA	NA	NA	NA	NA	NA	NA	NA	NA	NA	NA	1170	871	1200	227	182	124	299	255
VC_2362	Q9KPK5	Threonine synthase	Cytoplasm	NA	65.5	NA	NA	NA	NA	50.4083	NA	301.667	159	312.667	263.667	213.5	165.333	NA	NA	NA	80	NA	51	NA	NA	NA	NA	NA	NA	NA	NA	NA	NA	NA	NA	NA	77	33	NA	NA	NA	434	211	260	201	117	NA	101	426
VC_2363	Q9KPK4	Homoserine kinase	Cytoplasm	NA	NA	NA	NA	NA	NA	NA	NA	81.5	NA	NA	NA	NA	NA	NA	NA	NA	NA	NA	NA	NA	NA	NA	NA	NA	NA	NA	NA	NA	NA	NA	NA	NA	NA	NA	NA	NA	NA	58	NA	105	NA	NA	NA	NA	NA
VC_2364	Q9KPK3	Bifunctional aspartokinase/homoserine dehydrogenase	Cytoplasm	NA	99.5	102	NA	163.333	119.333	141.57	195.238	431.667	596	291.333	255.667	168.667	NA	NA	NA	NA	136	NA	63	NA	94	110	NA	NA	NA	152	165	173	105	124	129	83	265	129	241	160	193	425	311	559	947	547	294	100	333
VC_2366	Q9KPK1	Putative 4-hydroxy-4-methyl-2-oxoglutarate aldolase	Cytoplasm	NA	NA	NA	NA	62.5	NA	NA	47.7179	47.3333	NA	NA	NA	NA	NA	NA	NA	NA	NA	NA	NA	NA	NA	NA	NA	NA	NA	44	NA	81	NA	NA	NA	NA	NA	NA	33	NA	69	41	28	73	NA	NA	NA	NA	NA
VC_2368	Q9KPJ9	Aerobic respiration control protein FexA	Cytoplasm	NA	NA	NA	NA	NA	NA	NA	NA	739.667	163	327	663	522	498	NA	NA	NA	NA	NA	NA	NA	NA	NA	NA	NA	NA	NA	NA	NA	NA	NA	NA	NA	NA	NA	NA	NA	NA	746	730	743	237	143	109	88	399
VC_2369	Q9KPJ8	Aerobic respiration control sensor protein	Cytoplasmic Membrane	NA	NA	NA	NA	NA	NA	NA	NA	NA	NA	NA	65.5	73.5	104.5	NA	NA	NA	NA	NA	NA	NA	NA	NA	NA	NA	NA	NA	NA	NA	NA	NA	NA	NA	NA	NA	NA	NA	NA	NA	NA	NA	NA	NA	NA	NA	NA
VC_2373	Q9KPJ4	Glutamate synthase, large subunit	Cytoplasm	NA	NA	NA	NA	NA	NA	NA	NA	NA	NA	43.5	NA	NA	NA	NA	NA	NA	NA	NA	NA	NA	NA	NA	NA	NA	NA	NA	NA	NA	NA	NA	NA	NA	NA	NA	NA	NA	NA	NA	NA	NA	NA	NA	NA	NA	43
VC_2376	Q9KPJ1	Glutamate synthase, large subunit	Cytoplasm	NA	69.6667	NA	NA	189	88.6667	208.406	232.313	178.333	NA	107	163	NA	NA	NA	NA	NA	59	121	29	NA	NA	NA	NA	NA	NA	226	71	270	82	60	124	NA	257	169	312	141	285	85	122	328	NA	NA	NA	NA	72
VC_2377	Q9KPJ0	Glutamate synthase, small subunit	Cytoplasm	NA	NA	NA	NA	NA	NA	NA	NA	181	NA	NA	NA	NA	NA	NA	NA	NA	NA	NA	NA	NA	NA	NA	NA	NA	NA	NA	NA	NA	NA	NA	NA	NA	NA	NA	NA	NA	NA	226	80	237	NA	NA	NA	NA	NA
VC_2378	Q9KPI9	Lipoprotein	Unknown	80.3333	59.6667	64.5	48.5	95.6667	44.6667	160.213	157.299	71	112	123.5	102	85	59.3333	76	100	65	72	81	26	NA	76	53	51	NA	46	123	80	84	38	32	64	125	167	197	157	185	134	50	97	66	125	132	79	NA	151
VC_2379	Q9KPI8	5'-methylthioadenosine/S-adenosylhomocysteine nucleosidase	Cytoplasm	NA	NA	NA	NA	NA	NA	NA	NA	269.333	NA	204.5	203	201	154.5	NA	NA	NA	NA	NA	NA	NA	NA	NA	NA	NA	NA	NA	NA	NA	NA	NA	NA	NA	NA	NA	NA	NA	NA	276	240	292	NA	NA	NA	NA	150
VC_2386	Q9KPI2	AAA+ domain-containing protein	Cytoplasm	NA	NA	NA	NA	NA	NA	47.4761	NA	76.5	56	109.5	56.5	161.5	274.5	NA	NA	NA	NA	NA	NA	NA	NA	NA	NA	NA	NA	NA	NA	NA	NA	NA	NA	45	58	41	NA	NA	NA	NA	75	78	62	50	NA	NA	61
VC_2389	Q9KPH9	Carbamoyl phosphate synthase large chain	Cytoplasm	NA	NA	NA	NA	NA	NA	NA	74.4983	421.333	42.5	476	450	366	151.5	NA	NA	NA	NA	NA	NA	NA	NA	NA	NA	NA	NA	NA	NA	NA	NA	NA	NA	NA	NA	NA	NA	74	75	405	360	499	62	23	NA	NA	327
VC_2390	Q9KPH8	Carbamoyl phosphate synthase small chain	Cytoplasm	NA	NA	NA	NA	NA	NA	NA	46.5833	134	NA	91	90	62	NA	NA	NA	NA	NA	NA	NA	NA	NA	NA	NA	NA	NA	NA	NA	NA	NA	NA	NA	NA	NA	NA	31	NA	70	110	161	131	NA	NA	NA	NA	73
VC_2391	Q9KPH7	4-hydroxy-tetrahydrodipicolinate reductase	Cytoplasm	NA	41	NA	NA	75.6667	NA	55.6237	NA	122.667	NA	NA	121	NA	NA	NA	NA	NA	55	27	NA	NA	NA	NA	NA	NA	NA	88	62	77	NA	NA	NA	NA	119	26	NA	NA	NA	107	66	195	NA	NA	NA	NA	NA
VC_2394	Q9KPH4	Protein translocase subunit SecA	Cytoplasmic Membrane	65.5	49.6667	NA	NA	112	45.6667	186.641	201.036	1331.33	405.333	978.333	1215.67	1483.67	1268	88	NA	43	36	28	85	NA	NA	NA	NA	NA	NA	163	122	51	74	38	25	126	300	172	453	118	152	1139	878	1977	645	372	199	215	1043
VC_2397	Q9KPH1	Cell division protein FtsZ	Cytoplasm	NA	NA	NA	NA	NA	NA	47.4286	53.7769	739.333	658	728.333	615.667	1069.33	766	NA	NA	NA	NA	NA	NA	NA	NA	NA	NA	NA	NA	NA	NA	NA	NA	NA	NA	33	53	61	81	40	48	660	574	984	1185	509	280	422	883
VC_2398	Q9KPH0	Cell division protein FtsA	Cytoplasmic Membrane	NA	NA	NA	NA	64	NA	NA	NA	277.667	NA	250.333	222	199.5	252.5	NA	NA	NA	NA	NA	NA	NA	NA	NA	NA	NA	NA	101	51	40	NA	NA	NA	NA	NA	NA	NA	NA	NA	324	132	377	NA	NA	NA	108	312
VC_2400	Q9KPG8	UDP-N-acetylmuramate--L-alanine ligase	Cytoplasm	NA	NA	NA	NA	NA	NA	NA	NA	70.3333	106.5	82	63	157.5	142	NA	NA	NA	NA	NA	NA	NA	NA	NA	NA	NA	NA	NA	NA	NA	NA	NA	NA	NA	NA	NA	NA	NA	NA	51	67	93	160	53	NA	NA	76
VC_2401	Q9KPG7	UDP-N-acetylglucosamine--N-acetylmuramyl-(pentapeptide) pyrophosphoryl-undecaprenol N-acetylglucosamine transferase	Cytoplasmic Membrane	NA	NA	NA	NA	NA	NA	NA	NA	93.6667	NA	NA	54.6667	109.5	NA	NA	NA	NA	NA	NA	NA	NA	NA	NA	NA	NA	NA	NA	NA	NA	NA	NA	NA	NA	NA	NA	NA	NA	NA	64	76	141	NA	NA	NA	NA	NA
VC_2403	Q9KPG5	UDP-N-acetylmuramoylalanine--D-glutamate ligase	Cytoplasm	NA	37.5	NA	NA	NA	NA	NA	NA	85.3333	NA	95.5	99	75	67	NA	NA	NA	36	NA	39	NA	NA	NA	NA	NA	NA	NA	NA	NA	NA	NA	NA	NA	NA	NA	NA	NA	NA	137	34	85	NA	NA	NA	NA	86
VC_2404	Q9KPG4	Phospho-N-acetylmuramoyl-pentapeptide-transferase	Cytoplasmic Membrane	NA	NA	NA	NA	NA	NA	NA	NA	NA	NA	NA	NA	NA	47.5	NA	NA	NA	NA	NA	NA	NA	NA	NA	NA	NA	NA	NA	NA	NA	NA	NA	NA	NA	NA	NA	NA	NA	NA	NA	NA	NA	NA	NA	NA	NA	NA
VC_2405	Q9KPG3	UDP-N-acetylmuramoyl-tripeptide--D-alanyl-D-alanine ligase	Cytoplasm	NA	NA	NA	NA	38	NA	NA	NA	208.667	NA	145	185.333	113.5	102	NA	NA	NA	NA	NA	NA	NA	NA	NA	NA	NA	NA	52	24	NA	NA	NA	NA	NA	NA	NA	NA	NA	NA	258	82	286	NA	NA	NA	NA	87
VC_2406	Q9X6N4	UDP-N-acetylmuramoyl-L-alanyl-D-glutamate--2,6-diaminopimelate ligase	Cytoplasm	NA	NA	NA	NA	NA	NA	NA	NA	138.5	NA	134	136	189	139	NA	NA	NA	NA	NA	NA	NA	NA	NA	NA	NA	NA	NA	NA	NA	NA	NA	NA	NA	NA	NA	NA	NA	NA	161	NA	116	NA	NA	NA	NA	53
VC_2409	Q9KPF9	Ribosomal RNA small subunit methyltransferase H	Cytoplasm	NA	NA	NA	NA	NA	NA	NA	NA	227.333	142	134.333	144.667	212	276	NA	NA	NA	NA	NA	NA	NA	NA	NA	NA	NA	NA	NA	NA	NA	NA	NA	NA	NA	NA	NA	NA	NA	NA	161	242	279	233	51	NA	49	168
VC_2412	Q9KPF6	Dihydrolipoyl dehydrogenase	Cytoplasm	171	572.333	440	132.667	910.667	771.667	383.349	394.333	2365.33	1100.67	1301.67	2306.67	2409.33	543.333	273	69	NA	603	446	668	151	679	490	255	70	73	907	851	974	903	857	555	218	708	365	376	216	755	2701	1636	2759	1752	742	808	513	1486
VC_2413	Q9KPF5	Acetyltransferase component of pyruvate dehydrogenase complex	Cytoplasm	149.333	358	399.667	126	248.333	559	205.375	180.862	592	823.667	824.333	581.667	794	843.333	187	166	95	322	373	379	235	574	390	191	96	91	296	228	221	669	642	366	95	556	164	253	148	158	651	548	577	1114	982	375	508	990
VC_2414	Q9KPF4	Pyruvate dehydrogenase E1 component	Cytoplasm	NA	125.667	88.3333	NA	1045.67	1742	341.043	663.153	3922	2416.67	1951	4065	3419.33	1160.33	NA	NA	NA	157	76	144	69	148	48	NA	NA	NA	949	871	1317	1965	1691	1570	172	646	357	582	603	831	3969	3298	4499	4074	2173	1003	304	2304
VC_2415	Q9KPF3	Pyruvate dehydrogenase complex repressor	Cytoplasm	NA	NA	NA	NA	NA	NA	NA	NA	NA	NA	NA	108.333	120.5	NA	NA	NA	NA	NA	NA	NA	NA	NA	NA	NA	NA	NA	NA	NA	NA	NA	NA	NA	NA	NA	NA	NA	NA	NA	NA	NA	NA	NA	NA	NA	NA	NA
VC_2416	Q9KPF2	2`,3`-cyclic-nucleotide 2`-phosphodiesterase, putative	Periplasmic Space	296.333	NA	133	268	NA	73.3333	166.281	207.435	60	NA	171	NA	NA	274	383	374	132	NA	NA	NA	NA	162	104	304	263	237	NA	NA	NA	80	97	43	86	270	198	207	245	176	58	NA	62	NA	NA	NA	NA	161
VC_2417	Q9KPF1	Single-stranded-DNA-specific exonuclease RecJ	Cytoplasm	NA	NA	NA	NA	NA	NA	NA	NA	NA	NA	NA	NA	NA	108	NA	NA	NA	NA	NA	NA	NA	NA	NA	NA	NA	NA	NA	NA	NA	NA	NA	NA	NA	NA	NA	NA	NA	NA	NA	NA	NA	NA	NA	NA	NA	NA
VC_2418	Q9KPF0	Thiol:disulfide interchange protein	Periplasmic Space	NA	NA	75	NA	56.6667	71	94.3578	80.6846	116.333	NA	109	94	NA	141	NA	NA	NA	NA	NA	NA	NA	81	69	NA	NA	NA	57	70	43	80	NA	62	63	127	105	155	NA	42	160	100	89	NA	NA	NA	79	116
VC_2421	Q9KPE7	1,6-anhydro-N-acetylmuramyl-L-alanine amidase AmpD	Cytoplasm	NA	NA	NA	NA	NA	NA	NA	NA	NA	NA	NA	NA	NA	37	NA	NA	NA	NA	NA	NA	NA	NA	NA	NA	NA	NA	NA	NA	NA	NA	NA	NA	NA	NA	NA	NA	NA	NA	NA	NA	NA	NA	NA	NA	NA	NA
VC_2422	Q9KPE6	nicotinate-nucleotide diphosphorylase (carboxylating)	Cytoplasm	NA	NA	NA	NA	NA	NA	68.1419	NA	140.667	NA	148	177	119.5	96.5	NA	NA	NA	NA	NA	NA	NA	NA	NA	NA	NA	NA	NA	NA	NA	NA	NA	NA	47	99	68	NA	NA	NA	137	92	193	NA	NA	NA	NA	136
VC_2423	Q9KPE5	Fimbrial protein	Extracellular Region	NA	NA	NA	NA	NA	NA	47.1805	58.4872	NA	NA	NA	NA	41.5	NA	NA	NA	NA	NA	NA	NA	NA	NA	NA	NA	NA	NA	NA	NA	NA	NA	NA	NA	NA	42	53	65	57	54	NA	NA	NA	NA	NA	NA	NA	NA
VC_2426	H9L4S3	Prepilin leader peptidase/N-methyltransferase	Cytoplasmic Membrane	NA	NA	NA	NA	NA	NA	NA	NA	NA	NA	35	NA	NA	66	NA	NA	NA	NA	NA	NA	NA	NA	NA	NA	NA	NA	NA	NA	NA	NA	NA	NA	NA	NA	NA	NA	NA	NA	NA	NA	NA	NA	NA	NA	29	41
VC_2428	Q9KPE2	Cell division protein ZapD	Cytoplasm	NA	NA	NA	NA	NA	NA	NA	57.3585	200.5	NA	125	244	221	372.5	NA	NA	NA	NA	NA	NA	NA	NA	NA	NA	NA	NA	NA	NA	NA	NA	NA	NA	NA	NA	NA	94	35	NA	264	NA	137	NA	NA	NA	NA	133
VC_2430	Q9KPE0	DNA topoisomerase 4 subunit A	Cytoplasmic Membrane	NA	52	NA	NA	NA	NA	123.693	NA	317	186	162.333	269.667	271.333	165.333	NA	NA	NA	71	62	23	NA	NA	NA	NA	NA	NA	NA	NA	NA	NA	NA	NA	NA	170	90	NA	NA	NA	373	283	295	311	193	54	38	237
VC_2431	Q9KPD9	DNA topoisomerase 4 subunit B	Cytoplasm	NA	61.6667	NA	NA	NA	NA	NA	NA	174.667	126.5	157.333	209.333	240.333	220	NA	NA	NA	115	34	36	NA	NA	NA	NA	NA	NA	NA	NA	NA	NA	NA	NA	NA	NA	NA	NA	NA	NA	173	101	250	135	118	NA	46	165
VC_2433	Q9KPD7	3',5'-cyclic adenosine monophosphate phosphodiesterase CpdA	Cytoplasm	NA	NA	NA	NA	NA	NA	NA	NA	92.5	NA	NA	66.5	NA	NA	NA	NA	NA	NA	NA	NA	NA	NA	NA	NA	NA	NA	NA	NA	NA	NA	NA	NA	NA	NA	NA	NA	NA	NA	NA	59	126	NA	NA	NA	NA	NA
VC_2435	Q9KPD5	ADP-ribose pyrophosphatase	Cytoplasm	NA	NA	NA	NA	NA	NA	NA	NA	NA	NA	NA	NA	NA	53.5	NA	NA	NA	NA	NA	NA	NA	NA	NA	NA	NA	NA	NA	NA	NA	NA	NA	NA	NA	NA	NA	NA	NA	NA	NA	NA	NA	NA	NA	NA	NA	NA
VC_2436	Q9K2Y1	Outer membrane protein TolC	Outer Membrane	1817.33	1027.33	1658	2103	1213.67	2091.67	2548.99	3212.14	2787	8160	7019	2863.67	4907.33	5409.67	1925	1905	1622	995	1098	989	1031	2220	1723	2338	1952	2019	1473	979	1189	1856	2571	1848	1948	3303	2574	3438	3577	2695	3157	2735	2469	4925	8972	10583	11327	4933
VC_2438	Q9KPD4	Bifunctional glutamine synthetase adenylyltransferase/adenylyl-removing enzyme	Cytoplasm	NA	33.5	NA	NA	NA	NA	NA	72.9932	96.5	156.5	75.6667	112.5	114	221.5	NA	NA	NA	40	NA	27	NA	NA	NA	NA	NA	NA	NA	NA	NA	NA	NA	NA	NA	NA	NA	148	NA	36	111	NA	82	255	58	NA	42	97
VC_2439	Q9KPD3	Methyl-accepting chemotaxis protein	Outer Membrane	NA	NA	NA	NA	NA	NA	62.8967	57.8273	NA	NA	NA	NA	NA	NA	NA	NA	NA	NA	NA	NA	NA	NA	NA	NA	NA	NA	NA	NA	NA	NA	NA	NA	NA	86	46	76	NA	44	NA	NA	NA	NA	NA	NA	NA	NA
VC_2440	Q9KPD2	Adenylate cyclase	Cytoplasm	NA	70	NA	NA	NA	35	83.4821	NA	261.333	NA	128.5	167.667	139	134	NA	NA	NA	79	NA	61	NA	NA	NA	NA	NA	NA	NA	NA	NA	38	NA	32	69	136	62	NA	NA	NA	322	206	256	NA	NA	NA	NA	128
VC_2441	Q9KPD1	Phosphate transport regulator	Cytoplasm	NA	41.5	40.5	NA	NA	36	118.743	130.26	93	93.5	95.6667	73.3333	87.5	116	NA	NA	NA	57	NA	26	NA	33	48	NA	NA	NA	NA	NA	NA	44	NA	28	NA	141	100	143	138	112	109	58	112	144	43	NA	46	125
VC_2442	Q9KPD0	Phosphate transporter	Cytoplasmic Membrane	NA	NA	NA	NA	NA	NA	65.6127	52.6213	NA	156	135.333	NA	NA	75.3333	NA	NA	NA	NA	NA	NA	NA	NA	NA	NA	NA	NA	NA	NA	NA	NA	NA	NA	28	97	104	39	NA	71	NA	NA	NA	205	107	NA	70	208
VC_2443	Q9KPC9	SH3b domain-containing protein	Unknown	NA	57	111	NA	NA	NA	48.9081	60.3681	116	174.667	277	93.5	146.667	58.6667	NA	NA	NA	66	NA	48	NA	131	91	NA	NA	NA	NA	NA	NA	NA	NA	NA	NA	52	46	110	50	40	94	134	120	262	163	99	220	268
VC_2444	Q9KPC8	General secretion pathway protein B, putative	Unknown	NA	NA	NA	NA	NA	NA	NA	NA	NA	135	150	153.5	145	NA	NA	NA	NA	NA	NA	NA	NA	NA	NA	NA	NA	NA	NA	NA	NA	NA	NA	NA	NA	NA	NA	NA	NA	NA	NA	NA	NA	160	110	NA	NA	167
VC_2445	Q9KPC7	General secretion pathway protein A	Cytoplasm	NA	NA	NA	NA	NA	NA	72.2496	NA	106.5	100	195.5	NA	NA	122.5	NA	NA	NA	NA	NA	NA	NA	NA	NA	NA	NA	NA	NA	NA	NA	NA	NA	NA	NA	87	60	NA	NA	NA	110	NA	103	70	130	NA	NA	218
VC_2447	Q9KPC5	Enolase	Extracellular Region	49.5	103.333	NA	NA	191.333	78	505.166	605.031	2386	905	1723.33	2905	2278.33	1606.33	44	NA	55	136	48	126	NA	NA	NA	NA	NA	NA	315	176	83	NA	98	58	358	682	528	584	655	579	2453	1869	2836	1323	967	425	891	1761
VC_2448	Q9KPC4	CTP synthase	Cytoplasm	NA	NA	NA	NA	NA	NA	NA	NA	326.333	NA	216.333	288.333	180.667	347	NA	NA	NA	NA	NA	NA	NA	NA	NA	NA	NA	NA	NA	NA	NA	NA	NA	NA	NA	NA	NA	NA	NA	NA	347	123	509	NA	NA	NA	39	161
VC_2451	H9L4Q9	GTP pyrophosphokinase	Cytoplasm	NA	NA	NA	NA	NA	NA	NA	NA	202.333	250.333	218	197.667	255	365.333	NA	NA	NA	NA	NA	NA	NA	NA	NA	NA	NA	NA	NA	NA	NA	NA	NA	NA	NA	NA	NA	NA	NA	NA	319	117	171	527	123	101	87	304
VC_2452	Q9KPC1	23S rRNA (uracil(1939)-C(5))-methyltransferase RlmD	Cytoplasm	NA	NA	NA	NA	NA	NA	NA	NA	50	NA	99	73.6667	NA	310	NA	NA	NA	NA	NA	NA	NA	NA	NA	NA	NA	NA	NA	NA	NA	NA	NA	NA	NA	NA	NA	NA	NA	NA	NA	62	38	NA	NA	NA	NA	81
VC_2453	Q9KPC0	Phosphorelay protein LuxU	Cytoplasmic Membrane	NA	NA	NA	NA	NA	NA	NA	NA	117.5	137.5	160.5	110	162	179.5	NA	NA	NA	NA	NA	NA	NA	NA	NA	NA	NA	NA	NA	NA	NA	NA	NA	NA	NA	NA	NA	NA	NA	NA	NA	74	161	217	58	NA	NA	119
VC_2455	Q9KPB8	Phosphate ABC transporter substrate-binding protein	Cytoplasmic Membrane	61.3333	NA	NA	164.667	NA	NA	181.546	170.076	NA	NA	NA	NA	NA	NA	64	74	46	NA	NA	NA	NA	NA	NA	147	131	216	NA	NA	NA	NA	NA	NA	173	189	183	219	117	192	NA	NA	NA	NA	NA	NA	NA	NA
VC_2456	Q9KPB7	Porin domain-containing protein	Outer Membrane	84	59.5	NA	110	52.6667	NA	298.412	272.674	66	NA	86	48.5	NA	80	110	65	77	54	65	NA	NA	NA	NA	85	143	102	64	56	38	NA	NA	NA	240	421	263	394	268	192	51	NA	81	NA	NA	NA	NA	58
VC_2458	Q9KPB5	Pyridoxine 5'-phosphate synthase	Cytoplasm	132.667	408.667	277	75	505.667	370.667	117.346	93.5632	420.333	103.5	177	373	NA	75.5	158	120	120	398	328	500	231	320	280	100	NA	50	534	463	520	371	325	416	NA	255	54	68	55	219	365	318	578	133	NA	74	31	150
VC_2460	Q9KPB3	GTPase Era	Cytoplasm	NA	NA	NA	NA	NA	NA	NA	NA	NA	NA	128.5	NA	NA	273.5	NA	NA	NA	NA	NA	NA	NA	NA	NA	NA	NA	NA	NA	NA	NA	NA	NA	NA	NA	NA	NA	NA	NA	NA	NA	NA	NA	NA	NA	NA	NA	113
VC_2462	Q9KPB1	Signal peptidase I	Cytoplasmic Membrane	42	NA	NA	NA	26	NA	66.0379	48.4881	133.333	134.5	128.667	114.667	120.5	192.333	51	33	NA	NA	NA	NA	NA	NA	NA	NA	NA	NA	28	NA	24	NA	NA	NA	NA	89	49	50	38	60	171	67	162	147	122	NA	68	183
VC_2463	Q9KPB0	Elongation factor 4	Cytoplasmic Membrane	NA	25.5	44.5	NA	NA	NA	NA	NA	240.667	240.667	328	234.667	358.333	542	NA	NA	NA	32	19	NA	NA	43	46	NA	NA	NA	NA	NA	NA	NA	NA	NA	NA	NA	NA	NA	NA	NA	332	168	222	384	214	124	110	398
VC_2465	Q9KPA8	Sigma-E factor regulatory protein RseB	Periplasmic Space	NA	45.5	74	NA	115	60.5	79.7589	88.9663	170	NA	169	93.3333	NA	140.5	NA	NA	NA	50	41	NA	NA	125	23	NA	NA	NA	133	97	NA	55	66	NA	54	108	87	92	86	89	159	139	212	NA	NA	NA	NA	168
VC_2466	Q9KPA7	Anti-sigma-E factor RseA	Cytoplasmic Membrane	NA	NA	NA	NA	NA	NA	NA	NA	NA	NA	NA	NA	65	NA	NA	NA	NA	NA	NA	NA	NA	NA	NA	NA	NA	NA	NA	NA	NA	NA	NA	NA	NA	NA	NA	NA	NA	NA	NA	NA	NA	NA	NA	NA	NA	NA
VC_2467	Q9KPA6	RNA polymerase sigma-E factor	Cytoplasm	NA	NA	NA	NA	NA	NA	NA	NA	110.333	NA	NA	85.3333	NA	NA	NA	NA	NA	NA	NA	NA	NA	NA	NA	NA	NA	NA	NA	NA	NA	NA	NA	NA	NA	NA	NA	NA	NA	NA	163	71	97	NA	NA	NA	NA	NA
VC_2469	Q9KPA4	L-aspartate oxidase	Cytoplasm	NA	64	NA	NA	59.3333	NA	70.0619	NA	261.5	NA	151	240	194	446.5	NA	NA	NA	NA	67	61	NA	NA	NA	NA	NA	NA	92	43	43	NA	NA	NA	34	289	35	NA	NA	NA	265	NA	258	NA	NA	NA	NA	105
VC_2472	Q9KPA1	tRNA-modifying protein YgfZ	Cytoplasm	NA	NA	NA	NA	NA	NA	75.8024	60.5475	163	100	176.5	165.667	99	160.5	NA	NA	NA	NA	NA	NA	NA	NA	NA	NA	NA	NA	NA	NA	NA	NA	NA	NA	NA	169	34	141	NA	26	183	159	147	152	48	NA	NA	176
VC_2474	Q9KP99	VisC protein	Cytoplasm	NA	NA	NA	NA	NA	NA	NA	85.9542	NA	NA	NA	NA	NA	NA	NA	NA	NA	NA	NA	NA	NA	NA	NA	NA	NA	NA	NA	NA	NA	NA	NA	NA	NA	NA	NA	56	84	135	NA	NA	NA	NA	NA	NA	NA	NA
VC_2475	Q9KP98	UbiH protein	Unknown	NA	NA	NA	NA	NA	NA	NA	36.6606	NA	NA	NA	NA	NA	72.5	NA	NA	NA	NA	NA	NA	NA	NA	NA	NA	NA	NA	NA	NA	NA	NA	NA	NA	NA	NA	NA	48	NA	28	NA	NA	NA	NA	NA	NA	NA	NA
VC_2478	Q9KP95	Cell division protein ZapA	Cytoplasm	NA	NA	NA	NA	NA	NA	NA	NA	164.667	NA	149	165.667	NA	92.5	NA	NA	NA	NA	NA	NA	NA	NA	NA	NA	NA	NA	NA	NA	NA	NA	NA	NA	NA	NA	NA	NA	NA	NA	142	176	176	NA	NA	NA	111	196
VC_2480	Q9KP93	Ribose-5-phosphate isomerase A	Cytoplasm	NA	NA	NA	NA	NA	NA	NA	52.0544	289.667	NA	239.667	314.667	116	149.333	NA	NA	NA	NA	NA	NA	NA	NA	NA	NA	NA	NA	NA	NA	NA	NA	NA	NA	NA	NA	NA	35	65	62	326	270	273	NA	NA	NA	149	276
VC_2481	Q9KP92	2-oxoglutarate reductase	Cytoplasm	NA	33.5	NA	NA	63.6667	NA	60.3945	80.7807	488	NA	91	387	NA	NA	NA	NA	NA	39	28	NA	NA	NA	NA	NA	NA	NA	84	53	54	NA	NA	NA	47	109	43	136	57	68	523	312	629	NA	NA	NA	NA	18
VC_2482	Q9KP91	Acetolactate synthase	Cytoplasm	NA	107.5	116.333	NA	NA	114	NA	90.3549	261.333	516.333	522.667	283.5	190	386	NA	NA	NA	143	NA	72	87	157	105	NA	NA	NA	NA	NA	NA	111	117	114	NA	NA	NA	157	NA	52	242	182	360	569	568	412	707	383
VC_2483	Q9KP90	Acetolactate synthase	Cytoplasm	NA	NA	NA	NA	NA	NA	NA	NA	132	89	122	163.667	107	168	NA	NA	NA	NA	NA	NA	NA	NA	NA	NA	NA	NA	NA	NA	NA	NA	NA	NA	NA	NA	NA	NA	NA	NA	152	110	134	146	91	30	NA	106
VC_2484	Q9KP89	Long-chain-fatty-acid--CoA ligase, putative	Cytoplasm	NA	NA	NA	NA	NA	NA	NA	NA	NA	NA	61.5	NA	104	134.667	NA	NA	NA	NA	NA	NA	NA	NA	NA	NA	NA	NA	NA	NA	NA	NA	NA	NA	NA	NA	NA	NA	NA	NA	NA	NA	NA	NA	NA	NA	NA	89
VC_2485	Q9KP88	Transcriptional regulator, LysR family	Cytoplasm	NA	126.667	NA	NA	206	130.667	82.6862	68.5036	198.333	228.333	140	NA	199.667	NA	NA	NA	NA	201	54	125	NA	NA	NA	NA	NA	NA	280	176	162	122	112	158	43	159	NA	61	31	170	148	166	281	326	186	173	87	182
VC_2490	Q9KP83	2-isopropylmalate synthase	Cytoplasm	NA	45	NA	NA	56	61	32.4037	NA	193.333	NA	NA	197.667	NA	NA	NA	NA	NA	45	45	NA	NA	NA	NA	NA	NA	NA	73	NA	39	74	48	NA	NA	35	30	NA	NA	NA	136	172	272	NA	NA	NA	NA	NA
VC_2491	Q9KP82	3-isopropylmalate dehydrogenase	Cytoplasm	NA	24	NA	NA	46	NA	NA	NA	122.333	NA	NA	67.3333	NA	NA	NA	NA	NA	19	29	NA	NA	NA	NA	NA	NA	NA	38	NA	54	NA	NA	NA	NA	NA	NA	NA	NA	NA	108	65	194	NA	NA	NA	NA	NA
VC_2492	Q9KP81	3-isopropylmalate dehydratase large subunit	Cytoplasm	NA	NA	NA	NA	NA	NA	NA	NA	112.667	NA	NA	66.3333	NA	35.5	NA	NA	NA	NA	NA	NA	NA	NA	NA	NA	NA	NA	NA	NA	NA	NA	NA	NA	NA	NA	NA	NA	NA	NA	100	64	174	NA	NA	NA	NA	NA
VC_2493	Q9KP80	3-isopropylmalate dehydratase small subunit	Cytoplasm	NA	NA	NA	NA	NA	NA	NA	NA	99	NA	NA	NA	NA	NA	NA	NA	NA	NA	NA	NA	NA	NA	NA	NA	NA	NA	NA	NA	NA	NA	NA	NA	NA	NA	NA	NA	NA	NA	59	NA	139	NA	NA	NA	NA	NA
VC_2497	Q9KP78	Uncharacterized protein	Cytoplasm	NA	NA	NA	NA	NA	NA	NA	NA	47	NA	NA	75.5	61	73.5	NA	NA	NA	NA	NA	NA	NA	NA	NA	NA	NA	NA	NA	NA	NA	NA	NA	NA	NA	NA	NA	NA	NA	NA	21	44	76	NA	NA	NA	NA	NA
VC_2499	Q9KP76	Uncharacterized protein	Cytoplasmic Membrane	NA	NA	NA	NA	NA	NA	NA	NA	NA	NA	90	NA	NA	69.5	NA	NA	NA	NA	NA	NA	NA	NA	NA	NA	NA	NA	NA	NA	NA	NA	NA	NA	NA	NA	NA	NA	NA	NA	NA	NA	NA	NA	NA	NA	NA	102
VC_2500	Q9KP75	Lipopolysaccharide export system permease protein LptF	Cytoplasmic Membrane	NA	NA	NA	NA	NA	NA	NA	NA	109.5	NA	117.5	NA	84.5	222	NA	NA	NA	NA	NA	NA	NA	NA	NA	NA	NA	NA	NA	NA	NA	NA	NA	NA	NA	NA	NA	NA	NA	NA	118	101	NA	NA	NA	NA	NA	121
VC_2501	P0C6E1	Cytosol aminopeptidase	Cytoplasm	333	1230.33	690.667	134.667	911.667	788.667	931.005	578.986	737	882.667	443	599	710	160.667	461	280	258	1628	868	1195	305	1158	609	161	152	91	1246	769	720	958	718	690	532	3134	484	974	552	361	705	793	713	1201	748	699	180	472
VC_2503	Q9KP73	Valine--tRNA ligase	Cytoplasm	NA	128	124	NA	410.333	257.333	136.015	243.417	914	NA	859	822	383.333	337	NA	NA	NA	152	139	93	NA	181	67	NA	NA	NA	411	400	420	338	171	263	NA	250	74	205	246	286	1044	391	1307	NA	NA	NA	NA	530
VC_2504	Q9KP72	2-hydroxyacid dehydrogenase family protein	Cytoplasm	NA	NA	NA	NA	NA	NA	NA	NA	78.6667	NA	NA	113	NA	NA	NA	NA	NA	NA	NA	NA	NA	NA	NA	NA	NA	NA	NA	NA	NA	NA	NA	NA	NA	NA	NA	NA	NA	NA	122	37	77	NA	NA	NA	NA	NA
VC_2506	Q9KP70	RNA polymerase-associated protein RapA	Cytoplasm	NA	NA	NA	NA	NA	NA	NA	NA	259	92.5	132.5	177.333	195	280	NA	NA	NA	NA	NA	NA	NA	NA	NA	NA	NA	NA	NA	NA	NA	NA	NA	NA	NA	NA	NA	NA	NA	NA	264	160	353	123	62	NA	NA	82
VC_2507	Q9KP69	PIN domain-containing protein	Cytoplasm	NA	NA	NA	NA	NA	NA	NA	NA	241	179.5	171	276.667	158	239.5	NA	NA	NA	NA	NA	NA	NA	NA	NA	NA	NA	NA	NA	NA	NA	NA	NA	NA	NA	NA	NA	NA	NA	NA	268	213	242	202	157	NA	NA	163
VC_2510	Q9KP66	Aspartate carbamoyltransferase	Cytoplasm	NA	121.667	148	NA	NA	78	132.786	79.0822	347.333	189.5	NA	316	215	57.5	NA	NA	NA	118	97	150	NA	150	146	NA	NA	NA	NA	NA	NA	44	95	95	NA	232	76	118	NA	53	376	261	405	248	131	NA	NA	NA
VC_2511	Q9KP65	Aspartate carbamoyltransferase regulatory chain	Cytoplasm	NA	77	53.6667	NA	NA	NA	101.956	86.0753	117.333	89.6667	63	210.667	139	52.5	NA	NA	NA	93	61	NA	45	56	60	NA	NA	NA	NA	NA	NA	NA	NA	NA	NA	135	77	104	73	84	75	114	163	136	108	25	NA	37
VC_2512	Q9KP64	Translation initiation inhibitor	Cytoplasm	NA	NA	NA	NA	NA	NA	NA	NA	101.333	NA	73.5	111	NA	NA	NA	NA	NA	NA	NA	NA	NA	NA	NA	NA	NA	NA	NA	NA	NA	NA	NA	NA	NA	NA	NA	NA	NA	NA	126	93	85	NA	NA	NA	NA	59
VC_2513	Q9KP63	1-acyl-sn-glycerol-3-phosphate acyltransferase	Cytoplasmic Membrane	NA	NA	59	NA	NA	NA	NA	NA	NA	NA	33.5	NA	NA	NA	NA	NA	NA	NA	NA	NA	NA	66	52	NA	NA	NA	NA	NA	NA	NA	NA	NA	NA	NA	NA	NA	NA	NA	NA	NA	NA	NA	NA	NA	NA	39
VC_2514	Q9KP62	UDP-N-acetylglucosamine 1-carboxyvinyltransferase	Cytoplasm	NA	48.5	NA	NA	67.3333	NA	106.883	78.8777	376	NA	258	298.333	75.5	NA	NA	NA	NA	56	41	NA	NA	NA	NA	NA	NA	NA	77	41	84	NA	NA	NA	NA	168	68	128	71	54	403	197	528	NA	NA	NA	128	245
VC_2517	Q9KP59	Phospholipid-binding protein MlaC	Unknown	53	NA	77	NA	NA	36.3333	62.5746	NA	34.5	NA	NA	NA	NA	61	45	38	76	NA	NA	NA	NA	65	89	NA	NA	NA	NA	NA	NA	52	19	38	36	82	83	NA	NA	NA	NA	37	32	NA	NA	NA	NA	NA
VC_2518	Q9KP58	Mce/MlaD domain-containing protein	Unknown	NA	NA	NA	NA	NA	NA	NA	69.9357	NA	NA	157.5	NA	NA	NA	NA	NA	NA	NA	NA	NA	NA	NA	NA	NA	NA	NA	NA	NA	NA	NA	NA	NA	NA	NA	NA	73	NA	67	NA	NA	NA	NA	NA	NA	194	NA
VC_2519	Q9KP57	Intermembrane phospholipid transport system permease protein MlaE	Cytoplasmic Membrane	NA	NA	NA	NA	NA	NA	NA	42.2611	NA	NA	113.5	NA	NA	96	NA	NA	NA	NA	NA	NA	NA	NA	NA	NA	NA	NA	NA	NA	NA	NA	NA	NA	NA	NA	NA	94	NA	19	NA	NA	NA	NA	NA	NA	NA	100
VC_2520	Q9KP56	ABC transporter, ATP-binding protein	Unknown	NA	NA	NA	NA	NA	NA	49.3964	NA	93.5	84.3333	105.333	NA	71	59.3333	NA	NA	NA	NA	NA	NA	NA	NA	NA	NA	NA	NA	NA	NA	NA	NA	NA	NA	NA	61	40	NA	NA	NA	117	70	NA	143	69	41	78	167
VC_2523	Q9KP53	Arabinose 5-phosphate isomerase	Cytoplasm	NA	NA	NA	NA	NA	NA	NA	NA	NA	NA	NA	37.5	67.5	97	NA	NA	NA	NA	NA	NA	NA	NA	NA	NA	NA	NA	NA	NA	NA	NA	NA	NA	NA	NA	NA	NA	NA	NA	NA	NA	NA	NA	NA	NA	NA	NA
VC_2525	Q9KP51	Lipopolysaccharide export system protein LptC	Cytoplasmic Membrane	NA	NA	NA	NA	NA	NA	NA	NA	NA	NA	102	NA	NA	171	NA	NA	NA	NA	NA	NA	NA	NA	NA	NA	NA	NA	NA	NA	NA	NA	NA	NA	NA	NA	NA	NA	NA	NA	NA	NA	NA	NA	NA	NA	NA	47
VC_2527	Q9KP50	Lipopolysaccharide export system protein LptA	Periplasmic Space	103.667	NA	87.5	152.667	NA	33	199.548	139.408	59	NA	84.5	65	NA	72	136	122	53	NA	NA	NA	NA	106	69	198	116	144	NA	NA	NA	36	NA	30	155	267	192	241	77	146	79	NA	39	NA	NA	NA	NA	80
VC_2528	H9L4Q7	Lipopolysaccharide export system ATP-binding protein LptB	Cytoplasmic Membrane	NA	NA	NA	NA	NA	NA	NA	NA	72	121.667	197.333	77.6667	106.333	151.667	NA	NA	NA	NA	NA	NA	NA	NA	NA	NA	NA	NA	NA	NA	NA	NA	NA	NA	NA	NA	NA	NA	NA	NA	61	77	78	142	103	120	163	208
VC_2529	Q9KP49	RNA polymerase sigma-54 factor	Cytoplasm	NA	NA	NA	NA	NA	NA	NA	NA	129	117	107.5	139.667	97.3333	157	NA	NA	NA	NA	NA	NA	NA	NA	NA	NA	NA	NA	NA	NA	NA	NA	NA	NA	NA	NA	NA	NA	NA	NA	106	111	170	168	66	NA	NA	69
VC_2532	Q9KP47	Nucleotide-binding protein VC_2532	Cytoplasm	NA	NA	NA	NA	NA	NA	NA	NA	NA	NA	NA	NA	61	69.5	NA	NA	NA	NA	NA	NA	NA	NA	NA	NA	NA	NA	NA	NA	NA	NA	NA	NA	NA	NA	NA	NA	NA	NA	NA	NA	NA	NA	NA	NA	NA	NA
VC_2535	Q9KP44	PmbA protein	Cytoplasm	NA	66	NA	NA	182.667	42	NA	NA	225.667	NA	NA	309.333	NA	NA	NA	NA	NA	39	76	83	NA	NA	NA	NA	NA	NA	243	120	185	54	37	35	NA	NA	NA	NA	NA	NA	193	211	273	NA	NA	NA	NA	NA
VC_2536	Q9KP43	UPF0307 protein VC_2536	Cytoplasm	NA	83.6667	NA	NA	93.6667	NA	99.2982	119.446	175.667	NA	93	193.333	NA	NA	NA	NA	NA	73	87	91	NA	NA	NA	NA	NA	NA	103	86	92	NA	NA	NA	74	131	101	163	123	85	278	48	201	NA	NA	NA	NA	72
VC_2539	Q9KP40	Thiamine-binding periplasmic protein	Periplasmic Space	NA	NA	NA	NA	NA	NA	70.2576	NA	NA	NA	NA	NA	NA	38.5	NA	NA	NA	NA	NA	NA	NA	NA	NA	NA	NA	NA	NA	NA	NA	NA	NA	NA	60	85	68	NA	NA	NA	NA	NA	NA	NA	NA	NA	NA	NA
VC_2541	Q9KP38	Flavin prenyltransferase UbiX	Cytoplasm	NA	37.6667	NA	NA	27	NA	50.4777	44.3715	NA	NA	NA	NA	NA	NA	NA	NA	NA	40	45	28	NA	NA	NA	NA	NA	NA	NA	28	26	NA	NA	NA	49	52	NA	21	65	64	NA	NA	NA	NA	NA	NA	NA	NA
VC_2542	Q9KP37	UDP-N-acetylmuramate--L-alanyl-gamma-D-glutamyl-meso-2,6-diaminoheptandioate ligase	Cytoplasm	NA	NA	NA	NA	43.5	NA	NA	NA	120.333	NA	68.5	85.3333	NA	69	NA	NA	NA	NA	NA	NA	NA	NA	NA	NA	NA	NA	52	NA	35	NA	NA	NA	NA	NA	NA	NA	NA	NA	188	118	55	NA	NA	NA	NA	30
VC_2544	Q9KP35	Fructose-1,6-bisphosphatase class 1	Cytoplasm	NA	84	43	NA	122	32.5	95.7637	90.0049	436.667	169	454.5	452	196.667	276.333	NA	NA	NA	89	66	97	NA	45	41	NA	NA	NA	111	77	178	NA	27	38	68	205	63	168	70	62	376	279	655	225	113	NA	NA	312
VC_2545	Q9KP34	Inorganic pyrophosphatase	Cytoplasm	NA	NA	NA	NA	NA	NA	NA	57.9812	181.333	NA	131	149	35.5	84	NA	NA	NA	NA	NA	NA	NA	NA	NA	NA	NA	NA	NA	NA	NA	NA	NA	NA	NA	NA	NA	49	39	102	196	134	214	NA	NA	NA	NA	107
VC_2547	Q9KP32	Translocation/assembly module TamB	Cytoplasmic Membrane	NA	NA	NA	NA	NA	NA	NA	NA	NA	NA	NA	NA	96.5	161.333	NA	NA	NA	NA	NA	NA	NA	NA	NA	NA	NA	NA	NA	NA	NA	NA	NA	NA	NA	NA	NA	NA	NA	NA	NA	NA	NA	NA	NA	NA	NA	NA
VC_2548	Q9KP31	Autotransporter assembly factor TamA	Outer Membrane	117.333	99	130	164.667	77	110.5	282.792	340.4	140.667	330	422.5	117	278.5	171.667	164	128	60	70	128	NA	21	249	120	155	162	177	82	NA	72	142	NA	79	188	369	326	420	273	344	164	188	70	464	196	NA	NA	494
VC_2550	Q9KP29	Protein YtfJ	Cytoplasmic Membrane	NA	NA	NA	NA	NA	NA	80.7775	NA	NA	NA	NA	NA	NA	NA	NA	NA	NA	NA	NA	NA	NA	NA	NA	NA	NA	NA	NA	NA	NA	NA	NA	NA	87	75	NA	NA	NA	NA	NA	NA	NA	NA	NA	NA	NA	NA
VC_2553	Q9KP26	ABC transporter, ATP-binding protein, authentic frameshift	Cytoplasmic Membrane	NA	NA	NA	NA	NA	NA	NA	NA	NA	NA	74	NA	NA	NA	NA	NA	NA	NA	NA	NA	NA	NA	NA	NA	NA	NA	NA	NA	NA	NA	NA	NA	NA	NA	NA	NA	NA	NA	NA	NA	NA	NA	NA	NA	NA	85
VC_2554	Q9KP25	ABC-type antimicrobial peptide transport system, permease component	Cytoplasmic Membrane	NA	NA	NA	NA	NA	NA	NA	NA	NA	NA	NA	NA	NA	58.5	NA	NA	NA	NA	NA	NA	NA	NA	NA	NA	NA	NA	NA	NA	NA	NA	NA	NA	NA	NA	NA	NA	NA	NA	NA	NA	NA	NA	NA	NA	NA	NA
VC_2557	Q9KP22	TIGR03899 family protein	Unknown	NA	NA	NA	NA	NA	NA	54.2679	54.4426	55.3333	61.6667	88	37.5	70.3333	NA	NA	NA	NA	NA	NA	NA	NA	NA	NA	NA	NA	NA	NA	NA	NA	NA	NA	NA	NA	95	31	78	NA	38	62	46	58	92	47	46	117	81
VC_2559	Q9KP20	Sulfate adenylyltransferase subunit 1	Cytoplasm	NA	NA	NA	NA	NA	NA	NA	NA	NA	NA	NA	NA	51.5	NA	NA	NA	NA	NA	NA	NA	NA	NA	NA	NA	NA	NA	NA	NA	NA	NA	NA	NA	NA	NA	NA	NA	NA	NA	NA	NA	NA	NA	NA	NA	NA	NA
VC_2562	Q9KP17	2`,3`-cyclic-nucleotide 2`-phosphodiesterase	Periplasmic Space	1149.33	317.333	384	929	572.667	329	574.532	451.801	1114.67	NA	1379	957.667	NA	1725.33	1288	1277	883	369	359	224	118	701	333	938	790	1059	655	561	502	293	367	327	305	1021	609	736	276	454	970	767	1607	NA	NA	NA	922	1616
VC_2564	Q9KP15	ATP-dependent RNA helicase DbpA	Cytoplasm	NA	NA	NA	NA	NA	NA	NA	NA	NA	45	NA	NA	NA	59	NA	NA	NA	NA	NA	NA	NA	NA	NA	NA	NA	NA	NA	NA	NA	NA	NA	NA	NA	NA	NA	NA	NA	NA	NA	NA	NA	51	39	NA	NA	NA
VC_2565	Q9KP14	ElaA protein	Cytoplasm	NA	NA	NA	NA	NA	NA	NA	NA	NA	NA	NA	NA	188	192	NA	NA	NA	NA	NA	NA	NA	NA	NA	NA	NA	NA	NA	NA	NA	NA	NA	NA	NA	NA	NA	NA	NA	NA	NA	NA	NA	NA	NA	NA	NA	NA
VC_2567	Q9KP12	LysM domain-containing protein	Unknown	NA	NA	66.5	NA	32.5	NA	NA	NA	101	NA	102.5	117	NA	180	NA	NA	NA	NA	NA	NA	NA	72	61	NA	NA	NA	36	29	NA	NA	NA	NA	NA	NA	NA	NA	NA	NA	117	52	134	NA	NA	NA	NA	125
VC_2568	Q9KP11	Peptidyl-prolyl cis-trans isomerase	Cytoplasm	NA	NA	NA	NA	NA	NA	NA	NA	266	NA	216.333	204.333	324	362	NA	NA	NA	NA	NA	NA	NA	NA	NA	NA	NA	NA	NA	NA	NA	NA	NA	NA	NA	NA	NA	NA	NA	NA	338	179	281	NA	NA	NA	76	148
VC_2570	Q9KP09	50S ribosomal protein L17	Cytoplasm	NA	79.3333	91.6667	NA	407.333	248.333	137.429	442.287	585	368.667	286	602.333	529.667	298	NA	NA	NA	106	69	63	89	110	76	NA	NA	NA	569	416	237	225	321	199	90	206	140	236	837	438	627	615	513	422	440	244	72	392
VC_2571	Q9KP08	DNA-directed RNA polymerase subunit alpha	Cytoplasm	369.333	196	338.667	97.6667	270	876.667	263.097	175.301	2219.33	3000	1389	1651	1693.33	602	598	277	233	192	213	183	86	440	490	114	78	101	303	244	263	783	968	879	106	728	236	516	87	120	2453	1712	2493	3974	3479	1547	524	1432
VC_2572	Q9KP07	30S ribosomal protein S4	Cytoplasm	48	269.333	176.667	82.5	243.667	308	265.07	286.403	828.667	1459.67	882	835	1587.67	998	47	NA	49	312	124	372	58	269	203	86	NA	79	251	204	276	292	387	245	220	481	176	315	330	226	847	865	774	1017	1456	1906	603	1007
VC_2573	P66367	30S ribosomal protein S11	Cytoplasm	NA	290.667	362	NA	122	120.333	183.455	108.12	475.667	870.667	694.667	456.667	615.667	686.667	NA	NA	NA	348	138	386	271	476	339	NA	NA	NA	154	125	87	123	125	113	102	409	148	332	47	81	630	378	419	660	1087	865	612	820
VC_2574	Q9KP05	30S ribosomal protein S13	Cytoplasm	NA	279.667	114	67.5	194	210.333	205.898	176.5	644.333	1140	587.333	671.667	762.333	833.667	NA	NA	NA	353	204	282	124	118	100	58	NA	77	236	172	174	209	255	167	119	424	173	233	138	171	670	463	800	956	1189	1275	605	626
VC_2576	P78283	Protein translocase subunit SecY	Cytoplasmic Membrane	NA	NA	70.5	NA	NA	NA	63.8749	82.5658	49.6667	117.333	159.667	NA	87.5	156.667	NA	NA	NA	NA	NA	NA	NA	73	68	NA	NA	NA	NA	NA	NA	NA	NA	NA	NA	68	60	106	59	90	40	65	44	180	87	85	137	159
VC_2577	Q9KP03	50S ribosomal protein L15	Cytoplasm	NA	135.667	NA	NA	55	NA	89.1011	88.4364	587.667	262.667	228.667	548	634.667	212.333	NA	NA	NA	173	88	146	NA	NA	NA	NA	NA	NA	66	41	58	NA	NA	NA	81	123	71	99	NA	79	537	526	700	266	260	262	89	321
VC_2578	Q9KP02	50S ribosomal protein L30	Cytoplasm	NA	61.5	NA	NA	NA	NA	71.4773	NA	308.333	271	167	174.333	313	268.5	NA	NA	NA	NA	76	47	NA	NA	NA	NA	NA	NA	NA	NA	NA	NA	NA	NA	39	131	NA	NA	NA	NA	453	224	248	350	180	283	80	183
VC_2579	Q9KP01	30S ribosomal protein S5	Cytoplasm	NA	324.333	73	NA	89.5	156.333	372.133	176.844	1941	3232.33	2824.33	1857	3702.33	2510	NA	NA	NA	387	191	395	66	113	40	NA	NA	NA	93	86	NA	170	162	137	229	776	290	573	76	127	1962	1656	2205	2865	3752	3080	2689	2928
VC_2580	Q9KP00	50S ribosomal protein L18	Cytoplasm	NA	94.5	NA	NA	NA	NA	99.6057	61.384	297.667	314.333	201.333	136	372.667	179.333	NA	NA	NA	93	NA	96	NA	NA	NA	NA	NA	NA	NA	NA	NA	NA	NA	NA	69	154	93	157	24	NA	252	216	425	324	376	243	112	200
VC_2581	Q9KNZ9	50S ribosomal protein L6	Cytoplasm	NA	297	NA	NA	107.5	NA	225.939	110.241	1533.33	2550.33	1816.33	1558.33	3195	1149.67	NA	NA	NA	396	95	400	NA	NA	NA	NA	NA	NA	71	144	NA	NA	NA	NA	124	585	159	434	63	49	1573	1341	1686	1772	2745	3134	1945	1517
VC_2582	Q9KNZ8	30S ribosomal protein S8	Cytoplasm	44	220	101.5	NA	81.6667	73	165.579	212.282	388.333	801.333	739.333	393.333	768	391.5	NA	52	36	408	107	145	NA	129	74	NA	NA	NA	90	106	49	NA	53	93	106	322	133	357	154	174	327	413	425	1025	771	608	571	986
VC_2583	Q9KNZ7	30S ribosomal protein S14	Cytoplasm	NA	NA	37	NA	35	NA	93.0458	85.9249	218	212.333	165	146	293	175.333	NA	NA	NA	NA	NA	NA	NA	38	36	NA	NA	NA	28	NA	42	NA	NA	NA	85	117	81	108	66	89	211	169	274	266	273	98	113	155
VC_2584	Q9KNZ6	50S ribosomal protein L5	Cytoplasm	58.5	471.667	155.667	75	136	207.333	462.898	234.994	1630.67	3036.67	2781.67	1426	2710.67	3803.33	NA	58	59	721	280	414	58	198	211	70	56	99	153	160	95	199	233	190	357	822	338	701	104	178	1428	1382	2082	3832	3127	2151	2536	2772
VC_2585	Q9KNZ5	Large ribosomal subunit protein uL24	Cytoplasm	NA	NA	NA	NA	NA	NA	30.3974	44.5421	173.333	107.5	138.5	120.667	255	140.5	NA	NA	NA	NA	NA	NA	NA	NA	NA	NA	NA	NA	NA	NA	NA	NA	NA	NA	28	33	NA	62	NA	32	225	122	173	136	NA	79	NA	157
VC_2586	Q9KNZ4	50S ribosomal protein L14	Cytoplasm	NA	365	220	NA	NA	224.667	322.616	190.007	2184.67	5983.33	4558.33	2335.67	4170.67	4931.33	NA	NA	NA	573	196	326	138	292	230	NA	NA	NA	NA	NA	NA	218	293	163	220	483	316	617	102	109	2264	2191	2099	5684	6734	5532	5384	4284
VC_2587	Q9KNZ3	30S ribosomal protein S17	Cytoplasm	NA	91	NA	NA	NA	81.5	NA	NA	986.5	NA	840.667	NA	NA	560	NA	NA	NA	121	NA	61	NA	NA	NA	NA	NA	NA	NA	NA	NA	95	68	NA	NA	NA	NA	NA	NA	NA	1104	NA	869	NA	NA	NA	60	1079
VC_2589	Q9KNZ1	50S ribosomal protein L16	Cytoplasm	60	228.333	123	NA	138.5	120.667	73.3364	81.1889	804.667	999.667	516	787.667	958	608.333	86	34	NA	400	103	182	146	164	59	NA	NA	NA	126	151	NA	166	97	99	74	130	41	113	74	64	806	761	847	831	1434	734	194	713
VC_2590	Q9KNZ0	30S ribosomal protein S3	Cytoplasm	NA	294.667	312.667	NA	120.333	302	382.507	236.491	1211.67	3066.33	2203	1223	2300	2510.67	NA	NA	NA	401	149	334	260	348	330	NA	NA	NA	219	81	61	281	363	262	365	583	263	634	122	171	1284	1045	1306	2651	3445	3103	2578	1968
VC_2591	Q9KNY9	50S ribosomal protein L22	Cytoplasm	NA	80.5	NA	NA	50	NA	100.65	141.567	1240	566.333	867.333	1053.33	1032.67	494.333	NA	NA	NA	76	NA	85	NA	NA	NA	NA	NA	NA	68	58	24	NA	NA	NA	43	228	104	213	120	111	1267	952	1501	728	652	319	291	1060
VC_2592	Q9KNY8	30S ribosomal protein S19	Cytoplasm	NA	NA	NA	NA	51	NA	75.02	79.1833	430.667	121	396.5	282.667	259.5	579	NA	NA	NA	NA	NA	NA	NA	NA	NA	NA	NA	NA	65	NA	37	NA	NA	NA	NA	134	42	114	55	NA	460	301	531	283	44	36	NA	384
VC_2593	Q9KNY7	50S ribosomal protein L2	Cytoplasm	NA	161.667	NA	NA	62.6667	38.3333	191.489	203.477	1926	1920.33	1170.33	1702.33	2670	763.333	NA	NA	NA	277	41	167	NA	NA	NA	NA	NA	NA	80	71	37	48	47	20	149	306	154	317	151	176	1990	1432	2356	1780	1589	2392	612	1347
VC_2594	Q9KNY6	Large ribosomal subunit protein uL23	Cytoplasm	NA	40.5	NA	NA	NA	NA	50.1996	NA	66.3333	NA	144.333	59	113.333	76.5	NA	NA	NA	34	NA	47	NA	NA	NA	NA	NA	NA	NA	NA	NA	NA	NA	NA	45	56	NA	NA	NA	NA	63	62	74	NA	NA	NA	84	149
VC_2595	Q9KNY5	50S ribosomal protein L4	Cytoplasm	NA	257	82.3333	NA	68	130.333	198.293	172.969	780	1246	978	656	1095.67	885.667	NA	NA	NA	347	148	276	52	89	106	NA	NA	NA	91	45	NA	178	136	77	140	364	153	396	121	108	761	744	835	1208	1413	1117	811	1130
VC_2596	Q9KNY4	50S ribosomal protein L3	Cytoplasm	103.5	214.667	92	NA	123	87.6667	211.965	168.821	1863.33	1807.33	2171	1788.67	2591	889.667	136	NA	71	276	88	280	67	117	92	NA	NA	NA	138	154	77	88	106	69	148	241	267	446	116	93	1847	1616	2127	2249	1916	1257	1594	2351
VC_2597	Q9KNY3	30S ribosomal protein S10	Cytoplasm	NA	171.5	NA	NA	104.667	NA	106.32	90.8278	703.667	1257.33	1099	732.667	1096.67	703.667	NA	NA	NA	107	NA	236	NA	NA	NA	NA	NA	NA	110	103	101	NA	NA	NA	59	194	105	127	100	59	733	543	835	823	1417	1532	1588	855
VC_2598	Q9KNY2	23S rRNA (guanosine-2'-O-)-methyltransferase RlmB	Cytoplasm	NA	NA	NA	NA	NA	NA	NA	NA	88.3333	NA	88	68.3333	90.5	NA	NA	NA	NA	NA	NA	NA	NA	NA	NA	NA	NA	NA	NA	NA	NA	NA	NA	NA	NA	NA	NA	NA	NA	NA	48	97	120	NA	NA	NA	NA	71
VC_2599	Q9KNY1	Ribonuclease R	Cytoplasm	NA	107.5	103.5	NA	225	228	87.9228	100.004	496.333	224.333	171.333	376.667	345.333	284.5	NA	NA	NA	162	NA	53	NA	142	65	NA	NA	NA	327	139	209	314	166	204	48	236	60	111	53	170	558	320	611	333	187	153	42	145
VC_2600	Q9KNY0	Inner membrane protein	Cytoplasmic Membrane	NA	NA	NA	NA	NA	NA	NA	NA	NA	NA	NA	NA	NA	167.5	NA	NA	NA	NA	NA	NA	NA	NA	NA	NA	NA	NA	NA	NA	NA	NA	NA	NA	NA	NA	NA	NA	NA	NA	NA	NA	NA	NA	NA	NA	NA	NA
VC_2601	Q9KNX9	Sodium-type flagellar protein MotX	Bacterial-Type Flagellum	NA	NA	NA	NA	NA	NA	NA	NA	75.3333	132	85	60	NA	NA	NA	NA	NA	NA	NA	NA	NA	NA	NA	NA	NA	NA	NA	NA	NA	NA	NA	NA	NA	NA	NA	NA	NA	NA	37	98	91	216	91	89	NA	85
VC_2602	Q9KNX8	Adenylosuccinate synthetase	Cytoplasm	NA	166.667	NA	NA	147	44	370.07	379.366	769.667	185.333	639.333	701.333	505	709.667	NA	NA	NA	134	179	187	NA	NA	NA	NA	NA	NA	154	136	151	42	47	43	239	693	306	541	290	348	1042	398	869	310	185	61	148	761
VC_2603	Q9KNX7	Asparaginase, putative	Unknown	NA	NA	NA	NA	NA	NA	NA	NA	88.6667	NA	NA	45	NA	NA	NA	NA	NA	NA	NA	NA	NA	NA	NA	NA	NA	NA	NA	NA	NA	NA	NA	NA	NA	NA	NA	NA	NA	NA	50	30	186	NA	NA	NA	NA	NA
VC_2604	Q9KNX6	FKBP-type peptidyl-prolyl cis-trans isomerase SlyD	Cytoplasm	NA	NA	NA	NA	NA	NA	NA	NA	396	NA	348.5	381.667	183.5	260.5	NA	NA	NA	NA	NA	NA	NA	NA	NA	NA	NA	NA	NA	NA	NA	NA	NA	NA	NA	NA	NA	NA	NA	NA	362	263	563	NA	NA	NA	NA	273
VC_2608	Q9KNX2	ABC transporter, ATP-binding protein	Unknown	NA	NA	NA	NA	NA	NA	NA	NA	68.6667	103	54	109	149.5	232.333	NA	NA	NA	NA	NA	NA	NA	NA	NA	NA	NA	NA	NA	NA	NA	NA	NA	NA	NA	NA	NA	NA	NA	NA	92	58	56	130	76	NA	NA	52
VC_2610	Q9KNX0	AB hydrolase-1 domain-containing protein	Unknown	NA	NA	NA	NA	NA	NA	NA	NA	NA	NA	NA	NA	NA	52	NA	NA	NA	NA	NA	NA	NA	NA	NA	NA	NA	NA	NA	NA	NA	NA	NA	NA	NA	NA	NA	NA	NA	NA	NA	NA	NA	NA	NA	NA	NA	NA
VC_2613	Q9KNW7	Phosphoribulokinase	Cytoplasm	NA	75.5	NA	NA	70.3333	34.5	NA	NA	71.6667	92.6667	53.5	53.6667	106	NA	NA	NA	NA	73	NA	78	NA	NA	NA	NA	NA	NA	86	39	86	NA	27	42	NA	NA	NA	NA	NA	NA	94	63	58	109	121	48	NA	40
VC_2614	Q9KNW6	Cyclic AMP receptor protein	Cytoplasm	83.3333	624.333	111.667	64.6667	278.333	137.333	419.174	313.091	1107.33	1060.33	1001	1224	805	617	113	60	77	745	498	630	40	156	139	82	35	77	420	210	205	169	155	88	298	647	382	846	194	187	1099	1089	1134	1177	1363	641	558	1327
VC_2615	Q9KNW5	2-oxoadipate dioxygenase/decarboxylase	Cytoplasm	NA	NA	NA	NA	NA	NA	NA	NA	240	NA	125	237	NA	NA	NA	NA	NA	NA	NA	NA	NA	NA	NA	NA	NA	NA	NA	NA	NA	NA	NA	NA	NA	NA	NA	NA	NA	NA	311	117	292	NA	NA	NA	NA	81
VC_2616	Q9KNW4	N-succinylglutamate 5-semialdehyde dehydrogenase	Cytoplasm	NA	NA	NA	NA	NA	NA	NA	62.6259	39.5	NA	64.5	79	NA	134	NA	NA	NA	NA	NA	NA	NA	NA	NA	NA	NA	NA	NA	NA	NA	NA	NA	NA	NA	NA	NA	53	NA	74	27	NA	52	NA	NA	NA	NA	49
VC_2617	Q9KNW3	Arginine/ornithine succinyltransferase, putative	Cytoplasm	NA	NA	NA	NA	NA	32.3333	NA	NA	102.667	NA	96	142	NA	NA	NA	NA	NA	NA	NA	NA	NA	NA	NA	NA	NA	NA	NA	NA	NA	37	33	27	NA	NA	NA	NA	NA	NA	121	49	138	NA	NA	NA	NA	79
VC_2618	Q9KNW2	Acetylornithine aminotransferase	Cytoplasm	NA	80.3333	NA	NA	243.333	NA	102.959	207.037	542.667	NA	265	650.333	174	432.333	NA	NA	NA	36	125	80	NA	NA	NA	NA	NA	NA	235	252	243	NA	NA	NA	61	252	71	195	185	246	546	343	739	NA	NA	NA	NA	184
VC_2620	Q9KNW0	Ribosomal protein uS12 methylthiotransferase RimO	Cytoplasm	NA	NA	NA	NA	NA	NA	NA	NA	51	NA	116	NA	44.5	169.5	NA	NA	NA	NA	NA	NA	NA	NA	NA	NA	NA	NA	NA	NA	NA	NA	NA	NA	NA	NA	NA	NA	NA	NA	48	NA	54	NA	NA	NA	NA	114
VC_2621	Q9KNV9	Extracellular nuclease-related protein	Unknown	241	133	NA	193.667	44	NA	317.739	199.922	NA	NA	NA	NA	NA	34.5	237	363	123	119	147	NA	NA	NA	NA	115	241	225	64	37	31	NA	NA	NA	269	477	250	371	178	121	NA	NA	NA	NA	NA	NA	NA	NA
VC_2623	Q9KNV7	Tryptophan--tRNA ligase	Cytoplasm	NA	NA	NA	NA	NA	NA	NA	NA	NA	NA	NA	NA	190	NA	NA	NA	NA	NA	NA	NA	NA	NA	NA	NA	NA	NA	NA	NA	NA	NA	NA	NA	NA	NA	NA	NA	NA	NA	NA	NA	NA	NA	NA	NA	NA	NA
VC_2627	Q9KNV3	DamX-related protein	Unknown	NA	NA	41	NA	NA	NA	NA	NA	219.667	NA	172.333	198.667	185.5	235.333	NA	NA	NA	NA	NA	NA	NA	46	36	NA	NA	NA	NA	NA	NA	NA	NA	NA	NA	NA	NA	NA	NA	NA	271	160	228	NA	NA	NA	186	138
VC_2628	Q9KNV2	3-dehydroquinate synthase	Cytoplasm	NA	NA	NA	NA	NA	NA	41.2916	61.5359	208.333	77	143	239.333	214	248.5	NA	NA	NA	NA	NA	NA	NA	NA	NA	NA	NA	NA	NA	NA	NA	NA	NA	NA	NA	55	31	73	42	76	261	195	169	98	56	NA	41	204
VC_2629	Q9KNV1	Shikimate kinase	Cytoplasm	NA	NA	NA	NA	NA	NA	NA	NA	NA	NA	NA	NA	71	NA	NA	NA	NA	NA	NA	NA	NA	NA	NA	NA	NA	NA	NA	NA	NA	NA	NA	NA	NA	NA	NA	NA	NA	NA	NA	NA	NA	NA	NA	NA	NA	NA
VC_2635	Q9KNU5	Penicillin-binding protein 1A	Cytoplasmic Membrane	206.667	70	320.333	75.6667	181.667	229.667	353.204	372.462	456.667	631	898.667	452.667	510.667	763.667	315	199	106	92	67	51	117	517	327	85	83	59	340	65	140	233	294	162	230	620	309	481	288	373	431	390	549	762	641	490	405	1120
VC_2636	Q9KNU4	Hydrogen peroxide-inducible genes activator	Cytoplasmic Membrane	NA	NA	NA	NA	NA	NA	NA	NA	177	NA	94	95	91	138.5	NA	NA	NA	NA	NA	NA	NA	NA	NA	NA	NA	NA	NA	NA	NA	NA	NA	NA	NA	NA	NA	NA	NA	NA	190	NA	164	NA	NA	NA	NA	76
VC_2637	Q9KNU3	Peroxiredoxin family protein/glutaredoxin	Cytoplasm	NA	NA	NA	NA	NA	NA	NA	NA	NA	NA	NA	NA	NA	62	NA	NA	NA	NA	NA	NA	NA	NA	NA	NA	NA	NA	NA	NA	NA	NA	NA	NA	NA	NA	NA	NA	NA	NA	NA	NA	NA	NA	NA	NA	NA	NA
VC_2646	Q9KNT4	Phosphoenolpyruvate carboxylase	Cytoplasm	NA	NA	NA	NA	NA	NA	124.378	65.5953	186	165	253.667	197.333	269	410.333	NA	NA	NA	NA	NA	NA	NA	NA	NA	NA	NA	NA	NA	NA	NA	NA	NA	NA	NA	170	91	240	28	42	303	82	173	323	122	50	72	402
VC_2647	H9L4T0	Transcriptional regulator	Unknown	NA	NA	NA	NA	NA	NA	NA	NA	NA	NA	NA	NA	93	NA	NA	NA	NA	NA	NA	NA	NA	NA	NA	NA	NA	NA	NA	NA	NA	NA	NA	NA	NA	NA	NA	NA	NA	NA	NA	NA	NA	NA	NA	NA	NA	NA
VC_2649	Q9KNT2	Serine acetyltransferase	Cytoplasm	NA	111	NA	NA	259.667	139	63.2012	68.5767	138.667	NA	NA	227	NA	NA	NA	NA	NA	168	83	82	NA	NA	NA	NA	NA	NA	254	225	300	93	138	186	33	90	85	86	75	50	167	162	87	NA	NA	NA	NA	NA
VC_2651	Q9KNT0	Glycerol-3-phosphate dehydrogenase [NAD(P)+]	Cytoplasm	NA	NA	NA	NA	NA	NA	NA	NA	237.333	NA	238	218.667	166.5	NA	NA	NA	NA	NA	NA	NA	NA	NA	NA	NA	NA	NA	NA	NA	NA	NA	NA	NA	NA	NA	NA	NA	NA	NA	238	156	318	NA	NA	NA	NA	127
VC_2653	Q9KNS8	Protein-export protein SecB	Cytoplasm	NA	76.5	NA	NA	144.667	30.5	109.776	132.996	482.667	165.5	504.667	477.333	182.333	189.333	NA	NA	NA	NA	68	85	NA	NA	NA	NA	NA	NA	163	131	140	37	24	NA	104	212	60	132	NA	134	491	341	616	246	85	NA	379	515
VC_2654	Q9KNS7	Rhodanese domain-containing protein	Unknown	NA	67.5	64.5	NA	89	68.3333	84.8999	89.6386	77.3333	117	201.667	117	216	178.333	NA	NA	NA	61	NA	74	NA	64	65	NA	NA	NA	84	NA	94	69	78	58	NA	106	68	76	81	117	92	77	63	186	79	86	129	314
VC_2655	Q9KNS6	Elongation factor P--(R)-beta-lysine ligase	Cytoplasm	NA	NA	NA	NA	NA	NA	NA	NA	93.5	NA	NA	NA	NA	197	NA	NA	NA	NA	NA	NA	NA	NA	NA	NA	NA	NA	NA	NA	NA	NA	NA	NA	NA	NA	NA	NA	NA	NA	NA	28	159	NA	NA	NA	NA	NA
VC_2656	Q9KNS5	Fumarate reductase flavoprotein subunit	Cytoplasmic Membrane	912.667	166.333	436.333	168.333	453	337	528.662	740.776	5359.67	4063	5747.67	5123.67	5093.67	8879.67	1165	1018	555	176	117	206	114	807	388	177	199	129	529	583	247	327	453	231	248	1392	428	1048	653	594	5579	4318	6182	4940	4597	2652	5231	4766
VC_2657	Q9KNS4	Succinate dehydrogenase iron-sulfur subunit	Cytoplasmic Membrane	315	58	220.5	100.5	79	140.667	100.529	152.644	2256.33	2169.33	2581	2242.33	1895	3359.33	417	322	206	43	73	NA	NA	311	130	132	69	NA		NA	79	207	98	117	NA	163	62	197	118	153	2396	1931	2442	2683	2011	1814	2427	2658
VC_2660	Q9KNS1	Elongation factor P	Cytoplasm	NA	NA	NA	NA	NA	NA	NA	NA	221.333	NA	232	263	90.5	124.667	NA	NA	NA	NA	NA	NA	NA	NA	NA	NA	NA	NA	NA	NA	NA	NA	NA	NA	NA	NA	NA	NA	NA	NA	232	198	234	NA	NA	NA	NA	208
VC_2662	Q9KNR9	PhaC PHA synthase	Unknown	196.667	NA	121	116	NA	NA	271.757	221.204	NA	NA	NA	NA	NA	NA	222	292	76	NA	NA	NA	NA	136	106	178	94	76	NA	NA	NA	NA	NA	NA	261	288	267	230	260	181	NA	NA	NA	NA	NA	NA	NA	NA
VC_2664	Q9KNR7	Chaperonin GroEL 1	Cytoplasm	1456.67	2783.33	5444	1285.67	3552.67	8330.33	3052.93	3840.94	5646.67	17192.3	5318	7012.67	12617.3	2552	2314	1220	836	3552	1518	3280	4072	5811	6449	1821	1100	936	3738	4481	2439	7582	8638	8771	2814	3766	2685	2432	3489	6678	6245	4398	6297	12887	16107	22583	5879	4643
VC_2665	Q9KNR6	Co-chaperonin GroES 1	Cytoplasm	NA	NA	NA	NA	NA	NA	87.327	120.637	885.333	137.5	654.333	1113.33	329	62.6667	NA	NA	NA	NA	NA	NA	NA	NA	NA	NA	NA	NA	NA	NA	NA	NA	NA	NA	NA	123	62	128	108	127	978	665	1013	157	118	NA	590	469
VC_2669	Q9KNR2	5-carboxymethyl-2-hydroxymuconate delta isomerase, putative	Cytoplasm	NA	NA	NA	NA	NA	NA	NA	NA	97.5	NA	121	NA	NA	NA	NA	NA	NA	NA	NA	NA	NA	NA	NA	NA	NA	NA	NA	NA	NA	NA	NA	NA	NA	NA	NA	NA	NA	NA	88	NA	107	NA	NA	NA	NA	56
VC_2670	Q9KNR1	Triosephosphate isomerase	Cytoplasm	NA	NA	NA	NA	106	NA	NA	NA	464	NA	320.5	310	158.5	NA	NA	NA	NA	NA	NA	NA	NA	NA	NA	NA	NA	NA	124	NA	88	NA	NA	NA	NA	NA	NA	NA	NA	NA	605	241	546	NA	NA	NA	NA	176
VC_2672	Q9KNQ9	Regulator of ribonuclease activity A	Cytoplasm	NA	NA	NA	NA	NA	57.5	NA	NA	76.6667	55	49.6667	67	40	NA	NA	NA	NA	NA	NA	NA	NA	NA	NA	NA	NA	NA	NA	NA	NA	82	33	NA	NA	NA	NA	NA	NA	NA	94	57	79	64	42	59	60	36
VC_2674	Q9KNQ7	ATP-dependent protease ATPase subunit HslU	Cytoplasm	NA	29.5	NA	NA	NA	NA	45.8258	74.2967	780.333	241.5	540.333	773.667	484.333	370	NA	NA	NA	35	NA	24	NA	NA	NA	NA	NA	NA	NA	NA	NA	NA	NA	NA	NA	42	50	92	NA	60	741	656	944	328	155	NA	99	592
VC_2675	Q9KNQ6	ATP-dependent protease subunit HslV	Cytoplasm	NA	NA	46	NA	NA	32.3333	76.1577	NA	74.5	NA	54	60.5	39	NA	NA	NA	NA	NA	NA	NA	NA	39	53	NA	NA	NA	NA	NA	NA	30	32	35	40	145	NA	NA	NA	NA	73	NA	76	NA	NA	NA	NA	48
VC_2677	Q9KNQ4	Transcriptional repressor, LacI family	Cytoplasm	NA	NA	NA	NA	NA	NA	NA	NA	254.667	NA	NA	137.667	NA	NA	NA	NA	NA	NA	NA	NA	NA	NA	NA	NA	NA	NA	NA	NA	NA	NA	NA	NA	NA	NA	NA	NA	NA	NA	245	206	313	NA	NA	NA	NA	NA
VC_2679	Q9KNQ2	Large ribosomal subunit protein bL31	Cytoplasm	NA	NA	NA	NA	NA	NA	NA	NA	89.6667	NA	89	209.333	72	NA	NA	NA	NA	NA	NA	NA	NA	NA	NA	NA	NA	NA	NA	NA	NA	NA	NA	NA	NA	NA	NA	NA	NA	NA	80	84	105	NA	NA	NA	NA	102
VC_2681	Q9KNQ0	Malate oxidoreductase, putative	Unknown	55.6667	218.333	147.667	NA	353	172.667	126.498	140.915	362.667	NA	311.667	395	NA	NA	78	49	40	275	217	163	53	232	158	NA	NA	NA	477	233	349	199	166	153	77	212	124	89	120	262	402	389	297	NA	NA	NA	137	278
VC_2682	Q9KNP9	Met repressor	Cytoplasm	NA	NA	NA	NA	NA	NA	NA	NA	39.5	NA	NA	NA	NA	NA	NA	NA	NA	NA	NA	NA	NA	NA	NA	NA	NA	NA	NA	NA	NA	NA	NA	NA	NA	NA	NA	NA	NA	NA	42	NA	37	NA	NA	NA	NA	NA
VC_2683	Q9KNP8	Cystathionine gamma-synthase	Cytoplasm	NA	NA	NA	NA	37.5	NA	NA	NA	NA	NA	NA	NA	NA	NA	NA	NA	NA	NA	NA	NA	NA	NA	NA	NA	NA	NA	38	NA	37	NA	NA	NA	NA	NA	NA	NA	NA	NA	NA	NA	NA	NA	NA	NA	NA	NA
VC_2684	Q9KNP7	Bifunctional aspartokinase/homoserine dehydrogenase	Cytoplasm	NA	NA	NA	NA	NA	NA	NA	NA	245	169.667	179	226	226	267.333	NA	NA	NA	NA	NA	NA	NA	NA	NA	NA	NA	NA	NA	NA	NA	NA	NA	NA	NA	NA	NA	NA	NA	NA	321	147	267	315	156	38	58	273
VC_2685	Q9KNP6	Methylenetetrahydrofolate reductase	Cytoplasm	NA	NA	NA	NA	NA	NA	NA	NA	NA	NA	NA	59.6667	62.3333	95	NA	NA	NA	NA	NA	NA	NA	NA	NA	NA	NA	NA	NA	NA	NA	NA	NA	NA	NA	NA	NA	NA	NA	NA	NA	NA	NA	NA	NA	NA	NA	NA
VC_2686	Q9KNP5	Cell division protein ZapB	Cytoplasm	NA	NA	NA	NA	NA	NA	NA	NA	157	NA	NA	170	NA	NA	NA	NA	NA	NA	NA	NA	NA	NA	NA	NA	NA	NA	NA	NA	NA	NA	NA	NA	NA	NA	NA	NA	NA	NA	203	114	154	NA	NA	NA	NA	NA
VC_2688	Q9KNP3	Fructose-1,6-bisphosphatase	Cytoplasm	NA	NA	NA	NA	NA	NA	NA	NA	91.3333	NA	59	62.3333	63.5	74.5	NA	NA	NA	NA	NA	NA	NA	NA	NA	NA	NA	NA	NA	NA	NA	NA	NA	NA	NA	NA	NA	NA	NA	NA	110	70	94	NA	NA	NA	NA	40
VC_2689	Q9KNP2	ATP-dependent 6-phosphofructokinase	Cytoplasm	NA	44	NA	NA	195.667	98	127.412	133.747	408	59.5	201	471.667	369.333	261.333	NA	NA	NA	52	35	45	NA	NA	NA	NA	NA	NA	241	122	224	74	124	96	79	247	106	145	165	100	480	235	509	78	41	NA	44	271
VC_2696	Q9KNN5	FxsA protein	Cytoplasmic Membrane	NA	NA	NA	NA	NA	NA	NA	NA	113	NA	117.333	90.5	141	166	NA	NA	NA	NA	NA	NA	NA	NA	NA	NA	NA	NA	NA	NA	NA	NA	NA	NA	NA	NA	NA	NA	NA	NA	103	NA	123	NA	NA	NA	43	114
VC_2698	Q9KNN3	Aspartate ammonia-lyase	Cytoplasm	444.333	1383	846.667	242.333	2209	1858.67	766.589	1122.98	1242.67	257	879.333	1553.33	493.333	344.333	583	323	427	1142	1246	1761	516	1054	970	367	148	212	2280	2080	2267	1644	2478	1454	548	1058	777	813	1143	1524	1252	985	1491	442	165	164	525	831
VC_2699	Q9KNN2	C4-dicarboxylate transporter	Cytoplasmic Membrane	NA	NA	NA	NA	NA	NA	36.5931	44.1814	NA	NA	NA	NA	NA	NA	NA	NA	NA	NA	NA	NA	NA	NA	NA	NA	NA	NA	NA	NA	NA	NA	NA	NA	35	35	40	61	NA	32	NA	NA	NA	NA	NA	NA	NA	NA
VC_2701	Q9KNN1	Thiol:disulfide interchange protein DsbD	Cytoplasmic Membrane	NA	NA	NA	NA	NA	NA	NA	NA	NA	61.5	79.5	NA	46	NA	NA	NA	NA	NA	NA	NA	NA	NA	NA	NA	NA	NA	NA	NA	NA	NA	NA	NA	NA	NA	NA	NA	NA	NA	NA	NA	NA	77	46	NA	NA	77
VC_2702	Q9KNN0	Transcriptional regulator, LuxR family	Unknown	NA	NA	NA	NA	NA	NA	NA	NA	119.5	NA	NA	63.5	NA	151.5	NA	NA	NA	NA	NA	NA	NA	NA	NA	NA	NA	NA	NA	NA	NA	NA	NA	NA	NA	NA	NA	NA	NA	NA	95	NA	144	NA	NA	NA	NA	NA
VC_2705	Q9KNM7	Sodium/solute symporter, putative	Cytoplasmic Membrane	NA	NA	NA	NA	NA	NA	43.634	53	284.667	NA	NA	NA	NA	NA	NA	NA	NA	NA	NA	NA	NA	NA	NA	NA	NA	NA	NA	NA	NA	NA	NA	NA	42	46	43	53	53	NA	284	276	294	NA	NA	NA	NA	NA
VC_2709	Q9KNM3	DNA-directed RNA polymerase subunit omega	Unknown	NA	NA	NA	NA	NA	NA	NA	NA	298.333	143	316	292.333	172.333	54	NA	NA	NA	NA	NA	NA	NA	NA	NA	NA	NA	NA	NA	NA	NA	NA	NA	NA	NA	NA	NA	NA	NA	NA	311	171	413	171	115	NA	NA	153
VC_2710	Q9KNM2	Guanosine-3',5'-bis(diphosphate) 3'-pyrophosphohydrolase	Cytoplasm	NA	33	46.3333	NA	NA	37.6667	NA	NA	54.5	114.5	50.6667	37.5	89	197	NA	NA	NA	28	NA	38	18	89	32	NA	NA	NA	NA	NA	NA	26	43	44	NA	NA	NA	NA	NA	NA	69	NA	40	96	133	NA	39	57
VC_2711	Q9KNM1	ATP-dependent DNA helicase RecG	Cytoplasm	NA	NA	NA	NA	NA	NA	NA	NA	NA	NA	86.5	86	88.5	231.5	NA	NA	NA	NA	NA	NA	NA	NA	NA	NA	NA	NA	NA	NA	NA	NA	NA	NA	NA	NA	NA	NA	NA	NA	NA	NA	NA	NA	NA	NA	NA	101
VC_2713	Q9KNL9	histidine kinase	Cytoplasmic Membrane	NA	NA	NA	NA	NA	NA	NA	NA	NA	NA	57.5	NA	NA	56	NA	NA	NA	NA	NA	NA	NA	NA	NA	NA	NA	NA	NA	NA	NA	NA	NA	NA	NA	NA	NA	NA	NA	NA	NA	NA	NA	NA	NA	NA	NA	54
VC_2714	Q9KNL8	Transcriptional regulator OmpR	Cytoplasm	NA	NA	NA	NA	NA	NA	NA	NA	174.667	NA	253.5	133	87	235.5	NA	NA	NA	NA	NA	NA	NA	NA	NA	NA	NA	NA	NA	NA	NA	NA	NA	NA	NA	NA	NA	NA	NA	NA	169	123	232	NA	NA	NA	NA	235
VC_2716	Q9KNL6	S1 motif domain-containing protein	Cytoplasm	NA	NA	NA	NA	NA	NA	NA	NA	48.3333	64.5	143.5	43.6667	158.5	119	NA	NA	NA	NA	NA	NA	NA	NA	NA	NA	NA	NA	NA	NA	NA	NA	NA	NA	NA	NA	NA	NA	NA	NA	69	35	41	94	35	NA	NA	113
VC_2720	Q9KNL2	Fe/S biogenesis protein NfuA	Cytoplasm	NA	NA	NA	NA	NA	NA	NA	NA	121	NA	110.5	162.667	NA	NA	NA	NA	NA	NA	NA	NA	NA	NA	NA	NA	NA	NA	NA	NA	NA	NA	NA	NA	NA	NA	NA	NA	NA	NA	70	64	229	NA	NA	NA	NA	117
VC_2721	Q9KNL1	MutT/nudix family protein	Cytoplasm	NA	NA	NA	NA	NA	NA	NA	NA	NA	NA	NA	NA	56.5	NA	NA	NA	NA	NA	NA	NA	NA	NA	NA	NA	NA	NA	NA	NA	NA	NA	NA	NA	NA	NA	NA	NA	NA	NA	NA	NA	NA	NA	NA	NA	NA	NA
VC_2722	Q9KNL0	3'(2'),5'-bisphosphate nucleotidase CysQ	Cytoplasmic Membrane	NA	NA	NA	NA	NA	NA	NA	NA	161.333	NA	162	114.333	NA	88.5	NA	NA	NA	NA	NA	NA	NA	NA	NA	NA	NA	NA	NA	NA	NA	NA	NA	NA	NA	NA	NA	NA	NA	NA	198	86	200	NA	NA	NA	NA	170
VC_2724	P41851	Type II secretion system protein M	Cytoplasmic Membrane	NA	NA	NA	NA	NA	NA	NA	NA	NA	NA	173.333	NA	161	270	NA	NA	NA	NA	NA	NA	NA	NA	NA	NA	NA	NA	NA	NA	NA	NA	NA	NA	NA	NA	NA	NA	NA	NA	NA	NA	NA	NA	NA	NA	139	269
VC_2725	P45782	Type II secretion system protein L	Cytoplasmic Membrane	NA	NA	NA	NA	NA	NA	NA	NA	NA	NA	85	NA	NA	86	NA	NA	NA	NA	NA	NA	NA	NA	NA	NA	NA	NA	NA	NA	NA	NA	NA	NA	NA	NA	NA	NA	NA	NA	NA	NA	NA	NA	NA	NA	40	96
VC_2730	P45773	Type II secretion system core protein G	Cytoplasmic Membrane	74	NA	112.5	NA	119.667	NA	124.45	255.555	275.333	421.667	289.667	285	265.667	410	80	68	NA	NA	NA	NA	NA	191	34	NA	NA	NA	196	93	70	NA	NA	NA	56	231	149	247	233	290	298	257	271	429	530	306	138	387
VC_2731	P45780	Type II secretion system protein F	Cytoplasmic Membrane	NA	NA	NA	NA	NA	NA	NA	NA	NA	NA	138.5	NA	NA	NA	NA	NA	NA	NA	NA	NA	NA	NA	NA	NA	NA	NA	NA	NA	NA	NA	NA	NA	NA	NA	NA	NA	NA	NA	NA	NA	NA	NA	NA	NA	NA	161
VC_2732	P37093	Type II secretion system ATPase E	Cytoplasmic Membrane	NA	NA	NA	NA	NA	NA	NA	NA	36.5	51	NA	26.5	43.5	37.5	NA	NA	NA	NA	NA	NA	NA	NA	NA	NA	NA	NA	NA	NA	NA	NA	NA	NA	NA	NA	NA	NA	NA	NA	37	NA	36	54	48	NA	NA	NA
VC_2733	P45779	Secretin GspD	Outer Membrane	88.3333	NA	73	80.6667	NA	63.3333	135.324	98.08	128	311	297.667	56	176	199	85	125	55	NA	NA	NA	42	116	61	59	84	99	NA	NA	NA	77	66	47	104	161	148	150	74	85	102	157	125	351	292	290	174	257
VC_2734	P45777	Type II secretion system protein C	Cytoplasmic Membrane	NA	NA	NA	NA	NA	NA	NA	NA	76	NA	102.667	47	89.5	NA	NA	NA	NA	NA	NA	NA	NA	NA	NA	NA	NA	NA	NA	NA	NA	NA	NA	NA	NA	NA	NA	NA	NA	NA	100	40	88	NA	NA	NA	59	138
VC_2738	Q9KNK0	Phosphoenolpyruvate carboxykinase (ATP)	Cytoplasm	149.667	1073	467.667	146.667	1420	479.667	458.765	483.142	6308.33	514.667	3052	5733.33	702.667	531.333	179	143	127	778	1582	859	214	761	428	213	86	141	1651	1121	1488	565	461	413	158	1352	452	633	294	606	7102	4547	7276	627	824	93	1518	2518
VC_2740	Q9KNJ8	N-acetyltransferase domain-containing protein	Cytoplasm	NA	NA	NA	NA	NA	NA	NA	NA	94.3333	85	46.6667	44	47	67.5	NA	NA	NA	NA	NA	NA	NA	NA	NA	NA	NA	NA	NA	NA	NA	NA	NA	NA	NA	NA	NA	NA	NA	NA	69	101	113	124	46	NA	25	47
VC_2744	Q9KNJ4	50S ribosomal subunit assembly factor BipA	Cytoplasm	NA	135.333	NA	NA	191.333	114.667	283.5	212.017	815	153.5	598	722.333	465.667	806	NA	NA	NA	207	62	137	NA	NA	NA	NA	NA	NA	282	107	185	145	98	101	202	470	240	444	159	135	866	619	960	211	96	NA	207	738
VC_2746	Q9KNJ2	Glutamine synthetase	Cytoplasm	373.333	468.333	720	178	489.333	1012.33	516.591	1074.92	1882	3035.67	1349.33	1260	1371.33	270.333	366	303	451	172	153	1080	146	504	1510	160	131	243	345	375	748	683	828	1526	557	497	498	1064	1297	900	1930	1530	2186	3355	3093	2659	1096	1097
VC_2748	Q9KNJ0	Sensory histidine kinase/phosphatase NtrB	Unknown	NA	NA	NA	NA	NA	NA	NA	NA	NA	NA	NA	NA	NA	61.5	NA	NA	NA	NA	NA	NA	NA	NA	NA	NA	NA	NA	NA	NA	NA	NA	NA	NA	NA	NA	NA	NA	NA	NA	NA	NA	NA	NA	NA	NA	NA	NA
VC_2749	Q9KNI9	DNA-binding transcriptional regulator NtrC	Cytoplasm	NA	NA	NA	NA	NA	NA	NA	NA	NA	NA	NA	NA	54	98.5	NA	NA	NA	NA	NA	NA	NA	NA	NA	NA	NA	NA	NA	NA	NA	NA	NA	NA	NA	NA	NA	NA	NA	NA	NA	NA	NA	NA	NA	NA	NA	NA
VC_2750	Q9KNI8	GGDEF family protein	Cytoplasmic Membrane	NA	NA	NA	NA	NA	NA	NA	NA	34.5	NA	NA	61	NA	122.5	NA	NA	NA	NA	NA	NA	NA	NA	NA	NA	NA	NA	NA	NA	NA	NA	NA	NA	NA	NA	NA	NA	NA	NA	39	30	NA	NA	NA	NA	NA	NA
VC_2751	Q9KNI7	Adenosine deaminase	Cytoplasm	NA	NA	NA	NA	NA	NA	NA	NA	585	NA	530	304.333	NA	80	NA	NA	NA	NA	NA	NA	NA	NA	NA	NA	NA	NA	NA	NA	NA	NA	NA	NA	NA	NA	NA	NA	NA	NA	582	408	765	NA	NA	NA	NA	372
VC_2755	Q9KNI4	Protoporphyrinogen IX dehydrogenase [quinone]	Cytoplasmic Membrane	NA	48	NA	NA	60	NA	106.36	137.411	55	NA	NA	NA	NA	68.5	NA	NA	NA	38	58	NA	NA	NA	NA	NA	NA	NA	56	NA	64	NA	NA	NA	94	160	80	156	108	154	79	NA	31	NA	NA	NA	NA	NA
VC_2758	Q9KNI1	Fatty acid oxidation complex subunit alpha	Cytoplasm	NA	90.3333	NA	NA	138.333	NA	150.872	194.972	252	125.333	396	251.333	186	315.667	NA	NA	NA	138	60	73	NA	NA	NA	NA	NA	NA	182	88	145	NA	NA	NA	62	290	191	341	135	161	276	185	295	201	136	39	104	493
VC_2759	Q9KNI0	3-ketoacyl-CoA thiolase	Cytoplasm	NA	NA	NA	NA	80.3333	NA	103.489	103.923	77.3333	NA	216	74	121.5	261.5	NA	NA	NA	NA	NA	NA	NA	NA	NA	NA	NA	NA	112	52	77	NA	NA	NA	NA	210	51	240	NA	45	82	46	104	NA	NA	NA	NA	261
VC_2762	Q9KNH7	Bifunctional protein GlmU	Cytoplasm	NA	NA	NA	NA	NA	NA	NA	NA	451	NA	311.667	401.333	439	474	NA	NA	NA	NA	NA	NA	NA	NA	NA	NA	NA	NA	NA	NA	NA	NA	NA	NA	NA	NA	NA	NA	NA	NA	618	252	483	NA	NA	NA	35	387
VC_2763	Q9KNH6	ATP synthase epsilon chain	Cytoplasmic Membrane	NA	NA	NA	NA	NA	48	82.7467	NA	122	267.5	156.333	129.667	111	190.333	NA	NA	NA	NA	NA	NA	NA	NA	NA	NA	NA	NA	NA	NA	NA	65	43	36	86	183	36	NA	NA	NA	NA	82	162	314	221	NA	47	196
VC_2764	Q9KNH5	ATP synthase subunit beta	Cytoplasmic Membrane	191.333	91.3333	154	36	228.333	206.333	511.748	541.785	4159.33	9095.33	6502	5352.33	7629	6155	245	225	104	105	104	65	96	251	115	44	34	30	338	240	107	241	242	136	395	655	518	631	542	465	4443	3217	4818	8609	10794	7883	6574	6444
VC_2765	Q9KNH4	ATP synthase gamma chain	Cytoplasmic Membrane	164	305.333	208.667	NA	332	295	452.807	416.904	319.667	681.333	596	415.333	442.667	591.667	205	198	89	313	295	308	139	324	163	NA	NA	NA	412	285	299	325	368	192	416	565	395	480	287	526	409	284	266	883	537	624	436	558
VC_2766	Q9KNH3	ATP synthase subunit alpha	Cytoplasmic Membrane	293.333	286	200.333	82.5	457.667	598.667	761.285	812.892	2894.33	5896.67	4806	3369	4988	4707	378	239	263	280	280	298	97	300	204	110	NA	55	769	324	280	622	723	451	591	981	761	828	776	836	3211	2444	3028	5832	6672	5186	4675	4910
VC_2767	Q9KNH2	ATP synthase subunit delta	Cytoplasmic Membrane	NA	NA	NA	NA	NA	33	39.2428	43.359	334	679.333	650.333	369	663.667	535.667	NA	NA	NA	NA	NA	NA	NA	NA	NA	NA	NA	NA	NA	NA	NA	NA	31	35	NA	55	28	40	NA	47	366	227	409	638	878	522	534	493
VC_2768	Q9KNH1	ATP synthase subunit b	Cytoplasmic Membrane	137.333	346.667	508.333	125.5	272.5	685.667	289.859	251.908	891.333	2572	2613	1074.67	1565.67	2137.33	148	113	151	502	198	340	288	672	565	125	NA	126		237	308	683	893	481	206	471	251	418	229	167	907	861	906	1752	3297	2667	3497	2080
VC_2770	Q9KNG9	ATP synthase subunit a	Cytoplasmic Membrane	NA	NA	NA	NA	NA	NA	108.545	98.6452	NA	NA	133	NA	NA	NA	NA	NA	NA	NA	NA	NA	NA	NA	NA	NA	NA	NA	NA	NA	NA	NA	NA	NA	NA	137	86	144	66	101	NA	NA	NA	NA	NA	NA	NA	148
VC_2772	Q9KNG7	Probable chromosome-partitioning protein ParB	Cytoplasm	NA	NA	NA	NA	NA	NA	NA	NA	105.333	NA	80.5	185	192	104.5	NA	NA	NA	NA	NA	NA	NA	NA	NA	NA	NA	NA	NA	NA	NA	NA	NA	NA	NA	NA	NA	NA	NA	NA	158	44	114	NA	NA	NA	NA	74
VC_2773	Q9KNG6	ParA family protein	Unknown	NA	NA	NA	NA	NA	NA	NA	NA	NA	80	80.5	NA	NA	41	NA	NA	NA	NA	NA	NA	NA	NA	NA	NA	NA	NA	NA	NA	NA	NA	NA	NA	NA	NA	NA	NA	NA	NA	NA	NA	NA	124	36	NA	NA	44
VC_2774	Q9KNG5	Ribosomal RNA small subunit methyltransferase G	Cytoplasm	NA	NA	NA	NA	NA	NA	NA	NA	80.3333	67	84.3333	82	NA	118.333	NA	NA	NA	NA	NA	NA	NA	NA	NA	NA	NA	NA	NA	NA	NA	NA	NA	NA	NA	NA	NA	NA	NA	NA	92	62	87	101	NA	33	85	97
VC_2775	Q9KNG4	tRNA uridine 5-carboxymethylaminomethyl modification enzyme MnmG	Cytoplasm	NA	57.5	NA	NA	NA	NA	NA	NA	NA	NA	NA	119.667	102	179.667	NA	NA	NA	47	NA	68	NA	NA	NA	NA	NA	NA	NA	NA	NA	NA	NA	NA	NA	NA	NA	NA	NA	NA	NA	NA	NA	NA	NA	NA	NA	NA
VC_A0002	Q9KNG2	Uncharacterized protein	Cytoplasm	NA	NA	NA	NA	NA	NA	90.1723	62.2254	175.333	188.333	208	172.667	233.333	252	NA	NA	NA	NA	NA	NA	NA	NA	NA	NA	NA	NA	NA	NA	NA	NA	NA	NA	77	207	46	121	NA	32	207	219	100	265	141	159	126	314
VC_A0006	Q9KNF8	Probable transcriptional regulatory protein VC_A0006	Cytoplasm	NA	NA	NA	NA	NA	NA	NA	NA	461	NA	293.333	486	309	156.333	NA	NA	NA	NA	NA	NA	NA	NA	NA	NA	NA	NA	NA	NA	NA	NA	NA	NA	NA	NA	NA	NA	NA	NA	556	309	518	NA	NA	NA	80	371
VC_A0007	Q9KNF7	3-hydroxyisobutyrate dehydrogenase, putative	Unknown	NA	NA	NA	NA	NA	NA	NA	NA	88.3333	NA	126	138	47.5	143.5	NA	NA	NA	NA	NA	NA	NA	NA	NA	NA	NA	NA	NA	NA	NA	NA	NA	NA	NA	NA	NA	NA	NA	NA	35	100	130	NA	NA	NA	NA	43
VC_A0008	Q9KNF6	Methyl-accepting chemotaxis protein	Cytoplasmic Membrane	NA	NA	NA	NA	NA	NA	123.418	105.488	NA	NA	NA	NA	NA	NA	NA	NA	NA	NA	NA	NA	NA	NA	NA	NA	NA	NA	NA	NA	NA	NA	NA	NA	NA	136	112	134	73	120	NA	NA	NA	NA	NA	NA	NA	NA
VC_A0011	Q9KNF3	HTH-type transcriptional regulator MalT	Cytoplasm	NA	NA	NA	NA	NA	NA	NA	NA	95.6667	180.333	142.333	123.667	172.333	282	NA	NA	NA	NA	NA	NA	NA	NA	NA	NA	NA	NA	NA	NA	NA	NA	NA	NA	NA	NA	NA	NA	NA	NA	88	77	122	342	132	67	76	184
VC_A0013	Q9KNF1	Alpha-1,4 glucan phosphorylase	Cytoplasm	85.5	437	65.6667	92	455	181.333	376.404	419.275	793.333	296.5	788.333	498.333	525.333	911	96	NA	75	589	200	522	45	43	109	108	NA	76	488	400	477	143	219	182	140	1217	313	914	288	280	1192	371	817	530	63	NA	219	1157
VC_A0014	Q9KNF0	4-alpha-glucanotransferase	Cytoplasm	NA	53	NA	NA	NA	NA	113.635	NA	252.667	117.5	291	353	550.5	632.667	NA	NA	NA	49	41	69	NA	NA	NA	NA	NA	NA	NA	NA	NA	NA	NA	NA	NA	349	37	NA	NA	NA	238	195	325	128	107	NA	73	319
VC_A0015/VC_A0016	Q9KNE8	1,4-alpha-glucan branching enzyme GlgB	Cytoplasm	NA	51.5	NA	NA	118.667	29.5	177.955	111.562	540.667	NA	239	433	401	419.5	NA	NA	NA	60	NA	43	NA	NA	NA	NA	NA	NA	155	98	103	27	NA	32	NA	406	78	254	NA	49	580	439	603	NA	NA	NA	50	242
VC_A0026	Q9KND9	UPF0319 protein VC_A0026	Unknown	192.667	74	84	227	34	67	104.989	37.5884	256	NA	212	130	NA	184	183	231	164	38	110	NA	NA	108	60	286	211	184	36	32	NA	78	86	37	91	157	81	71	17	44	335	154	279	NA	NA	NA	122	188
VC_A0027	Q9KND8	Chitinase	Extracellular Region	58.3333	NA	NA	NA	NA	NA	NA	NA	NA	NA	NA	NA	NA	NA	63	69	43	NA	NA	NA	NA	NA	NA	NA	NA	NA	NA	NA	NA	NA	NA	NA	NA	NA	NA	NA	NA	NA	NA	NA	NA	NA	NA	NA	NA	NA
VC_A0029	Q9KND6	HTH-type transcriptional repressor AllR	Cytoplasm	NA	NA	NA	NA	NA	NA	NA	NA	111.667	NA	190.5	113.5	NA	172	NA	NA	NA	NA	NA	NA	NA	NA	NA	NA	NA	NA	NA	NA	NA	NA	NA	NA	NA	NA	NA	NA	NA	NA	129	88	118	NA	NA	NA	NA	105
VC_A0031	Q9KND4	Methyl-accepting chemotaxis protein	Outer Membrane	45.6667	NA	58.5	40	NA	NA	55.6956	NA	NA	NA	NA	NA	NA	NA	68	24	45	NA	NA	NA	NA	46	71	NA	39	41	NA	NA	NA	NA	NA	NA	NA	66	47	NA	NA	NA	NA	NA	NA	NA	NA	NA	NA	NA
VC_A0032	Q9KND3	Uncharacterized protein	Unknown	NA	NA	NA	118.333	NA	NA	185.829	NA	294.667	NA	NA	453.333	NA	166.333	NA	NA	NA	NA	NA	NA	NA	NA	NA	64	133	158	NA	NA	NA	NA	NA	NA	149	222	194	NA	NA	NA	214	256	414	NA	NA	NA	NA	NA
VC_A0034	Q9KND1	HDOD domain-containing protein	Cytoplasm	NA	NA	NA	NA	NA	NA	NA	NA	410.333	275.5	205.5	651	218.333	294	NA	NA	NA	NA	NA	NA	NA	NA	NA	NA	NA	NA	NA	NA	NA	NA	NA	NA	NA	NA	NA	NA	NA	NA	458	342	431	273	278	NA	NA	163
VC_A0036	Q9KNC9	Serine/threonine transporter SstT	Cytoplasmic Membrane	NA	NA	NA	NA	NA	NA	NA	NA	NA	NA	52	NA	NA	NA	NA	NA	NA	NA	NA	NA	NA	NA	NA	NA	NA	NA	NA	NA	NA	NA	NA	NA	NA	NA	NA	NA	NA	NA	NA	NA	NA	NA	NA	NA	NA	64
VC_A0037	Q9KNC8	Copper chaperone Pcu(A)C	Unknown	87.5	NA	NA	61.6667	NA	NA	92.2713	NA	110.333	NA	NA	196.5	NA	56.3333	71	104	NA	NA	NA	NA	NA	NA	NA	68	59	58	NA	NA	NA	NA	NA	NA	NA	99	86	NA	NA	NA	189	37	105	NA	NA	NA	NA	NA
VC_A0040	Q9KNC5	Polyprenyl-phosphate transporter	Cytoplasmic Membrane	NA	NA	NA	NA	NA	NA	NA	27.4955	NA	NA	NA	NA	NA	NA	NA	NA	NA	NA	NA	NA	NA	NA	NA	NA	NA	NA	NA	NA	NA	NA	NA	NA	NA	NA	NA	NA	21	36	NA	NA	NA	NA	NA	NA	NA	NA
VC_A0042	Q9KNC3	Cyclic di-GMP binding protein VCA0042	Bacterial-Type Flagellum	NA	NA	NA	NA	NA	NA	NA	NA	NA	45.5	NA	76	94	75.5	NA	NA	NA	NA	NA	NA	NA	NA	NA	NA	NA	NA	NA	NA	NA	NA	NA	NA	NA	NA	NA	NA	NA	NA	NA	NA	NA	24	67	NA	NA	NA
VC_A0047	Q9KNB8	Membrane fusion protein biotin-lipoyl like domain-containing protein	Cytoplasmic Membrane	56.6667	45.3333	116.667	NA	NA	82.3333	183.424	189.159	269	468.667	497.667	230	243.333	401.667	81	54	35	70	34	32	71	132	147	NA	NA	NA	NA	NA	NA	95	112	40	112	380	145	243	161	173	255	258	294	558	592	256	324	615
VC_A0048	Q9KNB7	GTPase	Cytoplasmic Membrane	NA	NA	NA	NA	NA	NA	NA	NA	NA	NA	109.667	NA	NA	48	NA	NA	NA	NA	NA	NA	NA	NA	NA	NA	NA	NA	NA	NA	NA	NA	NA	NA	NA	NA	NA	NA	NA	NA	NA	NA	NA	NA	NA	NA	89	129
VC_A0049	Q9KNB6	diguanylate cyclase	Cytoplasmic Membrane	NA	NA	NA	NA	NA	NA	NA	NA	NA	NA	NA	NA	52.5	115	NA	NA	NA	NA	NA	NA	NA	NA	NA	NA	NA	NA	NA	NA	NA	NA	NA	NA	NA	NA	NA	NA	NA	NA	NA	NA	NA	NA	NA	NA	NA	NA
VC_A0051	Q9KNB4	ATP-dependent transcriptional regulator	Cytoplasm	NA	NA	NA	NA	NA	NA	NA	NA	NA	165.5	NA	NA	61	240	NA	NA	NA	NA	NA	NA	NA	NA	NA	NA	NA	NA	NA	NA	NA	NA	NA	NA	NA	NA	NA	NA	NA	NA	NA	NA	NA	221	110	NA	NA	NA
VC_A0053	Q9KNB2	Purine nucleoside phosphorylase DeoD-type 2	Cytoplasm	210.333	255	156.667	73	303	146	171.279	178.868	434	NA	294.5	301	122.333	128	267	243	121	182	275	308	96	220	154	119	27	NA	400	255	254	197	156	85	78	327	197	225	162	157	520	321	461	NA	NA	NA	NA	178
VC_A0055	Q9KNB0	DUF1722 domain-containing protein	Cytoplasm	NA	NA	NA	NA	NA	NA	68.4982	48.2183	NA	NA	NA	NA	NA	NA	NA	NA	NA	NA	NA	NA	NA	NA	NA	NA	NA	NA	NA	NA	NA	NA	NA	NA	NA	102	46	93	NA	25	NA	NA	NA	NA	NA	NA	NA	NA
VC_A0058	Q9KNA7	LysM domain-containing protein	Periplasmic Space	368.333	131.667	144.333	597	146.333	307	418.409	174.248	81.5	NA	NA	52	NA	102	460	412	233	116	202	77	27	248	158	671	505	615	99	202	138	333	362	226	361	401	506	341	107	145	NA	104	59	NA	NA	NA	NA	NA
VC_A0059	Q9KNA6	Major outer membrane lipoprotein Lpp	Outer Membrane	303.667	102.333	163	218	125	161	636.51	593.781	615.333	1297.33	1164.67	799.333	813.667	788.333	378	356	177	112	64	131	62	301	126	271	165	NA	177	87	111	97	222	164	477	694	779	757	581	476	614	596	636	1355	1420	1117	1115	1235
VC_A0061	Q9KNA4	ATP-dependent RNA helicase, DEAD box family	Cytoplasm	NA	37	38	NA	NA	NA	NA	NA	115	106.5	190.5	103.667	179	247.667	NA	NA	NA	41	NA	33	NA	48	28	NA	NA	NA	NA	NA	NA	NA	NA	NA	NA	NA	NA	NA	NA	NA	126	107	112	138	75	NA	NA	181
VC_A0064	Q9KNA1	TonB system receptor, putative	Outer Membrane	NA	NA	NA	NA	NA	NA	NA	86.3597	NA	NA	NA	NA	NA	NA	NA	NA	NA	NA	NA	NA	NA	NA	NA	NA	NA	NA	NA	NA	NA	NA	NA	NA	NA	NA	NA	226	NA	33	NA	NA	NA	NA	NA	NA	NA	NA
VC_A0080	Q9KN85	GGDEF family protein	Unknown	NA	NA	NA	NA	NA	NA	NA	NA	247.333	139.333	160	237.333	128.5	250.5	NA	NA	NA	NA	NA	NA	NA	NA	NA	NA	NA	NA	NA	NA	NA	NA	NA	NA	NA	NA	NA	NA	NA	NA	248	216	278	191	176	51	NA	207
VC_A0082	Q9KN83	Transcriptional regulator, LysR family	Cytoplasm	NA	NA	NA	NA	NA	40.5	NA	NA	NA	NA	NA	NA	NA	NA	NA	NA	NA	NA	NA	NA	NA	NA	NA	NA	NA	NA	NA	NA	NA	NA	35	46	NA	NA	NA	NA	NA	NA	NA	NA	NA	NA	NA	NA	NA	NA
VC_A0099	Q9KN66	Oxidoreductase, Gfo/Idh/MocA family	Periplasmic Space	NA	NA	NA	NA	NA	NA	NA	NA	NA	NA	NA	NA	NA	54.5	NA	NA	NA	NA	NA	NA	NA	NA	NA	NA	NA	NA	NA	NA	NA	NA	NA	NA	NA	NA	NA	NA	NA	NA	NA	NA	NA	NA	NA	NA	NA	NA
VC_A0100	Q9KN65	Phage shock protein E	Unknown	NA	NA	NA	NA	NA	NA	NA	NA	NA	NA	NA	NA	34.5	NA	NA	NA	NA	NA	NA	NA	NA	NA	NA	NA	NA	NA	NA	NA	NA	NA	NA	NA	NA	NA	NA	NA	NA	NA	NA	NA	NA	NA	NA	NA	NA	NA
VC_A0101	Q9KN64	EAL domain-containing protein	Cytoplasmic Membrane	NA	NA	NA	NA	NA	44.3333	100.737	101.245	NA	NA	104	74	NA	175.333	NA	NA	NA	NA	NA	NA	NA	NA	NA	NA	NA	NA	NA	NA	NA	49	55	29	NA	86	118	151	79	87	NA	NA	NA	NA	NA	NA	NA	122
VC_A0102	Q9KN63	CbbY family protein	Cytoplasm	NA	NA	NA	NA	NA	NA	NA	NA	NA	135	176.5	52	114	170.5	NA	NA	NA	NA	NA	NA	NA	NA	NA	NA	NA	NA	NA	NA	NA	NA	NA	NA	NA	NA	NA	NA	NA	NA	NA	NA	NA	213	57	NA	NA	160
VC_A0106	Q9KN59	Sel1 repeat family protein	Cytoplasm	91.3333	36	NA	45.3333	NA	NA	101.719	NA	NA	NA	NA	NA	NA	NA	112	90	72	NA	37	35	NA	NA	NA	55	41	40	NA	NA	NA	NA	NA	NA	85	151	82	NA	NA	NA	NA	NA	NA	NA	NA	NA	NA	NA
VC_A0107	Q9KN58	Type VI secretion system contractile sheath small subunit	Cytoplasm	NA	NA	NA	NA	NA	NA	NA	NA	NA	NA	NA	NA	58.5	NA	NA	NA	NA	NA	NA	NA	NA	NA	NA	NA	NA	NA	NA	NA	NA	NA	NA	NA	NA	NA	NA	NA	NA	NA	NA	NA	NA	NA	NA	NA	NA	NA
VC_A0108	Q9KN57	Type VI secretion system contractile sheath large subunit	Cytoplasm	NA	37.5	NA	NA	NA	NA	NA	NA	NA	202	136	42	264	141	NA	NA	NA	43	NA	32	NA	NA	NA	NA	NA	NA	NA	NA	NA	NA	NA	NA	NA	NA	NA	NA	NA	NA	NA	NA	NA	256	151	199	116	146
VC_A0116	Q9KN49	ClpB protein	Cytoplasm	NA	NA	NA	NA	NA	NA	NA	NA	70.5	181	142	123.667	258.333	342	NA	NA	NA	NA	NA	NA	NA	NA	NA	NA	NA	NA	NA	NA	NA	NA	NA	NA	NA	NA	NA	NA	NA	NA	82	NA	59	242	120	NA	47	208
VC_A0125	Q9KN40	Lipoprotein	Unknown	NA	NA	NA	NA	NA	57.5	NA	55.7225	NA	NA	124.5	NA	NA	NA	NA	NA	NA	NA	NA	NA	NA	NA	NA	NA	NA	NA	NA	NA	NA	86	29	NA	NA	NA	NA	69	45	NA	NA	NA	NA	NA	NA	NA	NA	133
VC_A0128	Q9KN37	Ribose import ATP-binding protein RbsA	Cytoplasmic Membrane	NA	NA	NA	NA	NA	NA	NA	NA	NA	NA	80.5	NA	55	122.5	NA	NA	NA	NA	NA	NA	NA	NA	NA	NA	NA	NA	NA	NA	NA	NA	NA	NA	NA	NA	NA	NA	NA	NA	NA	NA	NA	NA	NA	NA	NA	71
VC_A0130	Q9KN35	Autoinducer 2-binding periplasmic protein LuxP	Periplasmic Space	504.333	135.667	129.333	434	85.6667	136	385.869	129.459	698.333	NA	259	566.333	NA	361.667	581	576	356	127	243	37	32	214	142	423	377	502	101	110	46	170	139	99	389	362	408	386	73	77	507	626	962	NA	NA	NA	99	317
VC_A0131	Q9KN34	Ribokinase	Cytoplasm	NA	NA	NA	NA	NA	NA	NA	NA	63.5	NA	64	NA	NA	NA	NA	NA	NA	NA	NA	NA	NA	NA	NA	NA	NA	NA	NA	NA	NA	NA	NA	NA	NA	NA	NA	NA	NA	NA	NA	51	76	NA	NA	NA	NA	51
VC_A0132	Q9KN33	Ribose operon repressor	Cytoplasm	NA	NA	NA	NA	NA	NA	NA	NA	179.667	220.5	120.5	144.333	244.5	177.667	NA	NA	NA	NA	NA	NA	NA	NA	NA	NA	NA	NA	NA	NA	NA	NA	NA	NA	NA	NA	NA	NA	NA	NA	180	175	184	248	193	NA	NA	140
VC_A0136	Q9KN30	Glycerophosphoryl diester phosphodiesterase	Periplasmic Space	230	115.333	280	189.333	117	151.333	360.495	365.8	443	NA	653	253.333	NA	275	231	257	202	114	170	62	133	406	301	154	228	186	133	142	76	148	193	113	239	495	396	419	236	495	429	332	568	NA	NA	NA	450	577
VC_A0137	Q9KN29	Glycerol-3-phosphate transporter	Cytoplasmic Membrane	NA	114.333	293.333	NA	NA	NA	176.769	150.22	213.667	298.333	900	85	171	183	NA	NA	NA	90	175	78	174	447	259	NA	NA	NA	NA	NA	NA	NA	NA	NA	53	487	214	353	99	97	241	209	191	533	227	135	718	1046
VC_A0139	Q9KN27	Acyl-CoA synthetase	Unknown	NA	NA	NA	62	NA	NA	NA	NA	NA	NA	NA	NA	NA	NA	NA	NA	NA	NA	NA	NA	NA	NA	NA	72	52	NA	NA	NA	NA	NA	NA	NA	NA	NA	NA	NA	NA	NA	NA	NA	NA	NA	NA	NA	NA	NA
VC_A0142	Q9KN24	C4-dicarboxylate transport transcriptional regulatory protein	Cytoplasm	NA	NA	NA	NA	NA	NA	NA	NA	90	NA	NA	118	NA	NA	NA	NA	NA	NA	NA	NA	NA	NA	NA	NA	NA	NA	NA	NA	NA	NA	NA	NA	NA	NA	NA	NA	NA	NA	156	30	84	NA	NA	NA	NA	NA
VC_A0144	Q9KN22	Immunogenic protein	Unknown	NA	NA	NA	NA	NA	NA	64.7849	NA	33.6667	NA	NA	48.5	NA	NA	NA	NA	NA	NA	NA	NA	NA	NA	NA	NA	NA	NA	NA	NA	NA	NA	NA	NA	63	83	52	NA	NA	NA	32	35	34	NA	NA	NA	NA	NA
VC_A0148	Q9KN18	TagA-related protein	Extracellular Region	48.6667	106.333	NA	NA	43.5	NA	NA	NA	NA	NA	NA	NA	NA	NA	34	65	47	84	113	122	NA	NA	NA	NA	NA	NA	36	51	NA	NA	NA	NA	NA	NA	NA	NA	NA	NA	NA	NA	NA	NA	NA	NA	NA	NA
VC_A0150	Q9KN16	Peptide deformylase 2	Cytoplasm	NA	NA	NA	NA	NA	NA	NA	NA	79	NA	51	75.3333	NA	NA	NA	NA	NA	NA	NA	NA	NA	NA	NA	NA	NA	NA	NA	NA	NA	NA	NA	NA	NA	NA	NA	NA	NA	NA	80	20	137	NA	NA	NA	NA	38
VC_A0155	Q9KN11	NADH dehydrogenase, putative	Cytoplasmic Membrane	NA	NA	NA	NA	NA	NA	NA	68.644	61	NA	NA	NA	NA	NA	NA	NA	NA	NA	NA	NA	NA	NA	NA	NA	NA	NA	NA	NA	NA	NA	NA	NA	NA	NA	NA	76	NA	62	51	NA	71	NA	NA	NA	NA	NA
VC_A0159	Q9KN07	UspA domain-containing protein	Cytoplasm	NA	NA	NA	NA	NA	NA	NA	NA	88	NA	NA	49	NA	NA	NA	NA	NA	NA	NA	NA	NA	NA	NA	NA	NA	NA	NA	NA	NA	NA	NA	NA	NA	NA	NA	NA	NA	NA	86	47	131	NA	NA	NA	NA	NA
VC_A0161	Q9KN05	Tryptophanase	Cytoplasm	NA	305	99	NA	526.667	150.667	220.469	370.251	828.667	141.5	292	1125	205.5	152.333	NA	NA	NA	353	309	253	37	200	60	NA	NA	NA	875	362	343	195	137	120	147	486	150	314	322	502	656	1043	787	248	35	NA	NA	163
VC_A0166	Q9KN00	Cold shock-like protein CspA	Cytoplasm	NA	NA	NA	NA	NA	NA	NA	NA	NA	NA	52	66.5	54	44.6667	NA	NA	NA	NA	NA	NA	NA	NA	NA	NA	NA	NA	NA	NA	NA	NA	NA	NA	NA	NA	NA	NA	NA	NA	NA	NA	NA	NA	NA	NA	NA	48
VC_A0167	Q9KMZ9	Periplasmic protein	Unknown	NA	84.6667	165.5	NA	73.6667	113.333	146.377	151.853	222.667	327.667	476.333	169.667	243.667	257.333	NA	NA	NA	111	76	67	NA	166	165	NA	NA	NA	112	59	50	69	132	139	121	288	90	254	122	113	284	180	204	395	258	330	490	515
VC_A0169	Q9KMZ7	BatD protein	Unknown	NA	NA	58	NA	NA	30	NA	NA	46.5	NA	76	NA	68	137.5	NA	NA	NA	NA	NA	NA	NA	49	67	NA	NA	NA	NA	NA	NA	29	35	26	NA	NA	NA	NA	NA	NA	53	NA	40	NA	NA	NA	NA	109
VC_A0171	Q9KMZ5	VWFA domain-containing protein	Cytoplasmic Membrane	NA	NA	NA	NA	NA	NA	NA	NA	NA	NA	73.5	NA	NA	156	NA	NA	NA	NA	NA	NA	NA	NA	NA	NA	NA	NA	NA	NA	NA	NA	NA	NA	NA	NA	NA	NA	NA	NA	NA	NA	NA	NA	NA	NA	NA	65
VC_A0173	Q9KMZ3	DUF4381 domain-containing protein	Unknown	NA	NA	60	NA	NA	NA	NA	NA	NA	97.3333	76	NA	76.5	65.6667	NA	NA	NA	NA	NA	NA	NA	58	62	NA	NA	NA	NA	NA	NA	NA	NA	NA	NA	NA	NA	NA	NA	NA	NA	NA	NA	122	119	51	36	106
VC_A0174	Q9KMZ2	DUF58 domain-containing protein	Cytoplasm	NA	NA	NA	NA	NA	NA	NA	NA	NA	NA	59	NA	NA	67.5	NA	NA	NA	NA	NA	NA	NA	NA	NA	NA	NA	NA	NA	NA	NA	NA	NA	NA	NA	NA	NA	NA	NA	NA	NA	NA	NA	NA	NA	NA	NA	59
VC_A0175	Q9KMZ1	MoxR-related protein	Cytoplasm	NA	NA	NA	NA	NA	NA	NA	NA	97.6667	109	208	114	242	273.5	NA	NA	NA	NA	NA	NA	NA	NA	NA	NA	NA	NA	NA	NA	NA	NA	NA	NA	NA	NA	NA	NA	NA	NA	105	94	94	183	91	53	NA	136
VC_A0176	Q9KMZ0	Methyl-accepting chemotaxis protein	Unknown	NA	NA	NA	NA	NA	NA	76.3413	NA	NA	NA	NA	NA	NA	NA	NA	NA	NA	NA	NA	NA	NA	NA	NA	NA	NA	NA	NA	NA	NA	NA	NA	NA	NA	124	47	NA	NA	NA	NA	NA	NA	NA	NA	NA	NA	NA
VC_A0180	Q9KMY6	Peptidase T	Cytoplasm	NA	42.5	NA	NA	78.6667	71	NA	NA	NA	NA	NA	NA	62.6667	NA	NA	NA	NA	56	29	NA	NA	NA	NA	NA	NA	NA	63	73	100	93	49	NA	NA	NA	NA	NA	NA	NA	NA	NA	NA	NA	NA	NA	NA	NA
VC_A0183	Q9KMY3	Flavohemoprotein	Cytoplasm	NA	NA	NA	NA	NA	NA	NA	NA	NA	NA	NA	223.667	373.5	683	NA	NA	NA	NA	NA	NA	NA	NA	NA	NA	NA	NA	NA	NA	NA	NA	NA	NA	NA	NA	NA	NA	NA	NA	NA	NA	NA	NA	NA	NA	NA	NA
VC_A0184	Q9KMY2	Cold shock DNA-binding domain protein	Cytoplasm	NA	NA	NA	NA	47.5	NA	NA	NA	105.667	NA	NA	150	NA	NA	NA	NA	NA	NA	NA	NA	NA	NA	NA	NA	NA	NA	44	NA	51	NA	NA	NA	NA	NA	NA	NA	NA	NA	166	37	114	NA	NA	NA	NA	NA
VC_A0189	Q9KMX7	Response regulator	Unknown	NA	NA	NA	NA	NA	NA	NA	NA	77.3333	NA	NA	66.6667	NA	NA	NA	NA	NA	NA	NA	NA	NA	NA	NA	NA	NA	NA	NA	NA	NA	NA	NA	NA	NA	NA	NA	NA	NA	NA	97	53	82	NA	NA	NA	NA	NA
VC_A0191	Q9KMX5	Bifunctional NAD(P)H-hydrate repair enzyme Nnr	Unknown	NA	NA	NA	NA	NA	NA	NA	NA	59.3333	58.5	NA	24.5	NA	53.5	NA	NA	NA	NA	NA	NA	NA	NA	NA	NA	NA	NA	NA	NA	NA	NA	NA	NA	NA	NA	NA	NA	NA	NA	67	40	71	92	25	NA	NA	NA
VC_A0192	Q9KMX4	D-lactate dehydrogenase	Cytoplasm	NA	NA	NA	NA	81.6667	NA	NA	NA	155	NA	NA	180.5	132	224.5	NA	NA	NA	NA	NA	NA	NA	NA	NA	NA	NA	NA	119	59	67	NA	NA	NA	NA	NA	NA	NA	NA	NA	75	NA	235	NA	NA	NA	NA	NA
VC_A0194	Q9KMX2	Potassium channel protein, putative	Cytoplasmic Membrane	NA	NA	NA	NA	NA	NA	NA	NA	102.5	NA	162.5	NA	NA	NA	NA	NA	NA	NA	NA	NA	NA	NA	NA	NA	NA	NA	NA	NA	NA	NA	NA	NA	NA	NA	NA	NA	NA	NA	108	NA	97	NA	NA	NA	NA	126
VC_A0195	Q9KMX1	Outer membrane protein beta-barrel domain-containing protein	Outer Membrane	NA	NA	NA	76.6667	39.5	NA	55.4256	74.762	NA	NA	NA	NA	NA	NA	NA	NA	NA	NA	NA	NA	NA	NA	NA	94	82	54	45	34	NA	NA	NA	NA	NA	96	32	56	91	82	NA	NA	NA	NA	NA	NA	NA	NA
VC_A0197	Q9KMW9	GMP reductase	Cytoplasm	NA	NA	NA	NA	NA	NA	NA	NA	134.667	NA	NA	198.333	68	54.5	NA	NA	NA	NA	NA	NA	NA	NA	NA	NA	NA	NA	NA	NA	NA	NA	NA	NA	NA	NA	NA	NA	NA	NA	138	95	171	NA	NA	NA	NA	NA
VC_A0198	Q9KMW8	DNA (cytosine-5-)-methyltransferase	Cytoplasm	NA	NA	NA	NA	NA	NA	NA	NA	NA	NA	NA	NA	NA	120	NA	NA	NA	NA	NA	NA	NA	NA	NA	NA	NA	NA	NA	NA	NA	NA	NA	NA	NA	NA	NA	NA	NA	NA	NA	NA	NA	NA	NA	NA	NA	NA
VC_A0199	Q9KMW7	DUF262 domain-containing protein	Cytoplasm	NA	37.5	NA	NA	NA	45	NA	NA	112	85.5	140.5	61.6667	NA	40.5	NA	NA	NA	31	NA	44	NA	NA	NA	NA	NA	NA	NA	NA	NA	34	NA	56	NA	NA	NA	NA	NA	NA	115	103	118	96	75	NA	NA	126
VC_A0200	Q9KMW6	DUF3696 domain-containing protein	Unknown	NA	NA	NA	NA	NA	NA	NA	NA	183.667	127	122.5	152.333	214.5	308.5	NA	NA	NA	NA	NA	NA	NA	NA	NA	NA	NA	NA	NA	NA	NA	NA	NA	NA	NA	NA	NA	NA	NA	NA	312	27	212	190	64	NA	NA	71
VC_A0204	Q9KMW4	ATP-dependent RNA helicase RhlE	Cytoplasm	NA	NA	NA	NA	NA	NA	NA	NA	NA	NA	NA	NA	57	68	NA	NA	NA	NA	NA	NA	NA	NA	NA	NA	NA	NA	NA	NA	NA	NA	NA	NA	NA	NA	NA	NA	NA	NA	NA	NA	NA	NA	NA	NA	NA	NA
VC_A0205	Q9KMW3	C4-dicarboxylate transporter	Cytoplasmic Membrane	NA	77.6667	157	NA	64	58	185.667	152.732	320.333	959.333	932.667	361	351	508.667	NA	NA	NA	109	50	74	33	240	198	NA	NA	NA	58	79	55	63	67	44	143	278	161	181	133	148	291	303	367	653	917	1308	1597	671
VC_A0207	Q9KMW1	NH(3)-dependent NAD(+) synthetase	Cytoplasm	NA	NA	NA	NA	NA	NA	NA	NA	157	NA	112	104	227	137.5	NA	NA	NA	NA	NA	NA	NA	NA	NA	NA	NA	NA	NA	NA	NA	NA	NA	NA	NA	NA	NA	NA	NA	NA	164	79	228	NA	NA	NA	NA	54
VC_A0210	Q9KMV8	3'3'-cGAMP-specific phosphodiesterase 2	Cytoplasmic Membrane	NA	NA	NA	NA	NA	NA	NA	NA	125.667	NA	NA	94	NA	52.5	NA	NA	NA	NA	NA	NA	NA	NA	NA	NA	NA	NA	NA	NA	NA	NA	NA	NA	NA	NA	NA	NA	NA	NA	126	70	181	NA	NA	NA	NA	NA
VC_A0211	Q9KMV7	histidine kinase	Cytoplasmic Membrane	NA	NA	NA	NA	NA	NA	NA	NA	44.5	NA	NA	NA	NA	NA	NA	NA	NA	NA	NA	NA	NA	NA	NA	NA	NA	NA	NA	NA	NA	NA	NA	NA	NA	NA	NA	NA	NA	NA	NA	57	32	NA	NA	NA	NA	NA
VC_A0219	P09545	Hemolysin	Extracellular Region	790.333	178.333	NA	356.667	299	NA	143.891	162.203	NA	NA	NA	NA	437	NA	343	1377	651	201	224	110	NA	NA	NA	317	251	502	458	249	190	NA	NA	NA	140	280	76	220	61	318	NA	NA	NA	NA	NA	NA	NA	NA
VC_A0220	P15492	Methyl-accepting chemotaxis protein HlyB	Cytoplasmic Membrane	NA	NA	NA	NA	NA	NA	50.4975	53.8331	NA	NA	NA	NA	NA	NA	NA	NA	NA	NA	NA	NA	NA	NA	NA	NA	NA	NA	NA	NA	NA	NA	NA	NA	NA	75	34	69	NA	42	NA	NA	NA	NA	NA	NA	NA	NA
VC_A0223	Q9KMU6	Pre-pro-metalloprotease PrtV	Extracellular Region	1273.67	198.667	NA	1961.33	225.333	NA	255.136	320.837	NA	NA	NA	NA	NA	NA	1192	2130	499	201	345	50	NA	NA	NA	1679	2304	1901	388	201	87	NA	NA	NA	174	492	194	428	289	267	NA	NA	NA	NA	NA	NA	NA	NA
VC_A0225	Q9KMU4	Glutamine amidotransferase type-2 domain-containing protein	Cytoplasm	NA	NA	NA	NA	NA	NA	46.9148	44.8999	49	NA	67	32.5	43	78.5	NA	NA	NA	NA	NA	NA	NA	NA	NA	NA	NA	NA	NA	NA	NA	NA	NA	NA	NA	71	31	63	NA	32	47	33	67	NA	NA	NA	NA	68
VC_A0227	Q9KMU2	Iron(III) ABC transporter, periplasmic iron-compound-binding protein	Periplasmic Space	NA	NA	NA	NA	NA	NA	NA	NA	NA	NA	NA	NA	NA	51.3333	NA	NA	NA	NA	NA	NA	NA	NA	NA	NA	NA	NA	NA	NA	NA	NA	NA	NA	NA	NA	NA	NA	NA	NA	NA	NA	NA	NA	NA	NA	NA	NA
VC_A0235	Q9KMT5	Acetate kinase 2	Cytoplasm	NA	NA	NA	NA	99.6667	NA	86.3134	55.3895	129.333	NA	260.5	288.333	573.5	1029.67	NA	NA	NA	NA	NA	NA	NA	NA	NA	NA	NA	NA	171	58	70	NA	NA	NA	NA	149	50	118	NA	26	91	148	149	NA	NA	NA	NA	179
VC_A0248	Q9KMS2	Metallo-beta-lactamase domain-containing protein	Cytoplasm	NA	NA	NA	NA	NA	NA	NA	50.4975	NA	NA	NA	NA	NA	NA	NA	NA	NA	NA	NA	NA	NA	NA	NA	NA	NA	NA	NA	NA	NA	NA	NA	NA	NA	NA	NA	NA	34	75	NA	NA	NA	NA	NA	NA	NA	NA
VC_A0249	Q9KMS1	Cytochrome b561, putative	Cytoplasmic Membrane	NA	NA	NA	NA	NA	NA	120.381	112.516	86	NA	NA	NA	NA	NA	NA	NA	NA	NA	NA	NA	NA	NA	NA	NA	NA	NA	NA	NA	NA	NA	NA	NA	83	186	113	153	98	95	NA	68	104	NA	NA	NA	NA	NA
VC_A0268	Q9KMQ2	Methyl-accepting chemotaxis protein	Cytoplasmic Membrane	NA	NA	NA	NA	NA	NA	69.1737	83.3667	NA	NA	NA	NA	NA	NA	NA	NA	NA	NA	NA	NA	NA	NA	NA	NA	NA	NA	NA	NA	NA	NA	NA	NA	NA	145	33	139	NA	50	NA	NA	NA	NA	NA	NA	NA	NA
VC_A0270	Q9KMQ0	serine-type D-Ala-D-Ala carboxypeptidase	Cytoplasmic Membrane	NA	NA	78	NA	NA	NA	59.2509	77.2219	313	262	195	186.667	196.667	86	NA	NA	NA	NA	NA	NA	NA	81	75	NA	NA	NA	NA	NA	NA	NA	NA	NA	55	62	61	79	67	87	270	278	391	409	270	107	70	268
VC_A0271	Q9KMP9	HTH cro/C1-type domain-containing protein	Cytoplasm	NA	NA	54.5	NA	NA	NA	NA	NA	63.6667	88	88.6667	67.3333	86.5	140	NA	NA	NA	NA	NA	NA	NA	60	49	NA	NA	NA	NA	NA	NA	NA	NA	NA	NA	NA	NA	NA	NA	NA	80	58	53	110	108	46	33	105
VC_A0274	Q9KMP6	Carbonic anhydrase	Unknown	85	NA	84.5	137.333	NA	196.333	64.6529	46.8694	109.667	NA	85.5	200.667	NA	542.333	73	65	117	NA	NA	NA	NA	128	41	188	124	100	NA	NA	NA	212	263	114	55	NA	76	44	26	90	137	84	108	NA	NA	NA	64	107
VC_A0277	Q9KMP5	Glycine cleavage system H protein	Cytoplasm	NA	NA	NA	NA	NA	NA	NA	NA	106.5	NA	NA	NA	NA	NA	NA	NA	NA	NA	NA	NA	NA	NA	NA	NA	NA	NA	NA	NA	NA	NA	NA	NA	NA	NA	NA	NA	NA	NA	NA	119	94	NA	NA	NA	NA	NA
VC_A0278	Q9KMP4	Serine hydroxymethyltransferase 2	Cytoplasm	NA	171	106.5	NA	112.667	73	136.986	137.392	299.333	NA	351.667	314	149	275.667	NA	NA	NA	215	147	151	NA	154	59	NA	NA	NA	103	110	125	95	51	NA	84	286	107	190	91	150	306	258	334	NA	NA	NA	98	385
VC_A0287	Q9KMN7	Threonine--tRNA ligase	Cytoplasm	NA	139	NA	NA	62.5	78.5	93.7789	76.4569	618.667	319.333	485.667	541.667	492.667	802.333	NA	NA	NA	165	49	203	NA	NA	NA	NA	NA	NA	78	47	NA	115	42	NA	48	242	71	191	36	65	654	387	815	490	246	222	121	527
VC_A0288	O68844	Translation initiation factor IF-3	Cytoplasm	NA	NA	NA	NA	NA	NA	NA	NA	232	176	295.5	202	232	222.5	NA	NA	NA	NA	NA	NA	NA	NA	NA	NA	NA	NA	NA	NA	NA	NA	NA	NA	NA	NA	NA	NA	NA	NA	266	220	210	269	83	NA	NA	288
VC_A0290	P0A479	50S ribosomal protein L20	Cytoplasm	72.3333	204	80	NA	157.333	157.667	251.096	252.121	207	207.333	156.333	165	208	104.333	81	56	80	262	93	257	NA	83	77	NA	NA	NA	163	180	129	148	194	131	239	276	240	299	217	247	227	189	205	320	189	113	59	196
VC_A0291	H9L4R7	Site-specific recombinase IntI4	Cytoplasm	NA	NA	60	NA	NA	49.5	NA	NA	NA	NA	157	NA	NA	139	NA	NA	NA	NA	NA	NA	NA	69	51	NA	NA	NA	NA	NA	NA	60	39	NA	NA	NA	NA	NA	NA	NA	NA	NA	NA	NA	NA	NA	71	183
VC_A0301	Q9KMN0	Oxidoreductase, short-chain dehydrogenase/reductase family	Cytoplasm	NA	NA	NA	NA	NA	NA	NA	NA	NA	72.3333	NA	NA	NA	101	NA	NA	NA	NA	NA	NA	NA	NA	NA	NA	NA	NA	NA	NA	NA	NA	NA	NA	NA	NA	NA	NA	NA	NA	NA	NA	NA	97	80	40	NA	NA
VC_A0308	Q9KMM3	Deoxyguanosinetriphosphate triphosphohydrolase-like protein 2	Cytoplasm	NA	254.333	123	NA	212.667	202	286.017	361.326	85.3333	177.5	NA	73.3333	NA	NA	NA	NA	NA	361	177	225	36	178	155	NA	NA	NA	209	236	193	209	185	212	227	419	246	294	314	511	116	56	84	243	112	NA	NA	NA
VC_A0309	Q9KMM2	HNH domain-containing protein	Cytoplasm	NA	NA	NA	NA	NA	NA	NA	NA	NA	NA	30	NA	NA	NA	NA	NA	NA	NA	NA	NA	NA	NA	NA	NA	NA	NA	NA	NA	NA	NA	NA	NA	NA	NA	NA	NA	NA	NA	NA	NA	NA	NA	NA	NA	27	NA
VC_A0316	Q9K330	Acetyltransferase, putative	Cytoplasm	NA	NA	NA	NA	NA	NA	NA	NA	NA	NA	NA	NA	NA	56	NA	NA	NA	NA	NA	NA	NA	NA	NA	NA	NA	NA	NA	NA	NA	NA	NA	NA	NA	NA	NA	NA	NA	NA	NA	NA	NA	NA	NA	NA	NA	NA
VC_A0322	Q9KML5	Uncharacterized protein	Unknown	NA	NA	NA	NA	NA	NA	NA	NA	NA	NA	NA	NA	68.5	NA	NA	NA	NA	NA	NA	NA	NA	NA	NA	NA	NA	NA	NA	NA	NA	NA	NA	NA	NA	NA	NA	NA	NA	NA	NA	NA	NA	NA	NA	NA	NA	NA
VC_A0323	Q9KML4	Uncharacterized protein	Unknown	NA	NA	NA	NA	NA	NA	NA	63.1664	89	NA	NA	NA	NA	NA	NA	NA	NA	NA	NA	NA	NA	NA	NA	NA	NA	NA	NA	NA	NA	NA	NA	NA	NA	NA	NA	NA	42	95	NA	66	112	NA	NA	NA	NA	NA
VC_A0328	Q9K3D3	Biphenyl-2,3-diol 1,2-dioxygenase III-related protein	Cytoplasm	NA	NA	NA	NA	NA	NA	NA	NA	57	NA	NA	NA	NA	NA	NA	NA	NA	NA	NA	NA	NA	NA	NA	NA	NA	NA	NA	NA	NA	NA	NA	NA	NA	NA	NA	NA	NA	NA	50	NA	64	NA	NA	NA	NA	NA
VC_A0333	Q9KMK6	CopG family transcriptional regulator	Unknown	NA	NA	NA	NA	NA	NA	NA	NA	41.5	NA	NA	57.5	NA	NA	NA	NA	NA	NA	NA	NA	NA	NA	NA	NA	NA	NA	NA	NA	NA	NA	NA	NA	NA	NA	NA	NA	NA	NA	NA	33	50	NA	NA	NA	NA	NA
VC_A0345	Q9KMJ8	DUF1349 domain-containing protein	Unknown	NA	NA	NA	NA	NA	NA	NA	NA	NA	NA	NA	NA	50.5	NA	NA	NA	NA	NA	NA	NA	NA	NA	NA	NA	NA	NA	NA	NA	NA	NA	NA	NA	NA	NA	NA	NA	NA	NA	NA	NA	NA	NA	NA	NA	NA	NA
VC_A0349	Q9K3D4	RelB protein	Cytoplasm	NA	NA	NA	NA	NA	NA	NA	NA	66	NA	NA	84.3333	NA	NA	NA	NA	NA	NA	NA	NA	NA	NA	NA	NA	NA	NA	NA	NA	NA	NA	NA	NA	NA	NA	NA	NA	NA	NA	68	NA	64	NA	NA	NA	NA	NA
VC_A0350	Q9KMJ6	Outer membrane lipoprotein Blc	Outer Membrane	113.5	NA	NA	85.6667	NA	NA	140.627	NA	NA	NA	NA	NA	NA	NA	124	103	NA	NA	NA	NA	NA	NA	NA	81	110	66	NA	NA	NA	NA	NA	NA	NA	192	103	NA	NA	NA	NA	NA	NA	NA	NA	NA	NA	NA
VC_A0367	Q9KMI3	Uncharacterized protein	Cytoplasm	NA	NA	NA	NA	NA	NA	28.9137	NA	74	NA	NA	45.5	97	199	NA	NA	NA	NA	NA	NA	NA	NA	NA	NA	NA	NA	NA	NA	NA	NA	NA	NA	NA	38	22	NA	NA	NA	84	44	94	NA	NA	NA	NA	NA
VC_A0395	Q9KMG3	Uncharacterized isomerase VC_A0395	Cytoplasm	NA	NA	NA	NA	NA	NA	NA	NA	NA	NA	NA	NA	NA	38.5	NA	NA	NA	NA	NA	NA	NA	NA	NA	NA	NA	NA	NA	NA	NA	NA	NA	NA	NA	NA	NA	NA	NA	NA	NA	NA	NA	NA	NA	NA	NA	NA
VC_A0396	Q9KMG2	Abortive infection protein-like C-terminal domain-containing protein	Unknown	NA	NA	NA	NA	NA	NA	NA	NA	NA	NA	75	NA	99	78	NA	NA	NA	NA	NA	NA	NA	NA	NA	NA	NA	NA	NA	NA	NA	NA	NA	NA	NA	NA	NA	NA	NA	NA	NA	NA	NA	NA	NA	NA	NA	39
VC_A0405	Q9KMF5	YrdB family protein	Unknown	NA	NA	NA	NA	NA	NA	NA	NA	NA	NA	108	NA	88.5	57.5	NA	NA	NA	NA	NA	NA	NA	NA	NA	NA	NA	NA	NA	NA	NA	NA	NA	NA	NA	NA	NA	NA	NA	NA	NA	NA	NA	NA	NA	NA	NA	110
VC_A0406	Q9KMF4	Outer membrane lipoprotein Blc	Outer Membrane	NA	NA	NA	NA	NA	NA	164.697	NA	NA	NA	NA	NA	NA	NA	NA	NA	NA	NA	NA	NA	NA	NA	NA	NA	NA	NA	NA	NA	NA	NA	NA	NA	NA	217	125	NA	NA	NA	NA	NA	NA	NA	NA	NA	NA	NA
VC_A0421	Q9KME0	Lipoprotein	Unknown	NA	NA	58	NA	79.5	44	NA	65.411	179.333	98	114.667	153.333	NA	199.333	NA	NA	NA	NA	NA	NA	NA	93	23	NA	NA	NA	94	65	NA	38	50	NA	NA	NA	NA	37	122	62	179	249	110	75	121	NA	72	121
VC_A0428	Q9K2K9	Uncharacterized protein	Unknown	NA	NA	NA	NA	NA	NA	93.1268	101.891	NA	NA	99	121.333	95	158.5	NA	NA	NA	NA	NA	NA	NA	NA	NA	NA	NA	NA	NA	NA	NA	NA	NA	NA	39	177	117	158	103	65	NA	NA	NA	NA	NA	NA	37	116
VC_A0439	Q9KMC5	Microcin immunity protein MccF	Cytoplasm	NA	NA	NA	NA	42.5	NA	NA	69.5701	76.5	NA	NA	NA	NA	NA	NA	NA	NA	NA	NA	NA	NA	NA	NA	NA	NA	NA	40	NA	45	NA	NA	NA	NA	NA	NA	88	55	NA	94	59	NA	NA	NA	NA	NA	NA
VC_A0441	Q9KMC3	HNH endonuclease	Cytoplasm	NA	NA	NA	NA	NA	NA	NA	NA	NA	NA	48	NA	NA	NA	NA	NA	NA	NA	NA	NA	NA	NA	NA	NA	NA	NA	NA	NA	NA	NA	NA	NA	NA	NA	NA	NA	NA	NA	NA	NA	NA	NA	NA	NA	NA	36
VC_A0443	Q9KMC1	Outer membrane lipoprotein Blc	Outer Membrane	NA	116	80	NA	106	111	166.935	151.064	NA	NA	87.3333	NA	56.5	118.5	NA	NA	NA	111	121	NA	53	107	NA	NA	NA	NA	133	79	NA	132	NA	90	154	236	128	228	126	120	NA	NA	NA	NA	NA	NA	31	118
VC_A0447	H9L4S1	Methyltransferase	Cytoplasm	NA	NA	NA	NA	NA	NA	NA	NA	NA	NA	NA	NA	NA	50	NA	NA	NA	NA	NA	NA	NA	NA	NA	NA	NA	NA	NA	NA	NA	NA	NA	NA	NA	NA	NA	NA	NA	NA	NA	NA	NA	NA	NA	NA	NA	NA
VC_A0459	Q9KMB4	Lipoprotein	Unknown	59.5	NA	NA	147.667	NA	NA	217.524	220.162	NA	NA	NA	NA	NA	NA	44	75	NA	NA	NA	NA	NA	NA	NA	156	106	181	NA	NA	NA	NA	NA	NA	187	215	256	261	231	177	NA	NA	NA	NA	NA	NA	NA	NA
VC_A0469	Q9KMA5	Antitoxin HigA-2	Unknown	NA	NA	NA	NA	NA	NA	NA	NA	NA	NA	NA	NA	35	NA	NA	NA	NA	NA	NA	NA	NA	NA	NA	NA	NA	NA	NA	NA	NA	NA	NA	NA	NA	NA	NA	NA	NA	NA	NA	NA	NA	NA	NA	NA	NA	NA
VC_A0510	Q9KM78	Nucleotide pyrophosphatase	Unknown	50	59.5	87	NA	74	34.5	89.1303	128.18	59.6667	NA	82	NA	NA	68.6667	44	56	NA	58	61	NA	NA	100	74	NA	NA	NA	102	69	51	NA	34	35	55	157	82	106	NA	155	91	46	42	NA	NA	NA	NA	50
VC_A0511	Q9KM77	Anaerobic ribonucleoside-triphosphate reductase	Cytoplasm	NA	NA	NA	NA	NA	NA	79.8062	84.2543	318.333	404.667	631.667	400.333	473	761.667	NA	NA	NA	NA	NA	NA	NA	NA	NA	NA	NA	NA	NA	NA	NA	NA	NA	NA	38	152	88	162	52	71	334	211	410	619	370	225	192	681
VC_A0513	Q9KM75	Amino acid biosynthesis aminotransferase	Cytoplasm	NA	NA	NA	NA	51.3333	NA	53.2742	67.1377	114	NA	NA	139.333	92	143	NA	NA	NA	NA	NA	NA	NA	NA	NA	NA	NA	NA	45	38	71	NA	NA	NA	30	126	40	121	41	61	121	56	165	NA	NA	NA	NA	NA
VC_A0514	Q9KM74	Putative ATP-dependent zinc protease domain-containing protein	Unknown	204	95	100	298	164.667	145	206.201	171.42	143.333	NA	115.667	97.6667	78.6667	151.333	194	253	165	130	60	NA	140	113	47	302	259	333	156	162	176	139	162	134	196	212	211	212	176	135	148	106	176	NA	NA	NA	104	107
VC_A0516	Q9KM72	PTS system fructose-specific EIIB'BC component	Cytoplasmic Membrane	NA	NA	NA	NA	NA	45.5	82.7043	57.55	481.333	286.333	374.667	499	391	514	NA	NA	NA	NA	NA	NA	NA	NA	NA	NA	NA	NA	NA	NA	NA	36	55	NA	NA	120	57	69	NA	48	582	397	465	390	301	168	249	463
VC_A0517	Q9KM71	1-phosphofructokinase	Cytoplasm	NA	NA	NA	NA	NA	NA	NA	NA	NA	NA	NA	79	64.5	108.5	NA	NA	NA	NA	NA	NA	NA	NA	NA	NA	NA	NA	NA	NA	NA	NA	NA	NA	NA	NA	NA	NA	NA	NA	NA	NA	NA	NA	NA	NA	NA	NA
VC_A0518	Q9KM70	Multiphosphoryl transfer protein	Cytoplasm	NA	NA	NA	NA	NA	NA	106.226	NA	231.333	193.5	219.667	312.667	347	189	NA	NA	NA	NA	NA	NA	NA	NA	NA	NA	NA	NA	NA	NA	NA	NA	NA	NA	62	182	NA	NA	NA	NA	254	237	203	220	167	NA	52	262
VC_A0521	Q9KM67	Nuclease SbcCD subunit C	Cytoplasm	NA	NA	NA	NA	NA	NA	NA	NA	82.5	NA	55	75.3333	108	156.5	NA	NA	NA	NA	NA	NA	NA	NA	NA	NA	NA	NA	NA	NA	NA	NA	NA	NA	NA	NA	NA	NA	NA	NA	NA	133	32	NA	NA	NA	NA	55
VC_A0522	Q9KM66	CAI-1 autoinducer sensor kinase/phosphatase CqsS	Cytoplasmic Membrane	NA	NA	NA	NA	41	NA	NA	NA	151.333	119	138	113	157.333	184	NA	NA	NA	NA	NA	NA	NA	NA	NA	NA	NA	NA	NA	38	44	NA	NA	NA	NA	NA	NA	NA	NA	NA	164	163	127	173	65	NA	56	130
VC_A0523	Q9KM65	CAI-1 autoinducer synthase	Cytoplasm	NA	NA	NA	NA	NA	NA	77.5758	NA	209.333	164.333	221	189.667	301.667	168.333	NA	NA	NA	NA	NA	NA	NA	NA	NA	NA	NA	NA	NA	NA	NA	NA	NA	NA	59	102	NA	NA	NA	NA	233	181	214	204	165	124	132	236
VC_A0527	Q9KM61	CobW C-terminal domain-containing protein	Cytoplasm	NA	NA	NA	NA	NA	NA	NA	NA	91.6667	NA	117.5	75.6667	86.5	135	NA	NA	NA	NA	NA	NA	NA	NA	NA	NA	NA	NA	NA	NA	NA	NA	NA	NA	NA	NA	NA	NA	NA	NA	44	69	162	NA	NA	NA	NA	104
VC_A0528	Q9KM60	Ribosome biogenesis GTPase A	Cytoplasm	NA	NA	NA	NA	NA	NA	NA	NA	165.667	NA	137	194.667	213.333	237	NA	NA	NA	NA	NA	NA	NA	NA	NA	NA	NA	NA	NA	NA	NA	NA	NA	NA	NA	NA	NA	NA	NA	NA	213	73	211	NA	NA	NA	NA	135
VC_A0539	Q9KM50	UPF0312 protein VC_A0539	Periplasmic Space	162	NA	124.5	204	NA	96.5	89.1532	NA	363.333	NA	192	262	NA	273.333	204	120	NA	NA	NA	NA	NA	169	80	246	233	133	NA	NA	NA	80	113	NA	87	181	45	NA	NA	NA	344	282	464	NA	NA	NA	80	234
VC_A0540	Q9KM49	Formate transporter 1, putative	Cytoplasmic Membrane	NA	NA	NA	NA	NA	29.5	85.4874	152.84	NA	93.6667	203.667	151.667	215	377.333	NA	NA	NA	NA	NA	NA	NA	NA	NA	NA	NA	NA	NA	NA	NA	28	NA	31	70	175	51	172	107	194	NA	NA	NA	173	47	61	138	294
VC_A0542	Q9KM47	Transcriptional regulator, LysR family	Unknown	NA	NA	NA	NA	NA	NA	NA	NA	NA	NA	NA	103.667	88	194	NA	NA	NA	NA	NA	NA	NA	NA	NA	NA	NA	NA	NA	NA	NA	NA	NA	NA	NA	NA	NA	NA	NA	NA	NA	NA	NA	NA	NA	NA	NA	NA
VC_A0544	Q9KM45	OLD protein-like TOPRIM domain-containing protein	Cytoplasm	NA	NA	NA	NA	NA	NA	NA	NA	77.5	88.3333	122.5	168.5	95.5	175.5	NA	NA	NA	NA	NA	NA	NA	NA	NA	NA	NA	NA	NA	NA	NA	NA	NA	NA	NA	NA	NA	NA	NA	NA	117	38	NA	185	45	35	NA	97
VC_A0545	Q9KM44	5`-nucleotidase, putative	Unknown	NA	NA	NA	NA	NA	NA	NA	NA	NA	NA	NA	NA	NA	240.5	NA	NA	NA	NA	NA	NA	NA	NA	NA	NA	NA	NA	NA	NA	NA	NA	NA	NA	NA	NA	NA	NA	NA	NA	NA	NA	NA	NA	NA	NA	NA	NA
VC_A0549	Q9KM40	PhnA protein	Cytoplasm	NA	NA	NA	NA	NA	NA	NA	NA	183.667	NA	164	58.3333	NA	NA	NA	NA	NA	NA	NA	NA	NA	NA	NA	NA	NA	NA	NA	NA	NA	NA	NA	NA	NA	NA	NA	NA	NA	NA	239	66	246	NA	NA	NA	NA	85
VC_A0552	Q9KM37	Fatty acid cis/trans isomerase	Unknown	52	187.667	65	NA	107.333	46.5	554.74	493.039	80	68	95.5	96.5	NA	140	75	NA	29	198	199	166	NA	73	57	NA	NA	NA	82	64	176	NA	38	55	436	791	495	621	571	338	NA	113	47	112	24	NA	NA	131
VC_A0556	Q9KM33	Lipoprotein	Unknown	109	79	124	NA	NA	NA	67.6486	62.2728	NA	NA	188.333	NA	NA	NA	149	78	100	85	73	NA	81	168	123	NA	NA	NA	NA	NA	NA	NA	NA	NA	54	63	91	86	54	52	NA	NA	NA	NA	NA	NA	314	127
VC_A0557	Q9KM32	diguanylate cyclase	Cytoplasmic Membrane	NA	NA	NA	NA	NA	NA	NA	51.8459	NA	NA	NA	NA	65	NA	NA	NA	NA	NA	NA	NA	NA	NA	NA	NA	NA	NA	NA	NA	NA	NA	NA	NA	NA	NA	NA	96	NA	28	NA	NA	NA	NA	NA	NA	NA	NA
VC_A0558	Q9KM31	Gamma-glutamyltranspeptidase, putative	Periplasmic Space	NA	NA	NA	NA	NA	NA	NA	NA	112.667	NA	NA	NA	NA	NA	NA	NA	NA	NA	NA	NA	NA	NA	NA	NA	NA	NA	NA	NA	NA	NA	NA	NA	NA	NA	NA	NA	NA	NA	151	87	100	NA	NA	NA	NA	NA
VC_A0559	Q9KM30	Solitary outer membrane autotransporter beta-barrel domain-containing protein	Outer Membrane	69	77	30.5	274.667	120	57	205.582	206.211	NA	NA	NA	NA	NA	NA	69	73	65	35	119	NA	NA	43	18	268	240	316	192	108	60	NA	57	57	132	374	176	292	182	165	NA	NA	NA	NA	NA	NA	NA	NA
VC_A0561	Q9KM28	Late competence development protein ComFB	Unknown	NA	NA	NA	NA	NA	NA	NA	NA	43.3333	NA	NA	66.5	NA	NA	NA	NA	NA	NA	NA	NA	NA	NA	NA	NA	NA	NA	NA	NA	NA	NA	NA	NA	NA	NA	NA	NA	NA	NA	39	33	58	NA	NA	NA	NA	NA
VC_A0562	Q9KM27	Transcriptional activator HlyU	Unknown	NA	NA	NA	NA	NA	NA	NA	NA	NA	NA	NA	NA	65.5	NA	NA	NA	NA	NA	NA	NA	NA	NA	NA	NA	NA	NA	NA	NA	NA	NA	NA	NA	NA	NA	NA	NA	NA	NA	NA	NA	NA	NA	NA	NA	NA	NA
VC_A0563	Q9KM26	NAD(P) transhydrogenase subunit alpha	Cytoplasmic Membrane	NA	NA	NA	NA	50.5	74.5	145.997	155.58	545.667	490.667	405.667	533.333	627.333	606.333	NA	NA	NA	NA	NA	NA	NA	NA	NA	NA	NA	NA	70	NA	31	114	35	NA	NA	203	105	162	118	197	403	534	700	783	419	270	219	462
VC_A0564	Q9KM25	NAD(P) transhydrogenase subunit beta	Cytoplasmic Membrane	NA	NA	NA	NA	NA	NA	NA	NA	157	NA	NA	NA	NA	149.5	NA	NA	NA	NA	NA	NA	NA	NA	NA	NA	NA	NA	NA	NA	NA	NA	NA	NA	NA	NA	NA	NA	NA	NA	121	NA	193	NA	NA	NA	NA	NA
VC_A0565	Q9KM24	Sensor histidine kinase VxrA	Cytoplasmic Membrane	NA	NA	NA	NA	NA	NA	NA	NA	99	75.5	NA	NA	NA	NA	NA	NA	NA	NA	NA	NA	NA	NA	NA	NA	NA	NA	NA	NA	NA	NA	NA	NA	NA	NA	NA	NA	NA	NA	NA	102	96	95	NA	56	NA	NA
VC_A0566	Q9KM23	Transcriptional regulator	Cytoplasm	NA	NA	NA	NA	45	NA	NA	NA	224.333	NA	202	227	174.5	199	NA	NA	NA	NA	NA	NA	NA	NA	NA	NA	NA	NA	40	50	NA	NA	NA	NA	NA	NA	NA	NA	NA	NA	199	157	317	NA	NA	NA	NA	165
VC_A0567	Q9KM22	DUF2861 domain-containing protein	Unknown	NA	NA	NA	NA	NA	NA	NA	43.9044	NA	NA	191.5	NA	61	NA	NA	NA	NA	NA	NA	NA	NA	NA	NA	NA	NA	NA	NA	NA	NA	NA	NA	NA	NA	NA	NA	78	31	35	NA	NA	NA	NA	NA	NA	NA	177
VC_A0568	Q9KM21	Conjugal transfer protein TraF	Outer Membrane	988.333	486.333	279.667	1137.67	380.333	283.667	1192.79	1130.79	136.333	171	256.333	134	116.5	88.3333	1005	1221	739	430	618	411	126	410	303	1171	1188	1054	459	335	347	307	272	272	895	1493	1270	1422	993	1024	120	177	112	333	126	54	160	282
VC_A0571	Q9KM18	Minor tail protein	Unknown	NA	NA	NA	NA	NA	NA	NA	NA	158.667	NA	NA	190	NA	NA	NA	NA	NA	NA	NA	NA	NA	NA	NA	NA	NA	NA	NA	NA	NA	NA	NA	NA	NA	NA	NA	NA	NA	NA	155	124	197	NA	NA	NA	NA	NA
VC_A0572	Q9KM17	D-alanine--D-alanine ligase	Cytoplasm	NA	NA	NA	NA	NA	NA	NA	NA	NA	NA	NA	NA	NA	65	NA	NA	NA	NA	NA	NA	NA	NA	NA	NA	NA	NA	NA	NA	NA	NA	NA	NA	NA	NA	NA	NA	NA	NA	NA	NA	NA	NA	NA	NA	NA	NA
VC_A0573	Q9KM16	DamX-related protein	Periplasmic Space	331	158	157	327.667	196.333	251	353.513	292.223	370.667	203	191	304.667	312.667	290.333	347	369	277	171	229	74	49	274	148	341	256	386	220	184	185	262	287	204	472	416	225	398	371	169	438	302	372	363	154	92	69	243
VC_A0574	Q9KM15	N-acetyltransferase domain-containing protein	Cytoplasm	NA	NA	NA	NA	NA	NA	NA	NA	118.667	NA	NA	118	NA	NA	NA	NA	NA	NA	NA	NA	NA	NA	NA	NA	NA	NA	NA	NA	NA	NA	NA	NA	NA	NA	NA	NA	NA	NA	117	69	170	NA	NA	NA	NA	NA
VC_A0575	Q9KM14	Transcriptional regulator, LysR family	Cytoplasm	NA	NA	NA	NA	NA	33	NA	NA	53.3333	NA	53.6667	50.3333	NA	89.5	NA	NA	NA	NA	NA	NA	NA	NA	NA	NA	NA	NA	NA	NA	NA	NA	24	42	NA	NA	NA	NA	NA	NA	34	56	70	NA	NA	NA	44	48
VC_A0576	Q9KM13	Heme transport protein HutA	Outer Membrane	107.667	49.5	134	188.667	NA	88.3333	219.148	386.3	NA	95	250	NA	NA	151.333	111	112	100	NA	64	35	NA	169	99	163	134	269	NA	NA	NA	56	88	121	160	506	130	545	366	289	NA	NA	NA	125	65	NA	NA	298
VC_A0578	Q9KM11	SgrR family transcriptional regulator	Cytoplasm	NA	NA	NA	NA	NA	NA	NA	NA	56	82.5	75	NA	NA	NA	NA	NA	NA	NA	NA	NA	NA	NA	NA	NA	NA	NA	NA	NA	NA	NA	NA	NA	NA	NA	NA	NA	NA	NA	87	47	34	119	46	NA	NA	69
VC_A0581	Q9KM08	Peptidase_M48 domain-containing protein	Cytoplasmic Membrane	84.3333	66.5	80.5	196	93.3333	73	200.87	196.759	57.5	NA	46.5	48	NA	54.3333	72	114	67	68	65	NA	NA	77	84	175	208	205	97	60	123	77	NA	69	150	307	176	236	159	203	49	NA	66	NA	NA	NA	NA	52
VC_A0584	Q9KM05	Glutathione S-transferase, putative	Cytoplasm	NA	NA	NA	NA	NA	NA	NA	NA	193.667	NA	80.5	184.667	NA	NA	NA	NA	NA	NA	NA	NA	NA	NA	NA	NA	NA	NA	NA	NA	NA	NA	NA	NA	NA	NA	NA	NA	NA	NA	192	133	256	NA	NA	NA	NA	54
VC_A0585	Q9KM04	Glutathione S-transferase, putative	Cytoplasm	NA	NA	NA	NA	NA	NA	NA	NA	71.5	NA	NA	70	NA	NA	NA	NA	NA	NA	NA	NA	NA	NA	NA	NA	NA	NA	NA	NA	NA	NA	NA	NA	NA	NA	NA	NA	NA	NA	37	NA	106	NA	NA	NA	NA	NA
VC_A0588	Q9KM01	Peptide ABC transporter, ATP-binding protein, putative	Cytoplasmic Membrane	NA	NA	NA	NA	NA	NA	NA	NA	NA	NA	82.5	NA	NA	NA	NA	NA	NA	NA	NA	NA	NA	NA	NA	NA	NA	NA	NA	NA	NA	NA	NA	NA	NA	NA	NA	NA	NA	NA	NA	NA	NA	NA	NA	NA	NA	71
VC_A0591	Q9KLZ8	Peptide ABC transporter, periplasmic peptide-binding protein, putative	Cytoplasmic Membrane	33.5	48	48.5	NA	42.5	NA	76.4175	42	90	NA	137	76.3333	NA	103	38	29	NA	NA	46	50	NA	56	41	NA	NA	NA	NA	37	48	NA	NA	NA	50	119	75	63	NA	28	129	40	101	NA	NA	NA	NA	111
VC_A0592	Q9KLZ7	MutT/nudix family protein	Cytoplasm	NA	36	NA	NA	64	NA	34.9571	68.9209	222	138	189	195.667	90.3333	NA	NA	NA	NA	37	NA	35	NA	NA	NA	NA	NA	NA	75	NA	53	NA	NA	NA	NA	47	26	87	53	71	297	122	247	173	103	NA	NA	175
VC_A0593	Q9KLZ6	Exopolyphosphatase-related protein	Cytoplasm	NA	NA	NA	NA	NA	NA	NA	NA	72.6667	NA	NA	NA	NA	NA	NA	NA	NA	NA	NA	NA	NA	NA	NA	NA	NA	NA	NA	NA	NA	NA	NA	NA	NA	NA	NA	NA	NA	NA	50	38	130	NA	NA	NA	NA	NA
VC_A0594	B1B1N2	Hemolysin	Unknown	287.333	177.333	197.333	381.333	160	136	500.981	419.329	779	1379	1099.67	361	644.667	617.333	404	308	150	177	260	95	122	351	119	333	311	500	230	151	99	102	172	134	413	568	536	558	439	301	864	500	973	1713	1413	1011	1050	1081
VC_A0607	Q9KLY4	Regulator of nucleoside diphosphate kinase	Cytoplasm	NA	NA	NA	NA	NA	NA	NA	NA	113.5	NA	NA	NA	NA	NA	NA	NA	NA	NA	NA	NA	NA	NA	NA	NA	NA	NA	NA	NA	NA	NA	NA	NA	NA	NA	NA	NA	NA	NA	90	NA	137	NA	NA	NA	NA	NA
VC_A0610	Q9KLY1	Glyoxalase	Cytoplasm	NA	NA	NA	NA	NA	NA	NA	NA	NA	NA	NA	NA	138.5	NA	NA	NA	NA	NA	NA	NA	NA	NA	NA	NA	NA	NA	NA	NA	NA	NA	NA	NA	NA	NA	NA	NA	NA	NA	NA	NA	NA	NA	NA	NA	NA	NA
VC_A0617	Q9KLX4	Molybdopterin molybdenumtransferase	Cytoplasm	NA	NA	NA	NA	NA	NA	NA	NA	136.667	NA	103	147.667	105	152.5	NA	NA	NA	NA	NA	NA	NA	NA	NA	NA	NA	NA	NA	NA	NA	NA	NA	NA	NA	NA	NA	NA	NA	NA	161	72	177	NA	NA	NA	NA	93
VC_A0619	Q9KLX2	Glyoxalase	Unknown	NA	NA	NA	NA	NA	NA	NA	NA	NA	NA	NA	NA	51	NA	NA	NA	NA	NA	NA	NA	NA	NA	NA	NA	NA	NA	NA	NA	NA	NA	NA	NA	NA	NA	NA	NA	NA	NA	NA	NA	NA	NA	NA	NA	NA	NA
VC_A0620	Q9KLX1	Thiosulfate sulfurtransferase SseA, putative	Cytoplasm	NA	NA	NA	NA	NA	NA	NA	NA	87	NA	NA	55	NA	NA	NA	NA	NA	NA	NA	NA	NA	NA	NA	NA	NA	NA	NA	NA	NA	NA	NA	NA	NA	NA	NA	NA	NA	NA	NA	48	126	NA	NA	NA	NA	NA
VC_A0623	Q9KLW8	Transaldolase	Cytoplasm	57	172.333	65.5	NA	218.333	78.6667	225.765	296.65	1489.67	166.333	685	1447.33	380.333	84	64	NA	50	171	105	241	NA	74	57	NA	NA	NA	137	219	299	104	61	71	165	369	189	518	157	321	1515	927	2027	328	114	57	333	744
VC_A0624	Q9KLW7	Transketolase 2	Cytoplasm	NA	280.667	105.333	NA	524.667	148.667	313.926	447.141	2192.67	246.667	1305.67	2447	1129	1313.67	NA	NA	NA	280	181	381	57	182	77	NA	NA	NA	482	506	586	190	141	115	141	754	291	554	330	489	2449	1679	2450	534	181	25	424	1446
VC_A0627	Q9KLW4	rRNA methylase, putative	Cytoplasm	NA	NA	NA	NA	NA	NA	NA	NA	NA	NA	NA	NA	75	NA	NA	NA	NA	NA	NA	NA	NA	NA	NA	NA	NA	NA	NA	NA	NA	NA	NA	NA	NA	NA	NA	NA	NA	NA	NA	NA	NA	NA	NA	NA	NA	NA
VC_A0628	Q9KLW3	SecA-related protein	Cytoplasm	NA	142.667	169.5	NA	46.3333	NA	154.143	108.65	418.667	276.667	434.333	282.333	296.333	343.333	NA	NA	NA	177	82	169	NA	193	146	NA	NA	NA	67	37	35	NA	NA	NA	62	416	142	287	41	109	405	240	611	527	196	107	240	355
VC_A0632	Q9KLV9	8-oxo-dGTP diphosphatase	Cytoplasm	NA	NA	NA	NA	NA	NA	NA	NA	110	NA	NA	58.6667	NA	NA	NA	NA	NA	NA	NA	NA	NA	NA	NA	NA	NA	NA	NA	NA	NA	NA	NA	NA	NA	NA	NA	NA	NA	NA	85	NA	135	NA	NA	NA	NA	NA
VC_A0637	Q9KLV4	Oxygen-insensitive NAD(P)H nitroreductase	Cytoplasm	NA	NA	NA	NA	117.667	NA	NA	NA	33.5	NA	73.5	252.5	NA	217	NA	NA	NA	NA	NA	NA	NA	NA	NA	NA	NA	NA	191	57	105	NA	NA	NA	NA	NA	NA	NA	NA	NA	NA	28	39	NA	NA	NA	NA	66
VC_A0638	Q9KLV3	Transporter, AcrB/D/F family	Cytoplasmic Membrane	NA	NA	NA	NA	NA	NA	NA	NA	66.3333	113.667	202	35	NA	70	NA	NA	NA	NA	NA	NA	NA	NA	NA	NA	NA	NA	NA	NA	NA	NA	NA	NA	NA	NA	NA	NA	NA	NA	39	30	130	251	51	39	NA	223
VC_A0639	Q9KLV2	AcrA/AcrE family protein	Unknown	NA	NA	NA	NA	NA	NA	39.2294	NA	152.333	261	348.667	101	139.333	141.333	NA	NA	NA	NA	NA	NA	NA	NA	NA	NA	NA	NA	NA	NA	NA	NA	NA	NA	26	54	43	NA	NA	NA	132	128	197	290	288	205	215	333
VC_A0644	Q9KLU7	NADH oxidase, putative	Cytoplasm	NA	52	NA	NA	44.5	NA	39.5474	53.8888	106	NA	61.5	63.6667	NA	NA	NA	NA	NA	51	53	NA	NA	NA	NA	NA	NA	NA	NA	39	50	NA	NA	NA	NA	46	34	66	NA	44	93	71	154	NA	NA	NA	NA	53
VC_A0652	Q9KLT9	DUF3069 domain-containing protein	Cytoplasm	NA	NA	NA	NA	NA	NA	NA	NA	361.667	NA	219.5	322	NA	NA	NA	NA	NA	NA	NA	NA	NA	NA	NA	NA	NA	NA	NA	NA	NA	NA	NA	NA	NA	NA	NA	NA	NA	NA	458	198	429	NA	NA	NA	NA	176
VC_A0656	Q9KLT5	Fructokinase	Cytoplasm	NA	NA	NA	NA	NA	NA	NA	NA	130	NA	NA	125.667	NA	98.5	NA	NA	NA	NA	NA	NA	NA	NA	NA	NA	NA	NA	NA	NA	NA	NA	NA	NA	NA	NA	NA	NA	NA	NA	131	98	161	NA	NA	NA	NA	NA
VC_A0657	Q9KLT4	Glycerol-3-phosphate dehydrogenase	Cytoplasm	63.5	363.667	82.3333	54	924	158.333	301.157	607.693	871.333	280.5	773.667	872.667	582.333	1490.67	75	52	NA	231	494	366	43	119	85	67	NA	41	1102	870	800	166	192	117	203	690	195	538	590	707	1105	525	984	458	103	NA	212	1050
VC_A0658	Q9KLT3	Methyl-accepting chemotaxis protein	Cytoplasmic Membrane	NA	NA	NA	NA	NA	NA	46.669	NA	NA	NA	NA	NA	NA	NA	NA	NA	NA	NA	NA	NA	NA	NA	NA	NA	NA	NA	NA	NA	NA	NA	NA	NA	NA	66	33	NA	NA	NA	NA	NA	NA	NA	NA	NA	NA	NA
VC_A0659	Q9KLT2	Protein F-related protein	Outer Membrane	NA	NA	NA	NA	NA	NA	NA	NA	71	118	56	70	49.5	68.6667	NA	NA	NA	NA	NA	NA	NA	NA	NA	NA	NA	NA	NA	NA	NA	NA	NA	NA	NA	NA	NA	NA	NA	NA	51	63	99	192	109	53	37	86
VC_A0661	Q9KLT0	Peptidyl-prolyl cis-trans isomerase	Cytoplasm	NA	NA	38.5	NA	NA	41	210.796	182.68	248.333	593.333	763.667	213.5	338	438	NA	NA	NA	NA	NA	NA	NA	53	24	NA	NA	NA	NA	NA	NA	NA	51	31	114	334	246	325	113	166	162	284	299	823	453	504	1172	573
VC_A0665	Q9KLS6	Probable anaerobic C4-dicarboxylate transporter DcuC	Cytoplasmic Membrane	NA	NA	NA	NA	NA	NA	111.533	117.346	NA	154.5	169.667	58.5	NA	66	NA	NA	NA	NA	NA	NA	NA	NA	NA	NA	NA	NA	NA	NA	NA	NA	NA	NA	94	164	90	153	NA	90	NA	NA	NA	197	112	NA	114	149
VC_A0671	Q9KLS0	Uncharacterized protein	Cytoplasm	NA	NA	NA	NA	32.3333	NA	NA	NA	NA	NA	NA	NA	NA	NA	NA	NA	NA	NA	NA	NA	NA	NA	NA	NA	NA	NA	37	38	22	NA	NA	NA	NA	NA	NA	NA	NA	NA	NA	NA	NA	NA	NA	NA	NA	NA
VC_A0678	Q9KLR4	Periplasmic nitrate reductase	Periplasmic Space	70.6667	67	132	NA	56.6667	43.6667	54.0137	44.1814	380	NA	159.667	211.333	63.5	284.667	97	58	57	70	64	NA	NA	207	57	NA	NA	NA	66	74	30	50	52	29	56	67	42	32	NA	61	521	169	450	NA	NA	NA	82	195
VC_A0681	Q9KLR1	3'3'-cGAMP-specific phosphodiesterase 1	Cytoplasm	NA	NA	NA	NA	NA	NA	NA	NA	119.333	NA	NA	74.5	NA	40.5	NA	NA	NA	NA	NA	NA	NA	NA	NA	NA	NA	NA	NA	NA	NA	NA	NA	NA	NA	NA	NA	NA	NA	NA	90	62	206	NA	NA	NA	NA	NA
VC_A0685	Q9KLQ7	Iron(III) ABC transporter, periplasmic iron-compound-binding protein	Periplasmic Space	141	126	217	130.333	130	136	253.837	107.753	968.667	NA	449.333	636.667	NA	160.333	183	168	72	90	216	72	51	398	202	123	112	156	152	126	112	87	204	117	241	245	277	289	37	117	959	776	1171	NA	NA	NA	420	411
VC_A0686	Q9KLQ6	Iron(III) ABC transporter, permease protein	Cytoplasmic Membrane	NA	NA	NA	NA	NA	NA	54.8237	49.1325	NA	NA	46.5	NA	NA	NA	NA	NA	NA	NA	NA	NA	NA	NA	NA	NA	NA	NA	NA	NA	NA	NA	NA	NA	44	107	35	71	NA	34	NA	NA	NA	NA	NA	NA	NA	49
VC_A0687	Q9KLQ5	Fe(3+) ions import ATP-binding protein FbpC	Cytoplasmic Membrane	NA	NA	NA	NA	NA	NA	47.4868	76.9155	76.5	134	183.667	54.6667	81.5	80	NA	NA	NA	NA	NA	NA	NA	NA	NA	NA	NA	NA	NA	NA	NA	NA	NA	NA	NA	55	41	102	NA	58	68	NA	85	237	95	70	129	210
VC_A0688	Q9KLQ4	Polyhydroxyalkanoic acid synthase	Cytoplasm	NA	97	128	NA	76.3333	NA	93.1021	69.6535	131.667	211	247.667	160.333	459.333	277.5	NA	NA	NA	85	NA	109	NA	120	136	NA	NA	NA	102	68	59	NA	NA	NA	NA	197	44	149	36	63	173	94	128	265	157	NA	170	258
VC_A0689	Q9KLQ3	Phasin_2 domain-containing protein	Unknown	NA	186	159.5	NA	45.5	39.5	287.587	435.662	402	312.333	433	407	496	301.333	NA	NA	NA	102	NA	270	NA	201	118	NA	NA	NA	50	NA	41	35	44	NA	78	772	395	925	282	317	440	200	566	436	334	167	339	444
VC_A0690	Q9KLQ2	Acetyl-CoA acetyltransferase	Cytoplasm	NA	68.3333	NA	NA	NA	NA	118.962	65.6179	1238	NA	387	787.667	163.667	NA	NA	NA	NA	76	64	65	NA	NA	NA	NA	NA	NA	NA	NA	NA	NA	NA	NA	NA	122	116	74	83	46	1499	787	1428	NA	NA	NA	33	346
VC_A0691	Q9KLQ1	Acetoacetyl-CoA reductase	Cytoplasm	NA	76	NA	NA	NA	NA	178.558	211.922	1087	548	690.667	956.333	564.667	151.333	NA	NA	NA	63	NA	89	NA	NA	NA	NA	NA	NA	NA	NA	NA	NA	NA	NA	115	364	136	297	147	218	1025	886	1350	708	650	286	407	752
VC_A0693	Q9KLQ0	Protein translocase subunit SecD	Cytoplasmic Membrane	NA	NA	NA	NA	NA	45	NA	NA	NA	NA	NA	NA	71	165.667	NA	NA	NA	NA	NA	NA	NA	NA	NA	NA	NA	NA	NA	NA	NA	31	59	NA	NA	NA	NA	NA	NA	NA	NA	NA	NA	NA	NA	NA	NA	NA
VC_A0697	Q9KLP6	diguanylate cyclase	Cytoplasmic Membrane	NA	NA	NA	NA	NA	NA	NA	NA	NA	NA	67	NA	NA	43	NA	NA	NA	NA	NA	NA	NA	NA	NA	NA	NA	NA	NA	NA	NA	NA	NA	NA	NA	NA	NA	NA	NA	NA	NA	NA	NA	NA	NA	NA	NA	53
VC_A0699	Q9KLP4	Glucose-1-phosphate adenylyltransferase 2	Cytoplasm	NA	84.6667	NA	NA	NA	NA	NA	48.2804	216.667	NA	NA	96.5	NA	NA	NA	NA	NA	70	68	116	NA	NA	NA	NA	NA	NA	NA	NA	NA	NA	NA	NA	NA	NA	NA	37	NA	63	228	191	231	NA	NA	NA	NA	NA
VC_A0702	Q9KLP1	Iron-containing alcohol dehydrogenase	Cytoplasm	NA	233	171.667	NA	262.5	118	146.458	155.152	576.667	96	393	625.333	249.5	122.333	NA	NA	NA	223	298	178	100	215	200	NA	NA	NA		260	265	108	124	122	NA	143	150	172	94	231	611	389	730	111	81	NA	NA	235
VC_A0709	Q9KLN4	Phosphorelay protein LuxU	Cytoplasmic Membrane	NA	NA	NA	NA	NA	NA	NA	NA	49	NA	70.5	54	54	117	NA	NA	NA	NA	NA	NA	NA	NA	NA	NA	NA	NA	NA	NA	NA	NA	NA	NA	NA	NA	NA	NA	NA	NA	60	NA	38	NA	NA	NA	NA	97
VC_A0711	Q9KLN2	Methylglyoxal synthase	Cytoplasm	NA	NA	NA	NA	NA	NA	78	80.2371	61.5	NA	NA	53.5	NA	NA	NA	NA	NA	NA	NA	NA	NA	NA	NA	NA	NA	NA	NA	NA	NA	NA	NA	NA	NA	78	78	74	NA	87	64	NA	59	NA	NA	NA	NA	NA
VC_A0717	Q9KLM6	DNA 3'-5' helicase	Cytoplasm	NA	NA	NA	NA	NA	NA	NA	NA	NA	NA	NA	NA	NA	149.5	NA	NA	NA	NA	NA	NA	NA	NA	NA	NA	NA	NA	NA	NA	NA	NA	NA	NA	NA	NA	NA	NA	NA	NA	NA	NA	NA	NA	NA	NA	NA	NA
VC_A0719	Q9KLM4	histidine kinase	Unknown	NA	NA	NA	NA	NA	NA	NA	NA	91	67.3333	NA	78	NA	NA	NA	NA	NA	NA	NA	NA	NA	NA	NA	NA	NA	NA	NA	NA	NA	NA	NA	NA	NA	NA	NA	NA	NA	NA	85	NA	97	111	50	41	NA	NA
VC_A0720	Q9KLM3	Guanylate cyclase-related protein	Cytoplasm	NA	NA	NA	NA	NA	NA	NA	NA	78.3333	NA	NA	59.3333	NA	NA	NA	NA	NA	NA	NA	NA	NA	NA	NA	NA	NA	NA	NA	NA	NA	NA	NA	NA	NA	NA	NA	NA	NA	NA	72	63	100	NA	NA	NA	NA	NA
VC_A0722	Q9KLM1	Flagellar basal-body/hook protein C-terminal domain-containing protein	Unknown	249.667	NA	NA	799	NA	NA	NA	NA	NA	NA	NA	NA	NA	NA	163	418	168	NA	NA	NA	NA	NA	NA	951	1021	425	NA	NA	NA	NA	NA	NA	NA	NA	NA	NA	NA	NA	NA	NA	NA	NA	NA	NA	NA	NA
VC_A0724	Q9KLL9	Molybdenum import ATP-binding protein ModC	Cytoplasmic Membrane	NA	NA	NA	NA	NA	NA	NA	NA	NA	NA	NA	65.5	39.5	NA	NA	NA	NA	NA	NA	NA	NA	NA	NA	NA	NA	NA	NA	NA	NA	NA	NA	NA	NA	NA	NA	NA	NA	NA	NA	NA	NA	NA	NA	NA	NA	NA
VC_A0726	Q9KLL7	Molybdenum ABC transporter, periplasmic molybdenum-binding protein	Periplasmic Space	76	NA	NA	NA	NA	NA	39.6638	NA	NA	NA	NA	NA	NA	NA	71	65	92	NA	NA	NA	NA	NA	NA	NA	NA	NA	NA	NA	NA	NA	NA	NA	39	32	50	NA	NA	NA	NA	NA	NA	NA	NA	NA	NA	NA
VC_A0728	Q9KLL5	AAA domain-containing protein	Cytoplasm	NA	NA	NA	NA	NA	NA	NA	40.2492	283.333	224.5	213	215	405.667	280.5	NA	NA	NA	NA	NA	NA	NA	NA	NA	NA	NA	NA	NA	NA	NA	NA	NA	NA	NA	NA	NA	45	NA	36	277	272	301	305	144	NA	44	269
VC_A0729	Q9KLL4	Uncharacterized protein	Cytoplasm	NA	NA	NA	NA	NA	NA	NA	NA	70	84	55	73	NA	101	NA	NA	NA	NA	NA	NA	NA	NA	NA	NA	NA	NA	NA	NA	NA	NA	NA	NA	NA	NA	NA	NA	NA	NA	75	65	NA	96	72	NA	NA	87
VC_A0730	Q9KLL3	SIR2-like domain-containing protein	Cytoplasm	NA	NA	NA	NA	NA	NA	NA	NA	NA	NA	NA	NA	145.5	NA	NA	NA	NA	NA	NA	NA	NA	NA	NA	NA	NA	NA	NA	NA	NA	NA	NA	NA	NA	NA	NA	NA	NA	NA	NA	NA	NA	NA	NA	NA	NA	NA
VC_A0732	Q9KLL1	Bacterial OB-fold domain-containing protein	Unknown	NA	NA	NA	NA	NA	NA	NA	NA	NA	NA	NA	NA	NA	49.6667	NA	NA	NA	NA	NA	NA	NA	NA	NA	NA	NA	NA	NA	NA	NA	NA	NA	NA	NA	NA	NA	NA	NA	NA	NA	NA	NA	NA	NA	NA	NA	NA
VC_A0734	Q9KLK9	Outer membrane protein beta-barrel domain-containing protein	Outer Membrane	518	208.333	103.333	1136.67	287	176.667	614.408	607.932	76.6667	143	130	NA	NA	133.5	619	632	303	265	242	118	115	151	44	1040	1147	1223	488	227	146	144	103	283	503	979	471	857	559	469	48	37	145	233	53	NA	NA	111
VC_A0736	Q9KLK7	Autoinducer 2 sensor kinase/phosphatase LuxQ	Cytoplasmic Membrane	NA	NA	NA	NA	NA	NA	NA	NA	71	NA	NA	117.5	77	233	NA	NA	NA	NA	NA	NA	NA	NA	NA	NA	NA	NA	NA	NA	NA	NA	NA	NA	NA	NA	NA	NA	NA	NA	107	35	NA	NA	NA	NA	NA	NA
VC_A0737	Q9KLK6	Autoinducer 2-binding periplasmic protein LuxP	Unknown	NA	NA	NA	NA	NA	NA	NA	NA	78	NA	NA	NA	NA	67.3333	NA	NA	NA	NA	NA	NA	NA	NA	NA	NA	NA	NA	NA	NA	NA	NA	NA	NA	NA	NA	NA	NA	NA	NA	32	NA	124	NA	NA	NA	NA	NA
VC_A0738	Q9KLK5	TraF protein	Outer Membrane	1042	352	160	2446.33	372	247.667	854.939	892.085	217.667	248.667	253.5	347.333	213.333	146	897	1517	712	344	524	188	79	295	106	2574	3111	1654	476	362	278	176	283	284	771	1085	747	1177	858	703	284	152	217	276	168	302	NA	255
VC_A0740	Q9KLK3	UPF0502 protein VC_A0740	Cytoplasm	NA	NA	NA	NA	NA	NA	NA	NA	163.667	NA	82	261.333	105.333	103.5	NA	NA	NA	NA	NA	NA	NA	NA	NA	NA	NA	NA	NA	NA	NA	NA	NA	NA	NA	NA	NA	NA	NA	NA	168	155	168	NA	NA	NA	NA	35
VC_A0741	Q9KLK2	UPF0265 protein VC_A0741	Cytoplasm	NA	NA	NA	NA	NA	NA	NA	NA	73	NA	NA	67.5	NA	NA	NA	NA	NA	NA	NA	NA	NA	NA	NA	NA	NA	NA	NA	NA	NA	NA	NA	NA	NA	NA	NA	NA	NA	NA	NA	58	88	NA	NA	NA	NA	NA
VC_A0744	Q9KLJ9	Glycerol kinase	Cytoplasm	NA	347.667	137	NA	230	124	502.422	282.773	1474.33	515.333	1959.33	1262.67	833	616.667	NA	NA	NA	358	219	466	100	166	145	NA	NA	NA	280	213	197	137	131	104	380	890	375	873	140	185	1625	1155	1643	892	456	198	751	2580
VC_A0747	Q9KLJ7	Glycerol-3-phosphate dehydrogenase	Cytoplasmic Membrane	NA	98.6667	52	NA	56	74.5	132.966	90.4148	777.333	147.5	511.667	437.667	247	313.333	NA	NA	NA	144	41	111	43	61	NA	NA	NA	NA	66	NA	46	80	69	NA	74	209	152	219	75	45	864	567	901	229	66	NA	120	665
VC_A0748	Q9KLJ6	Anaerobic glycerol-3-phosphate dehydrogenase subunit B	Cytoplasmic Membrane	NA	NA	NA	NA	NA	NA	113.331	NA	227	NA	175.333	145.667	81.5	196.5	NA	NA	NA	NA	NA	NA	NA	NA	NA	NA	NA	NA	NA	NA	NA	NA	NA	NA	NA	169	76	NA	NA	NA	236	202	243	NA	NA	NA	53	216
VC_A0749	Q9KLJ5	Anaerobic glycerol-3-phosphate dehydrogenase, subunit C	Unknown	NA	86	NA	NA	71	49	130.028	145.009	319.667	157	417.333	199.667	134.667	280.333	NA	NA	NA	130	38	90	NA	NA	NA	NA	NA	NA	50	48	115	70	25	52	92	232	103	242	70	180	338	273	348	225	144	102	284	554
VC_A0751	Q9KLJ3	Beta-ketoacyl-[acyl-carrier-protein] synthase III 2	Cytoplasm	NA	NA	NA	NA	97	NA	93.723	79.7497	220.333	NA	211	206.333	90.5	195.5	NA	NA	NA	NA	NA	NA	NA	NA	NA	NA	NA	NA	103	NA	91	NA	NA	NA	NA	122	72	159	55	58	229	142	290	NA	NA	NA	NA	152
VC_A0752	Q9KLJ2	Thioredoxin 2	Cytoplasm	NA	NA	NA	NA	NA	NA	NA	NA	53	NA	NA	NA	NA	NA	NA	NA	NA	NA	NA	NA	NA	NA	NA	NA	NA	NA	NA	NA	NA	NA	NA	NA	NA	NA	NA	NA	NA	NA	59	NA	47	NA	NA	NA	NA	NA
VC_A0759	Q9KLI5	Arginine ABC transporter, periplasmic arginine-binding protein	Periplasmic Space	195	127.5	115.5	214.667	78.5	66.5	316.904	129.235	435.333	NA	167	536	NA	125	166	237	182	32	223	NA	NA	171	60	267	181	196		110	47	52	81	NA	307	318	326	292	66	112	420	433	453	NA	NA	NA	91	248
VC_A0760	Q9KLI4	Arginine transport ATP-binding protein ArtP	Cytoplasmic Membrane	NA	NA	NA	NA	NA	NA	NA	29.9333	NA	NA	NA	NA	NA	NA	NA	NA	NA	NA	NA	NA	NA	NA	NA	NA	NA	NA	NA	NA	NA	NA	NA	NA	NA	NA	NA	28	32	NA	NA	NA	NA	NA	NA	NA	NA	NA
VC_A0762	Q9KLI2	VWFA domain-containing protein	Cytoplasm	NA	NA	NA	NA	NA	NA	NA	NA	NA	NA	NA	NA	NA	95	NA	NA	NA	NA	NA	NA	NA	NA	NA	NA	NA	NA	NA	NA	NA	NA	NA	NA	NA	NA	NA	NA	NA	NA	NA	NA	NA	NA	NA	NA	NA	NA
VC_A0763	Q9KLI1	AAA+ domain-containing protein	Cytoplasm	NA	NA	NA	NA	123.5	90	NA	67.1937	248.667	204	179	288	235.333	237.5	NA	NA	NA	NA	NA	NA	NA	NA	NA	NA	NA	NA	101	146	NA	116	73	81	NA	NA	NA	43	NA	105	280	159	307	287	181	144	NA	128
VC_A0765	Q9KLH9	L-allo-threonine aldolase	Cytoplasm	NA	132	40	NA	250.333	73.3333	130.259	164.295	149	NA	125.5	246	NA	NA	NA	NA	NA	168	123	105	NA	38	42	NA	NA	NA	317	207	227	65	81	74	73	174	174	81	219	250	155	90	202	NA	NA	NA	NA	81
VC_A0774	Q9KLH0	UDP-glucose 4-epimerase	Cytoplasm	NA	NA	NA	NA	51	NA	81.9512	55.9374	420.667	NA	284.5	435.333	261	433.5	NA	NA	NA	NA	NA	NA	NA	NA	NA	NA	NA	NA	54	52	47	NA	NA	NA	NA	146	46	76	49	47	455	323	484	NA	NA	NA	NA	252
VC_A0779	Q9KLG5	FAD dependent oxidoreductase domain-containing protein	Cytoplasm	NA	NA	NA	NA	NA	NA	NA	NA	NA	NA	NA	NA	NA	248.5	NA	NA	NA	NA	NA	NA	NA	NA	NA	NA	NA	NA	NA	NA	NA	NA	NA	NA	NA	NA	NA	NA	NA	NA	NA	NA	NA	NA	NA	NA	NA	NA
VC_A0784	Q9KLG0	Enoyl-[acyl-carrier-protein] reductase [NADH] 2	Cytoplasm	NA	NA	NA	NA	NA	NA	NA	NA	203	71.5	175	178.667	156	175.5	NA	NA	NA	NA	NA	NA	NA	NA	NA	NA	NA	NA	NA	NA	NA	NA	NA	NA	NA	NA	NA	NA	NA	NA	188	124	297	90	53	NA	NA	147
VC_A0786	Q9KLF8	Isopentenyl-diphosphate delta-isomerase	Cytoplasm	NA	NA	NA	NA	NA	NA	NA	NA	NA	NA	39.5	33.5	NA	NA	NA	NA	NA	NA	NA	NA	NA	NA	NA	NA	NA	NA	NA	NA	NA	NA	NA	NA	NA	NA	NA	NA	NA	NA	NA	NA	NA	NA	NA	NA	NA	27
VC_A0788	Q9KLF6	DnaJ-related protein	Cytoplasm	NA	NA	NA	NA	NA	NA	NA	NA	52	NA	NA	NA	NA	NA	NA	NA	NA	NA	NA	NA	NA	NA	NA	NA	NA	NA	NA	NA	NA	NA	NA	NA	NA	NA	NA	NA	NA	NA	56	NA	48	NA	NA	NA	NA	NA
VC_A0798	Q9KLE8	CbbY family protein	Cytoplasm	NA	76	NA	NA	NA	NA	64.3972	NA	NA	NA	NA	NA	48	NA	NA	NA	NA	74	69	85	NA	NA	NA	NA	NA	NA	NA	NA	NA	NA	NA	NA	29	143	NA	NA	NA	NA	NA	NA	NA	NA	NA	NA	NA	NA
VC_A0800	Q9KLE6	CreA protein	Cytoplasm	NA	NA	NA	NA	NA	NA	145.612	211.053	NA	NA	176.667	78	67	147	NA	NA	NA	NA	NA	NA	NA	NA	NA	NA	NA	NA	NA	NA	NA	NA	NA	NA	NA	233	91	230	191	214	NA	NA	NA	NA	NA	NA	125	198
VC_A0801	Q9KLE5	Guanosine-inosine kinase	Cytoplasm	NA	NA	NA	NA	NA	NA	NA	NA	NA	92	136	45.6667	68	179	NA	NA	NA	NA	NA	NA	NA	NA	NA	NA	NA	NA	NA	NA	NA	NA	NA	NA	NA	NA	NA	NA	NA	NA	NA	NA	NA	115	69	NA	82	141
VC_A0802	Q9KLE4	Sulfatase N-terminal domain-containing protein	Cytoplasmic Membrane	45	NA	48	NA	NA	NA	133.383	127.371	104	80	140.333	95.6667	131.5	173.667	31	59	NA	NA	NA	NA	NA	60	36	NA	NA	NA	NA	NA	NA	NA	NA	NA	90	187	141	210	82	120	138	67	107	126	89	25	26	215
VC_A0803	Q9KLE3	Serine protease, putative	Unknown	60.5	55.3333	65.5	170.5	62.5	NA	79.3879	93.2045	NA	NA	NA	NA	NA	36.5	72	49	NA	54	79	33	NA	66	65	183	158	NA	84	NA	41	NA	NA	NA	81	71	87	98	81	102	NA	NA	NA	NA	NA	NA	NA	NA
VC_A0804	Q9KLE2	ATP-dependent RNA helicase DeaD	Cytoplasm	NA	79	NA	NA	NA	76.3333	77.3305	NA	272.333	298.667	402.333	250.5	379	515.667	NA	NA	NA	122	NA	36	NA	NA	NA	NA	NA	NA	NA	NA	NA	87	76	66	NA	130	46	NA	NA	NA	312	191	314	496	321	79	68	622
VC_A0805	Q9KLE1	Exoribonuclease 2	Cytoplasm	NA	NA	NA	NA	55	64	NA	NA	184.667	NA	157.5	230	153.5	176	NA	NA	NA	NA	NA	NA	NA	NA	NA	NA	NA	NA	49	NA	61	74	54	NA	NA	NA	NA	NA	NA	NA	167	157	230	NA	NA	NA	NA	162
VC_A0806	Q9KLE0	DUF3024 domain-containing protein	Cytoplasm	NA	NA	NA	NA	NA	NA	NA	NA	56.5	50	45	56	NA	40.6667	NA	NA	NA	NA	NA	NA	NA	NA	NA	NA	NA	NA	NA	NA	NA	NA	NA	NA	NA	NA	NA	NA	NA	NA	NA	50	63	64	36	NA	NA	53
VC_A0807	Q9KLD9	Phosphate-binding protein	Cytoplasmic Membrane	NA	NA	NA	NA	NA	NA	40.4613	NA	NA	NA	NA	NA	NA	NA	NA	NA	NA	NA	NA	NA	NA	NA	NA	NA	NA	NA	NA	NA	NA	NA	NA	NA	36	40	46	NA	NA	NA	NA	NA	NA	NA	NA	NA	NA	NA
VC_A0812	Q9KLD4	Leucine aminopeptidase-related protein	Extracellular Region	NA	NA	NA	64.6667	NA	NA	NA	NA	NA	NA	NA	NA	NA	NA	NA	NA	NA	NA	NA	NA	NA	NA	NA	63	72	59	NA	NA	NA	NA	NA	NA	NA	NA	NA	NA	NA	NA	NA	NA	NA	NA	NA	NA	NA	NA
VC_A0813	Q9KLD3	Aminopeptidase	Extracellular Region	47	NA	NA	NA	NA	NA	NA	NA	NA	NA	NA	NA	NA	NA	46	48	NA	NA	NA	NA	NA	NA	NA	NA	NA	NA	NA	NA	NA	NA	NA	NA	NA	NA	NA	NA	NA	NA	NA	NA	NA	NA	NA	NA	NA	NA
VC_A0814	Q9KLD2	Agmatinase	Cytoplasm	NA	134.667	74.5	NA	163.333	108	70.1947	89.3868	117	NA	158	130.667	NA	NA	NA	NA	NA	168	94	142	NA	69	80	NA	NA	NA	182	127	181	103	137	84	42	135	61	94	NA	85	147	55	149	NA	NA	NA	NA	146
VC_A0815	Q9KLD1	Biosynthetic arginine decarboxylase	Unknown	NA	74	NA	NA	69.6667	69.3333	82.6839	45.7203	455	NA	526.5	291	168	208.5	NA	NA	NA	52	NA	96	NA	NA	NA	NA	NA	NA	58	38	113	96	66	46	59	143	67	123	21	37	572	293	500	NA	NA	NA	NA	414
VC_A0819	Q9KLC7	Co-chaperonin GroES 2	Cytoplasm	NA	NA	NA	NA	NA	NA	NA	NA	132	NA	NA	94	NA	NA	NA	NA	NA	NA	NA	NA	NA	NA	NA	NA	NA	NA	NA	NA	NA	NA	NA	NA	NA	NA	NA	NA	NA	NA	166	105	125	NA	NA	NA	NA	NA
VC_A0820	Q9KLC6	Chaperonin GroEL 2	Cytoplasm	NA	NA	NA	NA	NA	NA	1012.41	1279.77	NA	NA	NA	NA	NA	NA	NA	NA	NA	NA	NA	NA	NA	NA	NA	NA	NA	NA	NA	NA	NA	NA	NA	NA	1011	1143	898	915	1190	1925	NA	NA	NA	NA	NA	NA	NA	NA
VC_A0829	Q9KLB7	Acetyl-CoA synthase	Cytoplasm	NA	NA	NA	NA	NA	NA	NA	NA	119.333	NA	NA	81.6667	NA	160	NA	NA	NA	NA	NA	NA	NA	NA	NA	NA	NA	NA	NA	NA	NA	NA	NA	NA	NA	NA	NA	NA	NA	NA	173	31	154	NA	NA	NA	NA	NA
VC_A0830	Q9KLB6	Transcriptional regulator, LysR family	Cytoplasm	NA	NA	NA	NA	NA	NA	51.5267	NA	NA	NA	NA	NA	NA	43	NA	NA	NA	NA	NA	NA	NA	NA	NA	NA	NA	NA	NA	NA	NA	NA	NA	NA	NA	59	45	NA	NA	NA	NA	NA	NA	NA	NA	NA	NA	NA
VC_A0832	Q9KLB4	Methyltransferase, putative	Unknown	NA	NA	NA	NA	NA	NA	39.1152	NA	344.667	194	210.333	301.333	308.667	240.333	NA	NA	NA	NA	NA	NA	NA	NA	NA	NA	NA	NA	NA	NA	NA	NA	NA	NA	NA	51	30	NA	NA	NA	411	224	399	247	201	134	65	271
VC_A0836	Q9KLB0	Hexapeptide-repeat containing-acetyltransferase	Cytoplasm	NA	NA	NA	NA	NA	NA	NA	NA	419.5	NA	NA	460	NA	NA	NA	NA	NA	NA	NA	NA	NA	NA	NA	NA	NA	NA	NA	NA	NA	NA	NA	NA	NA	NA	NA	NA	NA	NA	345	NA	494	NA	NA	NA	NA	NA
VC_A0837	Q9KLA9	Hemolysin, putative	Cytoplasmic Membrane	NA	NA	NA	NA	NA	NA	NA	NA	NA	NA	NA	NA	47.5	83.6667	NA	NA	NA	NA	NA	NA	NA	NA	NA	NA	NA	NA	NA	NA	NA	NA	NA	NA	NA	NA	NA	NA	NA	NA	NA	NA	NA	NA	NA	NA	NA	NA
VC_A0840	Q9KLA6	Deoxycytidylate deaminase, putative	Unknown	NA	NA	NA	NA	NA	NA	NA	NA	186.667	NA	62	147.333	NA	NA	NA	NA	NA	NA	NA	NA	NA	NA	NA	NA	NA	NA	NA	NA	NA	NA	NA	NA	NA	NA	NA	NA	NA	NA	201	48	311	NA	NA	NA	NA	52
VC_A0843	Q9KLA3	Glyceraldehyde 3-phosphate dehydrogenase	Cytoplasm	NA	65.5	NA	NA	30.6667	NA	127.564	117.344	244.333	266.5	433.667	400.667	531.333	267	NA	NA	NA	54	NA	77	NA	NA	NA	NA	NA	NA	49	25	18	NA	NA	NA	113	167	110	146	93	119	211	190	332	372	161	NA	132	568
VC_A0859	Q9KL87	Oxidoreductase, aldo/keto reductase 2 family	Cytoplasm	NA	66.5	NA	NA	212	48	NA	51.7494	76.6667	NA	NA	101.333	NA	NA	NA	NA	NA	NA	74	59	NA	NA	NA	NA	NA	NA	258	182	196	59	56	29	NA	NA	NA	NA	26	103	55	38	137	NA	NA	NA	NA	NA
VC_A0860	Q9KL86	Alpha-amylase	Cytoplasmic Membrane	175.667	43	91.5	NA	NA	NA	86.4523	NA	78.6667	NA	157	NA	NA	NA	306	161	60	42	44	NA	NA	124	59	NA	NA	NA	NA	NA	NA	NA	NA	NA	NA	74	101	NA	NA	NA	34	106	96	NA	NA	NA	137	168
VC_A0862	Q9KL84	Long-chain fatty acid transport protein	Outer Membrane	45.5	NA	NA	66	38.5	53.6667	110.069	243.329	NA	NA	NA	NA	NA	NA	42	49	NA	NA	NA	NA	NA	NA	NA	116	27	55	39	NA	38	53	61	47	127	100	105	155	325	286	NA	NA	NA	NA	NA	NA	NA	NA
VC_A0863	Q9KL83	Lysophospholipase VolA	Outer Membrane	185.667	37	62	197.667	NA	65.6667	238.372	430.849	NA	NA	NA	NA	NA	155	194	245	118	25	49	NA	NA	97	27	255	128	210	NA	NA	NA	67	75	55	154	368	239	261	576	532	NA	NA	NA	NA	NA	NA	NA	NA
VC_A0865	P24153	Hemagglutinin/proteinase	Extracellular Region	878.333	306.667	64	1386.67	315.333	119.667	472.15	418.534	NA	57	NA	NA	NA	NA	904	1181	550	275	414	231	60	80	52	1280	1616	1264	546	212	188	125	122	112	409	986	261	536	298	459	NA	NA	NA	60	53	58	NA	NA
VC_A0867	P17266	Outer membrane protein W	Outer Membrane	1566.67	890.333	546	1871.33	720	292.667	3381.22	2576.97	1191	2602.33	2045	1045.33	1237	865	1356	1895	1449	931	1349	391	273	821	544	1762	2112	1740	1061	640	459	230	263	385	3245	3468	3435	4139	1894	2183	1121	1227	1225	2013	2376	3418	3219	1706
VC_A0877	Q9KL70	Hydrolase, putative	Unknown	158	450.667	270.667	135.667	383.667	210.667	648.492	869.021	553.333	79	483.667	475	NA	444.667	201	188	85	391	404	557	110	364	338	134	135	138	415	450	286	207	286	139	461	746	793	851	805	958	509	474	677	136	61	40	321	680
VC_A0880	Q9KL67	Uncharacterized protein	Unknown	NA	NA	NA	NA	NA	NA	NA	NA	109.333	NA	NA	125.667	NA	NA	NA	NA	NA	NA	NA	NA	NA	NA	NA	NA	NA	NA	NA	NA	NA	NA	NA	NA	NA	NA	NA	NA	NA	NA	132	69	127	NA	NA	NA	NA	NA
VC_A0881	Q9KL66	Inclusion body protein	Unknown	NA	NA	NA	NA	84	NA	NA	NA	2392	123	777.667	1963.67	NA	619.667	NA	NA	NA	NA	NA	NA	NA	NA	NA	NA	NA	NA	76	92	NA	NA	NA	NA	NA	NA	NA	NA	NA	NA	2738	1715	2723	148	98	NA	122	515
VC_A0882	Q9KL65	Non-hemolytic enterotoxin lytic component L1	Cytoplasmic Membrane	NA	NA	NA	NA	NA	NA	157.15	104.725	351.667	112	212.5	293.333	NA	98.5	NA	NA	NA	NA	NA	NA	NA	NA	NA	NA	NA	NA	NA	NA	NA	NA	NA	NA	NA	147	168	189	59	103	379	258	418	171	53	NA	NA	184
VC_A0883	Q9KL64	Non-hemolytic enterotoxin lytic component L1	Extracellular Region	NA	100.5	NA	NA	142	NA	NA	192.546	1295.33	172.5	361.5	873.333	NA	NA	NA	NA	NA	102	99	NA	NA	NA	NA	NA	NA	NA	158	138	130	NA	NA	NA	NA	NA	NA	NA	222	167	1243	733	1910	160	185	NA	NA	232
VC_A0884	Q9KL63	Non-hemolytic enterotoxin lytic component L1	Cytoplasmic Membrane	NA	NA	NA	NA	NA	NA	NA	NA	73	NA	NA	65.5	NA	NA	NA	NA	NA	NA	NA	NA	NA	NA	NA	NA	NA	NA	NA	NA	NA	NA	NA	NA	NA	NA	NA	NA	NA	NA	63	74	82	NA	NA	NA	NA	NA
VC_A0885	Q9KL62	L-threonine 3-dehydrogenase	Cytoplasm	NA	81.5	59	NA	113.667	92.6667	NA	63.3794	116.333	NA	189	161.333	NA	127	NA	NA	NA	80	NA	83	NA	78	40	NA	NA	NA	136	100	105	115	102	61	NA	NA	NA	68	32	117	54	70	225	NA	NA	NA	NA	108
VC_A0886	Q9KL61	2-amino-3-ketobutyrate coenzyme A ligase	Cytoplasm	NA	115.667	141	NA	213	224	67.7916	93.9113	642.333	NA	521.333	654.333	NA	360.5	NA	NA	NA	121	101	125	NA	230	52	NA	NA	NA	170	187	282	226	277	169	75	67	62	89	66	141	692	478	757	NA	NA	NA	108	497
VC_A0894	Q9KL54	Probable phosphatase VC_A0894	Cytoplasm	NA	54.5	NA	NA	91.3333	46	NA	NA	72.6667	NA	NA	99	NA	NA	NA	NA	NA	31	78	NA	NA	NA	NA	NA	NA	NA	153	39	82	52	45	41	NA	NA	NA	NA	NA	NA	78	57	83	NA	NA	NA	NA	NA
VC_A0895	Q9KL53	Chemotactic transducer-related protein	Cytoplasmic Membrane	NA	NA	NA	NA	NA	NA	NA	74.9101	167.667	199.333	173	199	118	140.5	NA	NA	NA	NA	NA	NA	NA	NA	NA	NA	NA	NA	NA	NA	NA	NA	NA	NA	NA	NA	NA	113	40	93	167	176	160	244	226	128	107	143
VC_A0896	Q9KL52	Glucose-6-phosphate 1-dehydrogenase	Cytoplasm	NA	NA	NA	NA	63.3333	87.6667	NA	74.2093	57	NA	119	155	NA	NA	NA	NA	NA	NA	NA	NA	NA	NA	NA	NA	NA	NA	79	33	78	102	100	61	NA	NA	NA	54	43	176	32	NA	82	NA	NA	NA	NA	101
VC_A0897	Q9KL51	6-phosphogluconolactonase	Cytoplasm	NA	NA	NA	NA	NA	NA	NA	NA	69	NA	NA	126.5	NA	102.5	NA	NA	NA	NA	NA	NA	NA	NA	NA	NA	NA	NA	NA	NA	NA	NA	NA	NA	NA	NA	NA	NA	NA	NA	NA	19	119	NA	NA	NA	NA	NA
VC_A0898	Q9KL50	6-phosphogluconate dehydrogenase, decarboxylating	Cytoplasm	NA	62.3333	NA	NA	112.333	85.3333	72.0822	107.476	154.333	NA	179.5	270.667	237.5	250	NA	NA	NA	95	28	64	NA	NA	NA	NA	NA	NA	114	100	123	83	88	85	32	308	38	165	76	99	189	87	187	NA	NA	NA	NA	132
VC_A0900	Q9KL48	Metallo-beta-lactamase domain-containing protein	Unknown	124.667	94	83	138	90	56.3333	243.444	154.304	397	NA	93.3333	304.333	NA	112	194	88	92	86	148	48	55	137	57	125	129	160	82	122	66	73	54	42	216	365	183	296	107	116	405	293	493	NA	NA	NA	52	90
VC_A0903	Q9KL45	Glycerate kinase	Cytoplasm	NA	NA	NA	NA	NA	NA	NA	NA	75.5	NA	155	102.667	NA	NA	NA	NA	NA	NA	NA	NA	NA	NA	NA	NA	NA	NA	NA	NA	NA	NA	NA	NA	NA	NA	NA	NA	NA	NA	NA	55	96	NA	NA	NA	NA	99
VC_A0906	Q9KL42	Methyl-accepting chemotaxis protein	Cytoplasmic Membrane	NA	NA	44	NA	NA	NA	54.9065	NA	NA	NA	NA	NA	NA	NA	NA	NA	NA	NA	NA	NA	NA	49	39	NA	NA	NA	NA	NA	NA	NA	NA	NA	38	121	36	NA	NA	NA	NA	NA	NA	NA	NA	NA	NA	NA
VC_A0917	Q9KL32	Transcriptional regulator, TetR family	Unknown	NA	NA	NA	NA	NA	NA	NA	29.1548	134.5	NA	118.667	NA	162.5	NA	NA	NA	NA	NA	NA	NA	NA	NA	NA	NA	NA	NA	NA	NA	NA	NA	NA	NA	NA	NA	NA	34	NA	25	NA	107	162	NA	NA	NA	76	151
VC_A0919	Q9KL30	Uncharacterized protein	Cytoplasm	NA	NA	NA	NA	74.3333	NA	NA	NA	393	NA	360.5	277	149	NA	NA	NA	NA	NA	NA	NA	NA	NA	NA	NA	NA	NA	99	67	57	NA	NA	NA	NA	NA	NA	NA	NA	NA	369	317	493	NA	NA	NA	NA	212
VC_A0921	Q9KL28	Phospholipid/glycerol acyltransferase domain-containing protein	Cytoplasm	NA	47.5	NA	NA	NA	50	111.624	60.9668	247.667	106.667	203	204	226.333	255.667	NA	NA	NA	59	36	NA	NA	NA	NA	NA	NA	NA	NA	NA	NA	61	NA	39	NA	178	70	109	63	33	213	194	336	173	93	54	NA	135
VC_A0922	Q9KL27	AraC-type DNA-binding domain-containing protein	Cytoplasmic Membrane	NA	NA	NA	NA	NA	NA	69.7997	NA	NA	NA	NA	NA	NA	NA	NA	NA	NA	NA	NA	NA	NA	NA	NA	NA	NA	NA	NA	NA	NA	NA	NA	NA	NA	174	28	NA	NA	NA	NA	NA	NA	NA	NA	NA	NA	NA
VC_A0923	Q9KL26	Methyl-accepting chemotaxis protein	Cytoplasmic Membrane	NA	NA	NA	NA	NA	NA	NA	73.1847	NA	NA	NA	NA	NA	NA	NA	NA	NA	NA	NA	NA	NA	NA	NA	NA	NA	NA	NA	NA	NA	NA	NA	NA	NA	NA	NA	52	NA	103	NA	NA	NA	NA	NA	NA	NA	NA
VC_A0924	Q9KL25	Flavodoxin	Cytoplasmic Membrane	NA	NA	NA	NA	NA	NA	NA	NA	113.333	NA	97	87.6667	NA	107.5	NA	NA	NA	NA	NA	NA	NA	NA	NA	NA	NA	NA	NA	NA	NA	NA	NA	NA	NA	NA	NA	NA	NA	NA	115	76	149	NA	NA	NA	NA	67
VC_A0925	Q9KL24	Dihydroorotase	Cytoplasm	NA	92	NA	NA	114.667	94	NA	NA	275.333	NA	NA	311.333	NA	NA	NA	NA	NA	130	54	NA	NA	NA	NA	NA	NA	NA	146	29	169	114	74	NA	NA	NA	NA	NA	NA	NA	347	183	296	NA	NA	NA	NA	NA
VC_A0930	Q9KL19	Inner membrane protein YedI	Cytoplasmic Membrane	NA	NA	NA	NA	NA	NA	40.4228	NA	NA	NA	97	NA	91.5	300.333	NA	NA	NA	NA	NA	NA	NA	NA	NA	NA	NA	NA	NA	NA	NA	NA	NA	NA	NA	38	43	NA	NA	NA	NA	NA	NA	NA	NA	NA	NA	93
VC_A0940	Q9KL10	Transcriptional regulator, DeoR family	Cytoplasm	NA	NA	NA	NA	NA	NA	NA	NA	106.5	NA	106	NA	NA	NA	NA	NA	NA	NA	NA	NA	NA	NA	NA	NA	NA	NA	NA	NA	NA	NA	NA	NA	NA	NA	NA	NA	NA	NA	117	NA	96	NA	NA	NA	NA	133
VC_A0944	Q9KL06	Maltose/maltodextrin transport system permease protein MalF	Cytoplasmic Membrane	143.667	60	129.667	NA	67	100	176.528	97.8926	336	208.5	421	196.333	265.5	473	176	137	118	42	80	58	105	151	133	NA	NA	NA	61	73	NA	98	153	49	77	378	189	265	59	60	373	263	372	290	127	NA	207	493
VC_A0945	Q9KL05	Maltodextrin-binding protein	Periplasmic Space	2771.33	462.333	922.667	2336.33	606.333	1357	860.702	486.74	1471.33	NA	2069.67	1499	NA	3335.33	3473	2973	1868	450	538	399	382	1283	1103	2392	1853	2764	741	557	521	1138	1724	1209	538	1154	1027	718	336	478	1618	1509	1287	NA	NA	NA	2641	1650
VC_A0946	Q9KL04	Maltose/maltodextrin import ATP-binding protein MalK	Cytoplasmic Membrane	139	NA	93	NA	76	60.3333	89.6878	105.184	257	211	633	233.667	293.333	536	199	79	NA	NA	NA	NA	NA	83	103	NA	NA	NA	113	39	NA	54	91	36	40	334	54	209	87	64	277	178	316	295	261	77	497	631
VC_A0947	Q9KL03	Spermidine N(1)-acetyltransferase	Cytoplasm	NA	NA	NA	NA	NA	NA	NA	NA	49	NA	47.5	NA	NA	NA	NA	NA	NA	NA	NA	NA	NA	NA	NA	NA	NA	NA	NA	NA	NA	NA	NA	NA	NA	NA	NA	NA	NA	NA	64	NA	34	NA	NA	NA	NA	27
VC_A0954	Q9KKZ6	Chemotaxis protein CheV, putative	Cytoplasm	NA	NA	NA	NA	NA	NA	NA	NA	230	262	161	209	249	223.667	NA	NA	NA	NA	NA	NA	NA	NA	NA	NA	NA	NA	NA	NA	NA	NA	NA	NA	NA	NA	NA	NA	NA	NA	243	121	326	379	351	56	43	192
VC_A0956	Q9KKZ4	Diguanylate cyclase VdcA	Cytoplasmic Membrane	NA	NA	NA	NA	NA	NA	NA	NA	184	201.5	132	83.6667	84	209.5	NA	NA	NA	NA	NA	NA	NA	NA	NA	NA	NA	NA	NA	NA	NA	NA	NA	NA	NA	NA	NA	NA	NA	NA	147	90	315	295	108	NA	43	151
VC_A0958	Q9KKZ2	HTH cro/C1-type domain-containing protein	Cytoplasm	NA	NA	NA	NA	NA	NA	NA	NA	144.333	90	189.5	126.667	123	34	NA	NA	NA	NA	NA	NA	NA	NA	NA	NA	NA	NA	NA	NA	NA	NA	NA	NA	NA	NA	NA	NA	NA	NA	58	88	287	139	41	NA	NA	108
VC_A0962	Q9KKY8	DUF3541 domain-containing protein	Unknown	NA	NA	NA	NA	NA	NA	77.1362	NA	NA	NA	82	NA	NA	126	NA	NA	NA	NA	NA	NA	NA	NA	NA	NA	NA	NA	NA	NA	NA	NA	NA	NA	NA	85	70	NA	NA	NA	NA	NA	NA	NA	NA	NA	NA	65
VC_A0965	Q9KKY5	GGDEF family protein	Cytoplasmic Membrane	NA	NA	NA	NA	NA	NA	NA	NA	NA	38	NA	NA	NA	NA	NA	NA	NA	NA	NA	NA	NA	NA	NA	NA	NA	NA	NA	NA	NA	NA	NA	NA	NA	NA	NA	NA	NA	NA	NA	NA	NA	36	40	NA	NA	NA
VC_A0969	Q9KKY1	Putative quercetin 2,3-dioxygenase VC_A0969	Cytoplasm	NA	NA	NA	NA	NA	NA	NA	NA	NA	NA	NA	NA	38	NA	NA	NA	NA	NA	NA	NA	NA	NA	NA	NA	NA	NA	NA	NA	NA	NA	NA	NA	NA	NA	NA	NA	NA	NA	NA	NA	NA	NA	NA	NA	NA	NA
VC_A0975	Q9KKX5	Endopeptidase La	Cytoplasm	NA	79.3333	NA	NA	47	NA	71.4781	82.3401	498	199	261.333	256.333	188	285	NA	NA	NA	93	44	101	NA	NA	NA	NA	NA	NA	54	31	56	NA	NA	NA	35	282	37	166	59	57	523	273	698	274	124	NA	18	313
VC_A0978	Q9KKX2	Amino acid ABC transporter, periplasmic amino acid-binding protein, putative	Periplasmic Space	NA	NA	NA	68.3333	NA	NA	NA	NA	177	NA	NA	134.333	NA	NA	NA	NA	NA	NA	NA	NA	NA	NA	NA	55	47	103	NA	NA	NA	NA	NA	NA	NA	NA	NA	NA	NA	NA	184	149	198	NA	NA	NA	NA	NA
VC_A0981	Q9KKW9	Solute-binding protein family 3/N-terminal domain-containing protein	Unknown	80.6667	NA	NA	53.3333	NA	NA	53.4953	43.8178	NA	NA	NA	NA	66	NA	56	153	33	NA	NA	NA	NA	NA	NA	48	55	57	NA	NA	NA	NA	NA	NA	63	81	30	64	NA	30	NA	NA	NA	NA	NA	NA	NA	NA
VC_A0982	Q9KKW8	Transcriptional regulator, LysR family	Cytoplasm	NA	NA	NA	NA	NA	NA	NA	NA	NA	85	NA	NA	NA	NA	NA	NA	NA	NA	NA	NA	NA	NA	NA	NA	NA	NA	NA	NA	NA	NA	NA	NA	NA	NA	NA	NA	NA	NA	NA	NA	NA	110	60	NA	NA	NA
VC_A0983	Q9KKW7	L-lactate permease	Cytoplasmic Membrane	NA	NA	NA	NA	NA	NA	NA	42.4735	NA	NA	NA	NA	NA	NA	NA	NA	NA	NA	NA	NA	NA	NA	NA	NA	NA	NA	NA	NA	NA	NA	NA	NA	NA	NA	NA	44	NA	41	NA	NA	NA	NA	NA	NA	NA	NA
VC_A0984	Q9KKW6	L-lactate dehydrogenase	Cytoplasmic Membrane	NA	38.6667	100.5	NA	125	196.333	191.401	186.377	206.667	331	301.333	310.667	340	419.333	NA	NA	NA	48	22	46	NA	123	78	NA	NA	NA		112	138	171	262	156	128	332	165	227	184	155	195	123	302	477	185	NA	75	417
VC_A0985	Q9KKW5	D-lactate dehydrogenase (cytochrome)	Cytoplasm	NA	NA	NA	NA	NA	NA	NA	41.4246	60.6667	NA	NA	217	144	188	NA	NA	NA	NA	NA	NA	NA	NA	NA	NA	NA	NA	NA	NA	NA	NA	NA	NA	NA	NA	NA	66	NA	26	57	55	70	NA	NA	NA	NA	NA
VC_A0987	Q9KKW3	Phosphoenolpyruvate synthase	Cytoplasm	NA	115	NA	NA	223.333	NA	240.275	322.726	909.333	168	305.667	753.333	84	269	NA	NA	NA	134	NA	96	NA	NA	NA	NA	NA	NA	233	194	243	NA	NA	NA	NA	283	204	276	345	353	817	564	1347	244	92	NA	34	275
VC_A0990	Q9KKW0	ATP-dependent RNA helicase, DEAD box family	Cytoplasm	NA	NA	NA	NA	NA	NA	NA	NA	NA	NA	NA	NA	NA	158	NA	NA	NA	NA	NA	NA	NA	NA	NA	NA	NA	NA	NA	NA	NA	NA	NA	NA	NA	NA	NA	NA	NA	NA	NA	NA	NA	NA	NA	NA	NA	NA
VC_A0996	Q9KKV4	ABC transporter, ATP-binding protein	Cytoplasmic Membrane	NA	NA	NA	NA	55	NA	72.4155	92.9785	102	NA	250	113	129.5	223.667	NA	NA	NA	NA	NA	NA	NA	NA	NA	NA	NA	NA	56	54	NA	NA	NA	NA	NA	76	69	95	NA	91	78	NA	126	NA	NA	NA	NA	219
VC_A0997	Q9KKV3	DUF445 domain-containing protein	Cytoplasmic Membrane	NA	NA	61	NA	NA	NA	88.401	100.943	NA	77.5	124	NA	74.5	83	NA	NA	NA	NA	NA	NA	NA	66	56	NA	NA	NA	NA	NA	NA	NA	NA	NA	70	139	71	104	86	115	NA	NA	NA	63	92	NA	39	208
VC_A0998	Q9KKV2	NADH-dependent flavin oxidoreductase, Oye family	Cytoplasm	NA	NA	NA	NA	37	NA	NA	NA	NA	NA	NA	NA	168	NA	NA	NA	NA	NA	NA	NA	NA	NA	NA	NA	NA	NA	44	NA	30	NA	NA	NA	NA	NA	NA	NA	NA	NA	NA	NA	NA	NA	NA	NA	NA	NA
VC_A1013	Q9KKT7	Nucleoside transporter/FeoB GTPase Gate domain-containing protein	Cytoplasmic Membrane	NA	NA	NA	NA	NA	NA	NA	NA	NA	NA	117	NA	NA	NA	NA	NA	NA	NA	NA	NA	NA	NA	NA	NA	NA	NA	NA	NA	NA	NA	NA	NA	NA	NA	NA	NA	NA	NA	NA	NA	NA	NA	NA	NA	NA	107
VC_A1016	Q9KKT4	Lipoprotein	Unknown	NA	NA	NA	NA	NA	NA	NA	NA	129.5	127.5	87	130	NA	157	NA	NA	NA	NA	NA	NA	NA	NA	NA	NA	NA	NA	NA	NA	NA	NA	NA	NA	NA	NA	NA	NA	NA	NA	111	NA	148	167	88	NA	NA	85
VC_A1020	Q9KKT0	Transcriptional regulator, LysR family	Cytoplasm	NA	NA	NA	NA	NA	NA	NA	68.542	101	NA	76	77.5	NA	71.5	NA	NA	NA	NA	NA	NA	NA	NA	NA	NA	NA	NA	NA	NA	NA	NA	NA	NA	NA	NA	NA	87	54	NA	NA	74	128	NA	NA	NA	NA	65
VC_A1021	Q9KKS9	Uncharacterized protein	Cytoplasm	NA	NA	NA	NA	NA	NA	NA	NA	265.667	NA	196	237.667	NA	56.5	NA	NA	NA	NA	NA	NA	NA	NA	NA	NA	NA	NA	NA	NA	NA	NA	NA	NA	NA	NA	NA	NA	NA	NA	327	124	346	NA	NA	NA	NA	162
VC_A1023	Q9KKS7	Flavohemoglobin expression-modulating QEGLA motif protein	Cytoplasm	NA	NA	NA	NA	NA	NA	NA	NA	42	NA	NA	NA	89	139.5	NA	NA	NA	NA	NA	NA	NA	NA	NA	NA	NA	NA	NA	NA	NA	NA	NA	NA	NA	NA	NA	NA	NA	NA	42	NA	42	NA	NA	NA	NA	NA
VC_A1025	Q9KKS5	Glucosamine-6-phosphate deaminase	Cytoplasm	NA	59.5	NA	NA	69.6667	73.6667	NA	81.6333	107.5	NA	NA	136.5	NA	NA	NA	NA	NA	67	NA	52	NA	NA	NA	NA	NA	NA	54	68	87	63	75	83	NA	NA	NA	NA	68	98	122	93	NA	NA	NA	NA	NA	NA
VC_A1027	Q9KKS3	Maltose operon periplasmic protein, putative	Periplasmic Space	479.333	233	263.333	904.667	234	349.333	460.428	379.97	124.333	81.5	174	182.333	169.667	286.667	471	583	384	253	259	187	211	336	243	818	851	1045	200	230	272	360	360	328	300	581	560	457	351	342	119	121	133	125	38	NA	163	181
VC_A1028	Q56652	Maltoporin	Outer Membrane	7988.67	3236.33	2754	9405.67	4381.33	3991.67	11061.9	11729.6	2959.33	6978.33	7308.67	3086.33	3962.67	6281.33	8936	8971	6059	3042	4048	2619	1489	3898	2875	9348	9289	9580	5605	3884	3655	3711	4709	3555	9766	12384	11192	13865	11939	9749	3083	2988	2807	5199	7258	8478	11309	5441
VC_A1029	Q9KKS1	Glycogen operon protein GlgX	Cytoplasm	NA	NA	NA	NA	63	104	NA	NA	195	NA	124.5	151	NA	NA	NA	NA	NA	NA	NA	NA	NA	NA	NA	NA	NA	NA	61	65	NA	102	135	75	NA	NA	NA	NA	NA	NA	281	99	205	NA	NA	NA	NA	64
VC_A1033	Q9KKR8	sn-glycerol-3-phosphate-binding periplasmic protein UgpB	Periplasmic Space	NA	NA	38	NA	NA	NA	67.5242	49.7494	451	254.333	237.667	324.333	182.667	180	NA	NA	NA	NA	NA	NA	NA	45	31	NA	NA	NA	NA	NA	NA	NA	NA	NA	69	97	46	75	NA	33	543	361	449	358	222	183	115	265
VC_A1034	Q9KKR7	Methyl-accepting chemotaxis protein	Cytoplasmic Membrane	NA	NA	NA	NA	NA	NA	107.261	74.9133	NA	NA	NA	NA	NA	NA	NA	NA	NA	NA	NA	NA	NA	NA	NA	NA	NA	NA	NA	NA	NA	NA	NA	NA	NA	195	59	122	NA	46	NA	NA	NA	NA	NA	NA	NA	NA
VC_A1039	Q9KKR3	Amino acid ABC transporter, periplasmic amino acid-binding protein	Periplasmic Space	127.333	NA	56	157.667	NA	57	133.257	NA	231.333	NA	NA	176.667	NA	150	160	170	52	NA	NA	NA	27	82	59	169	126	178	NA	NA	NA	36	78	NA	57	222	187	NA	NA	NA	249	233	212	NA	NA	NA	NA	NA
VC_A1041	Q9KKR1	Phosphomannomutase, putative	Unknown	NA	78.6667	NA	NA	177	59.6667	63.825	63.4665	732.333	NA	450	567.667	NA	242.5	NA	NA	NA	77	65	94	NA	NA	NA	NA	NA	NA	191	134	206	57	48	74	25	160	65	76	NA	53	700	481	1016	NA	NA	NA	NA	320
VC_A1042	Q9KKR0	Ccm2-related protein	Cytoplasm	NA	NA	NA	NA	NA	NA	54.4977	NA	124	NA	264.5	NA	65	NA	NA	NA	NA	NA	NA	NA	NA	NA	NA	NA	NA	NA	NA	NA	NA	NA	NA	NA	NA	165	18	NA	NA	NA	65	NA	183	NA	NA	NA	NA	304
VC_A1051	Q9KKQ1	Inner membrane protein YccF	Cytoplasmic Membrane	NA	NA	NA	NA	NA	NA	NA	NA	NA	76	70	NA	46.5	NA	NA	NA	NA	NA	NA	NA	NA	NA	NA	NA	NA	NA	NA	NA	NA	NA	NA	NA	NA	NA	NA	NA	NA	NA	NA	NA	NA	101	51	NA	63	77
VC_A1054	Q9KKP8	NAD(P)-binding domain-containing protein	Unknown	NA	NA	NA	NA	NA	NA	NA	NA	368.667	74.5	210.5	277.667	93.5	84	NA	NA	NA	NA	NA	NA	NA	NA	NA	NA	NA	NA	NA	NA	NA	NA	NA	NA	NA	NA	NA	NA	NA	NA	374	239	493	80	69	NA	NA	190
VC_A1055	Q9KKP7	Transcriptional regulator, LysR family	Cytoplasm	NA	35.5	NA	NA	NA	NA	32.4962	NA	NA	NA	NA	NA	NA	NA	NA	NA	NA	26	NA	45	NA	NA	NA	NA	NA	NA	NA	NA	NA	NA	NA	NA	NA	44	24	NA	NA	NA	NA	NA	NA	NA	NA	NA	NA	NA
VC_A1063	Q9KKN9	Ornithine decarboxylase, inducible	Cytoplasm	NA	94.5	NA	NA	NA	61.5	171.831	NA	NA	NA	227.333	NA	228	272.667	NA	NA	NA	49	NA	140	NA	NA	NA	NA	NA	NA	NA	NA	NA	87	36	NA	133	222	NA	NA	NA	NA	NA	NA	NA	NA	NA	NA	67	239
VC_A1067	Q9KKN5	Aldehyde dehydrogenase	Cytoplasm	NA	NA	80	NA	65.6667	NA	218.226	224.776	81.6667	163.333	277	102	154.667	123.667	NA	NA	NA	NA	NA	NA	NA	82	78	NA	NA	NA	79	66	52	NA	NA	NA	143	425	171	333	196	174	80	83	82	245	132	113	140	397
VC_A1068	Q9KKN4	Leucine-responsive regulatory protein	Cytoplasm	NA	NA	NA	NA	NA	NA	NA	NA	63.6667	NA	59.5	55.6667	NA	NA	NA	NA	NA	NA	NA	NA	NA	NA	NA	NA	NA	NA	NA	NA	NA	NA	NA	NA	NA	NA	NA	NA	NA	NA	65	62	64	NA	NA	NA	NA	66
[truncated: 23 more rows]
[truncated: 10 more columns]
