# Supplementary material for: Host Factor Induced Bacterial Extracellular Vesicles Promote Horizontal Gene Transfer in Vibrio cholerae
Source: J Extracell Vesicles. 2026 May 9;15(5):e70301. doi: 10.1002/jev2.70301 (PMC13157587; doi:10.1002/jev2.70301)
Supplement: Supplementary file 3 — Supporting Information: jev270301‐sup‐0003‐tableS5.xlsx [file JEV2-15-e70301-s002.xlsx]

## Sheet: Chromosome I
Table S5. Abundance of genomic areas through Illumia sequencing in DNase-digested V. cholerae WT BEVs isolated from virulence-inducing (BEVsAKI) as well as non-virulence-inducing (BEVsLB) conditions in the presence of stressors [bile (BEVsAKI-bile, BEVsLB-bile) or MMC (BEVsAKI-MMC, BEVsLB-MMC)]. Genomic data were aligned to the reference genome V. cholerae O1 biovar El Tor str. N16961 chromosme I…
Chromosome	Area start (bp)	Area end (bp)	GC-content (%)	Significant change1 BEVsAKI-bile	Significant change1 BEVsAKI-MMC	Significant change1 BEVsLB-bile	Significant change1 BEVsLB-MMC	Number of counts BEVsAKI-bile	Average number of counts BEVsAKI-bile	Log2-fold change BEVsAKI-bile	Z-score2 BEVsAKI-bile	P-value3 BEVsAKI-bile	Corrected P-value4 BEVsAKI-bile	Number of counts BEVsAKI-MMC	Average number of counts BEVsAKI-MMC	Log2-fold change BEVsAKI-MMC	Z-score2 BEVsAKI-MMC	P-value3 BEVsAKI-MMC	Corrected P-value4 BEVsAKI-MMC	Number of counts BEVsLB-bile	Average number of counts BEVsLB-bile	Log2-fold change BEVsLB-bile	Z-score2 BEVsLB-bile	P-value3 BEVsLB-bile	Corrected P-value4 BEVsLB-bile	Number of counts BEVsLB-MMC	Average number of counts BEVsLB-MMC	Log2-fold change BEVsLB-MMC	Z-score2 BEVsLB-MMC	P-value3 BEVsLB-MMC	Corrected P-value4 BEVsLB-MMC
1	0	1000	44.4	No	No	No	No	944	1337.26	-0.502416	-1.66982	0.0949555	0.999135	894	830.152	0.106899	0.476034	0.63405	0.998432	40817	46717.4	-0.19479	-1.17374	0.240501	0.981685	1582	1518.36	0.059236	0.250345	0.80232	0.951364
1	100	1100	47.4	No	No	No	No	1035	1337.26	-0.369644	-1.28342	0.199345	0.999135	966	830.152	0.218647	1.01285	0.311131	0.998432	44158	46717.4	-0.081285	-0.509128	0.610663	0.981685	1703	1518.36	0.165565	0.72633	0.467637	0.898569
1	200	1200	47.8	No	No	No	No	1025	1337.26	-0.383651	-1.32588	0.184879	0.999135	972	830.152	0.22758	1.05759	0.290244	0.998432	45603	46717.4	-0.0348311	-0.221681	0.824562	0.985132	1664	1518.36	0.132142	0.572913	0.566703	0.90534
1	300	1300	50.2	No	No	No	No	1063	1337.26	-0.331133	-1.16453	0.244211	0.999135	998	830.152	0.265664	1.25144	0.210775	0.998432	45369	46717.4	-0.042253	-0.268229	0.788523	0.984377	1649	1518.36	0.119078	0.513907	0.607317	0.909997
1	400	1400	51.2	No	No	No	No	1063	1337.26	-0.331133	-1.16453	0.244211	0.999135	997	830.152	0.264217	1.24398	0.213507	0.998432	45285	46717.4	-0.0449266	-0.284939	0.775691	0.983282	1608	1518.36	0.0827538	0.352623	0.724371	0.933768
1	500	1500	51	No	No	No	No	1038	1337.26	-0.365469	-1.27068	0.203842	0.999135	992	830.152	0.256964	1.2067	0.227547	0.998432	44686	46717.4	-0.0641369	-0.404095	0.686143	0.981685	1555	1518.36	0.0344009	0.144134	0.885395	0.972666
1	600	1600	51.3	No	No	No	No	1149	1337.26	-0.218896	-0.799359	0.424083	0.999135	1047	830.152	0.334813	1.61677	0.105928	0.998432	45501	46717.4	-0.0380616	-0.241971	0.808802	0.984417	1569	1518.36	0.0473317	0.199206	0.842101	0.960967
1	700	1700	50.9	No	No	No	No	1259	1337.26	-0.0869967	-0.332283	0.739675	0.999135	1047	830.152	0.334813	1.61677	0.105928	0.998432	45646	46717.4	-0.0334714	-0.213127	0.831228	0.985132	1560	1518.36	0.0390324	0.163803	0.869886	0.969354
1	800	1800	51.6	No	No	No	No	1351	1337.26	0.0147527	0.0583617	0.953461	0.999135	1080	830.152	0.379583	1.86281	0.0624888	0.998432	45982	46717.4	-0.0228906	-0.146288	0.883694	0.989264	1596	1518.36	0.071947	0.305418	0.760048	0.941395
1	900	1900	52.5	No	No	No	No	1419	1337.26	0.0855996	0.347099	0.728517	0.999135	1084	830.152	0.384917	1.89263	0.0584065	0.998432	46941	46717.4	0.00688875	0.0444807	0.964521	0.997127	1580	1518.36	0.0574109	0.242478	0.80841	0.952519
1	1000	2000	52.1	No	No	No	No	1417	1337.26	0.0835648	0.338607	0.734906	0.999135	1056	830.152	0.347162	1.68387	0.0922063	0.998432	47103	46717.4	0.0118591	0.0767065	0.938857	0.994942	1563	1518.36	0.0418041	0.175604	0.860605	0.96656
1	1100	2100	52.3	No	No	No	No	1419	1337.26	0.0855996	0.347099	0.728517	0.999135	1058	830.152	0.349891	1.69878	0.0893599	0.998432	47505	46717.4	0.0241195	0.156674	0.875501	0.98873	1567	1518.36	0.0454915	0.191339	0.84826	0.963094
1	1200	2200	52.8	No	No	No	No	1457	1337.26	0.123726	0.508453	0.611136	0.999135	1071	830.152	0.36751	1.79571	0.0725408	0.998432	47963	46717.4	0.0379621	0.247782	0.804303	0.984417	1614	1518.36	0.0881269	0.376226	0.706749	0.92827
1	1300	2300	51.6	No	No	No	No	1511	1337.26	0.176229	0.737744	0.46067	0.999135	1106	830.152	0.413903	2.05666	0.0397187	0.998432	48298	46717.4	0.0480036	0.314422	0.753201	0.98251	1639	1518.36	0.110302	0.474569	0.635094	0.913755
1	1400	2400	51.3	No	No	No	No	1531	1337.26	0.195199	0.822667	0.410697	0.999135	1112	830.152	0.421709	2.1014	0.0356061	0.998432	49042	46717.4	0.070058	0.462422	0.643779	0.981685	1692	1518.36	0.156216	0.683059	0.49457	0.899056
1	1500	2500	51.3	No	No	No	No	1530	1337.26	0.194257	0.818421	0.413117	0.999135	1107	830.152	0.415207	2.06412	0.0390065	0.998432	48995	46717.4	0.0686747	0.453073	0.650496	0.981685	1683	1518.36	0.148522	0.647655	0.517208	0.900923
1	1600	2600	51.1	No	No	No	No	1500	1337.26	0.165688	0.691037	0.489543	0.999135	1114	830.152	0.424301	2.11631	0.0343186	0.998432	49075	46717.4	0.0710284	0.468987	0.639079	0.981685	1665	1518.36	0.133009	0.576847	0.564043	0.904848
1	1700	2700	51	No	No	No	No	1459	1337.26	0.125705	0.516945	0.605195	0.999135	1102	830.152	0.408676	2.02684	0.0426789	0.998432	48777	46717.4	0.0622412	0.409707	0.682021	0.981685	1684	1518.36	0.149378	0.651588	0.514667	0.900923
1	1800	2800	50.9	No	No	No	No	1366	1337.26	0.0306825	0.122054	0.902856	0.999135	1063	830.152	0.356693	1.73606	0.0825527	0.998432	47869	46717.4	0.0351318	0.229083	0.818804	0.985132	1686	1518.36	0.151091	0.659456	0.509603	0.900844
1	1900	2900	50.5	No	No	No	No	1229	1337.26	-0.12179	-0.459667	0.645755	0.999135	1028	830.152	0.308392	1.47511	0.140183	0.998432	47435	46717.4	0.0219921	0.14275	0.886488	0.989264	1679	1518.36	0.145089	0.63192	0.527439	0.900923
1	2000	3000	50.1	No	No	No	No	1176	1337.26	-0.185387	-0.684713	0.493525	0.999135	1022	830.152	0.299947	1.43038	0.152609	0.998432	47143	46717.4	0.0130837	0.0846635	0.932529	0.994836	1660	1518.36	0.12867	0.557178	0.577406	0.907356
1	2100	3100	48.6	No	No	No	No	1164	1337.26	-0.200184	-0.735667	0.461934	0.999135	1049	830.152	0.337566	1.63168	0.102747	0.998432	46733	46717.4	0.000481827	0.00310425	0.997523	0.999752	1677	1518.36	0.143369	0.624052	0.532593	0.901615
1	2200	3200	48.5	No	No	No	No	1165	1337.26	-0.198945	-0.73142	0.464522	0.999135	1081	830.152	0.380918	1.87027	0.0614467	0.998432	46410	46717.4	-0.00952413	-0.0611485	0.951241	0.99507	1732	1518.36	0.189925	0.840409	0.400679	0.898569
1	2300	3300	49.7	No	No	No	No	1188	1337.26	-0.17074	-0.633759	0.526238	0.999135	1090	830.152	0.39288	1.93737	0.0527002	0.998432	46919	46717.4	0.00621244	0.0401043	0.96801	0.997529	1761	1518.36	0.213881	0.954488	0.339837	0.898569
1	2400	3400	49.7	No	No	No	No	1143	1337.26	-0.22645	-0.824835	0.409465	0.999135	1102	830.152	0.408676	2.02684	0.0426789	0.998432	46974	46717.4	0.00790262	0.0510452	0.95929	0.996172	1745	1518.36	0.200713	0.891548	0.372635	0.898569
1	2500	3500	49.7	No	No	No	No	1122	1337.26	-0.253202	-0.914004	0.360715	0.999135	1096	830.152	0.4008	1.9821	0.0474676	0.998432	47117	46717.4	0.0122879	0.0794915	0.936642	0.994942	1713	1518.36	0.174012	0.765667	0.443874	0.898569
1	2600	3600	49.1	No	No	No	No	1130	1337.26	-0.242952	-0.880035	0.37884	0.999135	1100	830.152	0.406055	2.01193	0.0442276	0.998432	47481	46717.4	0.0233905	0.1519	0.879266	0.989264	1731	1518.36	0.189092	0.836475	0.402888	0.898569
1	2700	3700	49.1	No	No	No	No	1146	1337.26	-0.222668	-0.812097	0.416736	0.999135	1084	830.152	0.384917	1.89263	0.0584065	0.998432	47362	46717.4	0.0197702	0.128228	0.897968	0.9893	1738	1518.36	0.194914	0.864011	0.387582	0.898569
1	2800	3800	49.5	No	No	No	No	1169	1337.26	-0.194	-0.714436	0.474958	0.999135	1088	830.152	0.39023	1.92246	0.0545482	0.998432	47614	46717.4	0.027426	0.178357	0.858442	0.986872	1751	1518.36	0.205665	0.91515	0.360113	0.898569
1	2900	3900	49.2	No	No	No	No	1172	1337.26	-0.190302	-0.701697	0.482868	0.999135	1085	830.152	0.386247	1.90009	0.0574212	0.998432	47232	46717.4	0.0158048	0.102368	0.918465	0.992823	1741	1518.36	0.197403	0.875813	0.381132	0.898569
1	3000	4000	48.9	No	No	No	No	1230	1337.26	-0.120617	-0.455421	0.648806	0.999135	1101	830.152	0.407366	2.01938	0.0434474	0.998432	47731	46717.4	0.0309667	0.201631	0.840205	0.985543	1741	1518.36	0.197403	0.875813	0.381132	0.898569
1	3100	4100	49.4	No	No	No	No	1299	1337.26	-0.0418735	-0.162438	0.870961	0.999135	1128	830.152	0.442319	2.22069	0.026372	0.998432	48815	46717.4	0.0633647	0.417266	0.676484	0.981685	1751	1518.36	0.205665	0.91515	0.360113	0.898569
1	3200	4200	48.4	No	No	No	No	1400	1337.26	0.0661518	0.266423	0.789914	0.999135	1161	830.152	0.48392	2.46673	0.0136353	0.998432	49251	46717.4	0.0761932	0.503997	0.614263	0.981685	1789	1518.36	0.23664	1.06463	0.287042	0.898569
1	3300	4300	47.2	No	No	No	No	1412	1337.26	0.0784651	0.317376	0.750958	0.999135	1127	830.152	0.441039	2.21323	0.0268815	0.998432	49262	46717.4	0.0765154	0.506186	0.612726	0.981685	1765	1518.36	0.217155	0.970223	0.331935	0.898569
1	3400	4400	47.3	No	No	No	No	1478	1337.26	0.144371	0.597621	0.550093	0.999135	1117	830.152	0.428181	2.13868	0.0324619	0.998432	49936	46717.4	0.0961204	0.640261	0.522003	0.981685	1803	1518.36	0.247886	1.11971	0.262839	0.898569
1	3500	4500	45.9	No	No	No	No	1531	1337.26	0.195199	0.822667	0.410697	0.999135	1110	830.152	0.419111	2.08649	0.0369347	0.998432	50617	46717.4	0.115662	0.775729	0.437909	0.981685	1819	1518.36	0.260632	1.18265	0.23695	0.898569
1	3600	4600	47	No	No	No	No	1542	1337.26	0.205528	0.869374	0.384642	0.999135	1099	830.152	0.404743	2.00447	0.0450196	0.998432	50433	46717.4	0.110408	0.739127	0.45983	0.981685	1792	1518.36	0.239057	1.07643	0.281733	0.898569
1	3700	4700	46.5	No	No	No	No	1557	1337.26	0.219494	0.933067	0.350786	0.999135	1100	830.152	0.406055	2.01193	0.0442276	0.998432	50607	46717.4	0.115377	0.77374	0.439085	0.981685	1854	1518.36	0.288128	1.32033	0.186726	0.898569
1	3800	4800	45.6	No	No	No	No	1625	1337.26	0.281165	1.2218	0.221782	0.999135	1134	830.152	0.449972	2.26542	0.0234867	0.998432	51179	46717.4	0.131592	0.887525	0.374796	0.981685	1908	1518.36	0.329548	1.53275	0.125337	0.898569
1	3900	4900	45.8	No	No	No	No	1652	1337.26	0.304939	1.33645	0.181402	0.999135	1159	830.152	0.481432	2.45182	0.0142136	0.998432	51875	46717.4	0.15108	1.02598	0.304903	0.981685	1960	1518.36	0.36834	1.73731	0.0823333	0.898569
1	4000	5000	46.3	No	No	No	No	1659	1337.26	0.311039	1.36617	0.171885	0.999135	1146	830.152	0.465159	2.35489	0.018528	0.998432	51789	46717.4	0.148686	1.00887	0.313037	0.981685	1973	1518.36	0.377877	1.78844	0.0737044	0.898569
1	4100	5100	46	No	No	No	No	1711	1337.26	0.355565	1.58697	0.112519	0.999135	1129	830.152	0.443597	2.22815	0.0258708	0.998432	51826	46717.4	0.149716	1.01623	0.30952	0.981685	1971	1518.36	0.376414	1.78058	0.0749816	0.898569
1	4200	5200	48.5	No	No	No	No	1795	1337.26	0.424709	1.94365	0.0519379	0.999135	1159	830.152	0.481432	2.45182	0.0142136	0.998432	52610	46717.4	0.171377	1.17219	0.241122	0.981685	2044	1518.36	0.428882	2.06774	0.0386644	0.898569
1	4300	5300	49.3	No	No	No	No	1839	1337.26	0.459647	2.13048	0.0331322	0.999135	1147	830.152	0.466417	2.36235	0.0181595	0.998432	52508	46717.4	0.168577	1.1519	0.249364	0.981685	2071	1518.36	0.447814	2.17395	0.0297087	0.898569
1	4400	5400	49	No	No	No	No	1725	1337.26	0.367321	1.64642	0.0996777	0.999135	1122	830.152	0.434624	2.17595	0.0295586	0.998432	51177	46717.4	0.131536	0.887127	0.37501	0.981685	2038	1518.36	0.42464	2.04414	0.0409399	0.898569
1	4500	5500	50.2	No	No	No	No	1717	1337.26	0.360615	1.61245	0.106864	0.999135	1145	830.152	0.463899	2.34744	0.018903	0.998432	51725	46717.4	0.146902	0.996138	0.319183	0.981685	2067	1518.36	0.445025	2.15822	0.0309109	0.898569
1	4600	5600	48.9	No	No	No	No	1710	1337.26	0.354721	1.58273	0.113484	0.999135	1176	830.152	0.50244	2.57857	0.00992109	0.998432	51004	46717.4	0.126651	0.852713	0.393818	0.981685	2061	1518.36	0.440831	2.13461	0.0327925	0.898569
1	4700	5700	49.8	No	No	No	No	1752	1337.26	0.389728	1.76106	0.0782276	0.999135	1182	830.152	0.509782	2.6233	0.0087082	0.998432	49987	46717.4	0.0975931	0.650406	0.51543	0.981685	2086	1518.36	0.458226	2.23296	0.0255517	0.898569
1	4800	5800	50	No	No	No	No	1830	1337.26	0.452569	2.09226	0.036415	0.999135	1199	830.152	0.530383	2.75005	0.0059586	0.78394	48370	46717.4	0.0501527	0.328745	0.742349	0.981685	2100	1518.36	0.467876	2.28803	0.0221357	0.898569
1	4900	5900	50.1	No	No	No	No	1868	1337.26	0.482219	2.25362	0.0242203	0.997177	1229	830.152	0.566037	2.97372	0.00294209	0.437647	48198	46717.4	0.0450135	0.294529	0.768353	0.983125	2109	1518.36	0.474045	2.32344	0.0201558	0.898569
1	5000	6000	50.5	No	No	No	No	1815	1337.26	0.440695	2.02857	0.042502	0.999135	1193	830.152	0.523146	2.70532	0.00682394	0.855942	47347	46717.4	0.0193132	0.125244	0.90033	0.989761	2060	1518.36	0.440131	2.13068	0.0331154	0.898569
1	5100	6100	50.9	No	No	No	No	1727	1337.26	0.368993	1.65491	0.0979427	0.999135	1141	830.152	0.458851	2.31761	0.0204703	0.998432	46339	46717.4	-0.0117329	-0.0752722	0.939998	0.994942	2009	1518.36	0.403964	1.93006	0.0535995	0.898569
1	5200	6200	49.3	No	No	No	No	1681	1337.26	0.330045	1.45959	0.144403	0.999135	1157	830.152	0.478941	2.43691	0.0148135	0.998432	45920	46717.4	-0.0248372	-0.158622	0.873967	0.988694	1981	1518.36	0.383715	1.81991	0.0687721	0.898569
1	5300	6300	48.5	No	No	No	No	1754	1337.26	0.391374	1.76956	0.0768011	0.999135	1163	830.152	0.486403	2.48164	0.0130778	0.998432	45810	46717.4	-0.0282973	-0.180504	0.856757	0.986607	1968	1518.36	0.374217	1.76878	0.0769314	0.898569
1	5400	6400	48.3	No	No	No	No	1713	1337.26	0.35725	1.59546	0.110608	0.999135	1170	830.152	0.49506	2.53383	0.0112823	0.998432	45493	46717.4	-0.0383153	-0.243563	0.807569	0.984417	1955	1518.36	0.364655	1.71764	0.0858629	0.898569
1	5500	6500	48.3	No	No	No	No	1725	1337.26	0.367321	1.64642	0.0996777	0.999135	1164	830.152	0.487643	2.4891	0.0128068	0.998432	45440	46717.4	-0.039997	-0.254106	0.799414	0.984417	1930	1518.36	0.346087	1.61929	0.105384	0.898569
1	5600	6600	49.2	No	No	No	No	1769	1337.26	0.403659	1.83325	0.0667657	0.999135	1161	830.152	0.48392	2.46673	0.0136353	0.998432	45979	46717.4	-0.0229847	-0.146885	0.883223	0.989264	1932	1518.36	0.347581	1.62716	0.103703	0.898569
1	5700	6700	48.3	No	No	No	No	1800	1337.26	0.428722	1.96488	0.0494283	0.999135	1152	830.152	0.472693	2.39963	0.0164117	0.998432	45682	46717.4	-0.032334	-0.205966	0.836817	0.985289	1941	1518.36	0.354286	1.66256	0.0963997	0.898569
1	5800	6800	48	No	No	No	No	1805	1337.26	0.432724	1.98611	0.0470212	0.999135	1151	830.152	0.47144	2.39217	0.016749	0.998432	46233	46717.4	-0.0150368	-0.0963583	0.923236	0.993155	1957	1518.36	0.36613	1.7255	0.0844367	0.898569
1	5900	6900	47.9	No	No	No	No	1767	1337.26	0.402027	1.82476	0.0680379	0.999135	1121	830.152	0.433338	2.1685	0.0301207	0.998432	46822	46717.4	0.00322673	0.0208086	0.983398	0.998571	1922	1518.36	0.340095	1.58782	0.112326	0.898569
1	6000	7000	46.7	No	No	No	No	1664	1337.26	0.31538	1.3874	0.165319	0.999135	1124	830.152	0.437194	2.19087	0.0284615	0.998432	47619	46717.4	0.0275775	0.179352	0.857661	0.986766	1877	1518.36	0.305915	1.4108	0.158303	0.898569
1	6100	7100	47.1	No	No	No	No	1567	1337.26	0.22873	0.975528	0.329298	0.999135	1113	830.152	0.423005	2.10885	0.0349573	0.998432	48323	46717.4	0.0487502	0.319395	0.749427	0.982358	1881	1518.36	0.308986	1.42654	0.153713	0.898569
1	6200	7200	44.5	No	No	No	No	1522	1337.26	0.186693	0.784452	0.432775	0.999135	1094	830.152	0.398165	1.96719	0.049161	0.998432	47808	46717.4	0.0332922	0.216949	0.828248	0.985132	1864	1518.36	0.295888	1.35966	0.173936	0.898569
1	6300	7300	44.2	No	No	No	No	1536	1337.26	0.199903	0.843898	0.398727	0.999135	1103	830.152	0.409985	2.03429	0.0419219	0.998432	48188	46717.4	0.0447141	0.29254	0.769874	0.983125	1915	1518.36	0.334831	1.56029	0.118692	0.898569
1	6400	7400	43.9	No	No	No	No	1547	1337.26	0.210198	0.890605	0.373141	0.999135	1090	830.152	0.39288	1.93737	0.0527002	0.998432	48436	46717.4	0.0521199	0.341874	0.732446	0.981685	1912	1518.36	0.332569	1.54849	0.121506	0.898569
1	6500	7500	44.2	No	No	No	No	1448	1337.26	0.114787	0.470237	0.638186	0.999135	1104	830.152	0.411292	2.04175	0.0411763	0.998432	48599	46717.4	0.0569668	0.374298	0.708182	0.981685	1921	1518.36	0.339344	1.58389	0.113219	0.898569
1	6600	7600	43.6	No	No	No	No	1371	1337.26	0.0359536	0.143284	0.886066	0.999135	1107	830.152	0.415207	2.06412	0.0390065	0.998432	48511	46717.4	0.0543521	0.356793	0.721247	0.981685	1899	1518.36	0.322726	1.49735	0.134303	0.898569
1	6700	7700	45.2	No	No	No	No	1362	1337.26	0.0264517	0.105069	0.916321	0.999135	1128	830.152	0.442319	2.22069	0.026372	0.998432	49114	46717.4	0.0721745	0.476745	0.633544	0.981685	1913	1518.36	0.333323	1.55242	0.120562	0.898569
1	6800	7800	46.2	No	No	No	No	1325	1337.26	-0.0132826	-0.052038	0.958498	0.999135	1126	830.152	0.439759	2.20578	0.0273995	0.998432	48569	46717.4	0.056076	0.368331	0.712627	0.981685	1907	1518.36	0.328791	1.52882	0.12631	0.898569
1	6900	7900	46.5	No	No	No	No	1286	1337.26	-0.0563843	-0.217637	0.827712	0.999135	1101	830.152	0.407366	2.01938	0.0434474	0.998432	47896	46717.4	0.0359453	0.234454	0.814632	0.984918	1842	1518.36	0.278759	1.27312	0.202975	0.898569
1	7000	8000	47.5	No	No	No	No	1239	1337.26	-0.110099	-0.417206	0.676528	0.999135	1102	830.152	0.408676	2.02684	0.0426789	0.998432	48645	46717.4	0.0583317	0.383449	0.701387	0.981685	1887	1518.36	0.313581	1.45014	0.147019	0.898569
1	7100	8100	46.7	No	No	No	No	1221	1337.26	-0.131212	-0.493637	0.621563	0.999135	1108	830.152	0.41651	2.07157	0.0383052	0.998432	48256	46717.4	0.0467485	0.306067	0.759554	0.983125	1866	1518.36	0.297435	1.36753	0.171459	0.898569
1	7200	8200	48.8	No	No	No	No	1342	1337.26	0.00510969	0.0201464	0.983927	0.999135	1111	830.152	0.420411	2.09394	0.0362652	0.998432	48954	46717.4	0.0674669	0.444917	0.65638	0.981685	1919	1518.36	0.337841	1.57602	0.115021	0.898569
1	7300	8300	49.8	No	No	No	No	1444	1337.26	0.110796	0.453253	0.650367	0.999135	1109	830.152	0.417811	2.07903	0.0376146	0.998432	48798	46717.4	0.0628622	0.413884	0.678959	0.981685	1889	1518.36	0.315109	1.45801	0.144838	0.898569
1	7400	8400	50.8	No	No	No	No	1507	1337.26	0.172404	0.72076	0.471057	0.999135	1120	830.152	0.432051	2.16104	0.030692	0.998432	49511	46717.4	0.0837893	0.555718	0.578404	0.981685	1903	1518.36	0.325762	1.51308	0.130259	0.898569
1	7500	8500	51.1	No	No	No	No	1557	1337.26	0.219494	0.933067	0.350786	0.999135	1142	830.152	0.460114	2.32507	0.0200682	0.998432	50001	46717.4	0.0979971	0.653191	0.513633	0.981685	1891	1518.36	0.316636	1.46588	0.142682	0.898569
1	7600	8600	50.6	No	No	No	No	1569	1337.26	0.23057	0.98402	0.325106	0.999135	1147	830.152	0.466417	2.36235	0.0181595	0.998432	50334	46717.4	0.107573	0.719433	0.471874	0.981685	1879	1518.36	0.307451	1.41867	0.155995	0.898569
1	7700	8700	50.6	No	No	No	No	1616	1337.26	0.273152	1.18359	0.236576	0.999135	1173	830.152	0.498755	2.5562	0.0105822	0.998432	51250	46717.4	0.133592	0.901649	0.367244	0.981685	1907	1518.36	0.328791	1.52882	0.12631	0.898569
1	7800	8800	49.8	No	No	No	No	1617	1337.26	0.274045	1.18783	0.234898	0.999135	1185	830.152	0.513439	2.64567	0.00815294	0.95017	51264	46717.4	0.133986	0.904434	0.365766	0.981685	1897	1518.36	0.321206	1.48948	0.136361	0.898569
1	7900	8900	49	No	No	No	No	1602	1337.26	0.260599	1.12414	0.260952	0.999135	1188	830.152	0.517087	2.66804	0.00762958	0.925618	51193	46717.4	0.131987	0.89031	0.3733	0.981685	1898	1518.36	0.321966	1.49341	0.135329	0.898569
1	8000	9000	48.7	No	No	No	No	1631	1337.26	0.286482	1.24728	0.212295	0.999135	1180	830.152	0.507339	2.60839	0.0090969	0.998432	51239	46717.4	0.133282	0.89946	0.368407	0.981685	1904	1518.36	0.32652	1.51701	0.129263	0.898569
1	8100	9100	48.9	No	No	No	No	1655	1337.26	0.307556	1.34919	0.177276	0.999135	1196	830.152	0.526769	2.72768	0.00637808	0.824471	51408	46717.4	0.138033	0.933079	0.350779	0.981685	1940	1518.36	0.353543	1.65863	0.0971903	0.898569
1	8200	9200	49.7	No	No	No	No	1660	1337.26	0.311908	1.37042	0.170556	0.999135	1168	830.152	0.492592	2.51892	0.0117715	0.998432	50758	46717.4	0.119675	0.803778	0.421525	0.981685	1892	1518.36	0.317398	1.46981	0.141613	0.898569
1	8300	9300	49.6	No	No	No	No	1623	1337.26	0.279388	1.21331	0.225011	0.999135	1157	830.152	0.478941	2.43691	0.0148135	0.998432	50727	46717.4	0.118794	0.797611	0.425096	0.981685	1900	1518.36	0.323486	1.50128	0.133283	0.898569
1	8400	9400	49.3	No	No	No	No	1616	1337.26	0.273152	1.18359	0.236576	0.999135	1166	830.152	0.49012	2.50401	0.0122795	0.998432	51269	46717.4	0.134127	0.905428	0.365239	0.981685	1923	1518.36	0.340845	1.59176	0.111439	0.898569
1	8500	9500	49.4	No	No	No	No	1564	1337.26	0.225966	0.96279	0.335653	0.999135	1169	830.152	0.493827	2.52638	0.0115246	0.998432	50793	46717.4	0.12067	0.81074	0.417515	0.981685	1851	1518.36	0.285791	1.30853	0.190695	0.898569
1	8600	9600	50.1	No	No	No	No	1554	1337.26	0.216712	0.920328	0.357401	0.999135	1160	830.152	0.482677	2.45927	0.0139218	0.998432	51241	46717.4	0.133339	0.899858	0.368196	0.981685	1833	1518.36	0.271693	1.23772	0.215821	0.898569
1	8700	9700	49.2	No	No	No	No	1519	1337.26	0.183847	0.771713	0.440284	0.999135	1107	830.152	0.415207	2.06412	0.0390065	0.998432	51171	46717.4	0.131367	0.885934	0.375653	0.981685	1819	1518.36	0.260632	1.18265	0.23695	0.898569
1	8800	9800	49.2	No	No	No	No	1507	1337.26	0.172404	0.72076	0.471057	0.999135	1088	830.152	0.39023	1.92246	0.0545482	0.998432	51252	46717.4	0.133648	0.902046	0.367032	0.981685	1838	1518.36	0.275623	1.25739	0.208614	0.898569
1	8900	9900	50.1	No	No	No	No	1460	1337.26	0.126693	0.521191	0.602234	0.999135	1062	830.152	0.355336	1.72861	0.0838794	0.998432	50882	46717.4	0.123196	0.828444	0.407419	0.981685	1816	1518.36	0.258251	1.17084	0.241661	0.898569
1	9000	10000	50.2	No	No	No	No	1486	1337.26	0.152159	0.631591	0.527654	0.999135	1055	830.152	0.345795	1.67642	0.0936566	0.998432	50608	46717.4	0.115406	0.773939	0.438967	0.981685	1823	1518.36	0.263801	1.19838	0.230769	0.898569
1	9100	10100	49.8	No	No	No	No	1511	1337.26	0.176229	0.737744	0.46067	0.999135	1051	830.152	0.340314	1.64659	0.0996416	0.998432	50743	46717.4	0.119249	0.800794	0.423251	0.981685	1831	1518.36	0.270118	1.22985	0.218753	0.898569
1	9200	10200	49.3	No	No	No	No	1538	1337.26	0.201781	0.85239	0.393998	0.999135	1020	830.152	0.297121	1.41546	0.156933	0.998432	50407	46717.4	0.109664	0.733955	0.462976	0.981685	1823	1518.36	0.263801	1.19838	0.230769	0.898569
1	9300	10300	49.2	No	No	No	No	1553	1337.26	0.215783	0.916082	0.359624	0.999135	1015	830.152	0.290032	1.37818	0.168146	0.998432	51178	46717.4	0.131564	0.887326	0.374903	0.981685	1819	1518.36	0.260632	1.18265	0.23695	0.898569
1	9400	10400	49.4	No	No	No	No	1545	1337.26	0.208332	0.882113	0.377716	0.999135	1057	830.152	0.348527	1.69133	0.0907741	0.998432	51496	46717.4	0.140501	0.950584	0.341815	0.981685	1791	1518.36	0.238252	1.0725	0.283495	0.898569
1	9500	10500	49.1	No	No	No	No	1584	1337.26	0.244297	1.04771	0.294771	0.999135	1044	830.152	0.330673	1.5944	0.110846	0.998432	52321	46717.4	0.16343	1.1147	0.26498	0.981685	1795	1518.36	0.24147	1.08824	0.276491	0.898569
1	9600	10600	48.7	No	No	No	No	1600	1337.26	0.258797	1.11565	0.264572	0.999135	1054	830.152	0.344427	1.66896	0.0951251	0.998432	52408	46717.4	0.165827	1.132	0.257633	0.981685	1807	1518.36	0.251083	1.13544	0.256191	0.898569
1	9700	10700	47.6	No	No	No	No	1616	1337.26	0.273152	1.18359	0.236576	0.999135	1063	830.152	0.356693	1.73606	0.0825527	0.998432	52879	46717.4	0.178735	1.2257	0.220313	0.981685	1815	1518.36	0.257456	1.16691	0.243246	0.898569
1	9800	10800	47.6	No	No	No	No	1579	1337.26	0.239736	1.02648	0.304665	0.999135	1075	830.152	0.372888	1.82553	0.0679207	0.998432	53039	46717.4	0.183094	1.25753	0.208563	0.981685	1843	1518.36	0.279542	1.27706	0.201583	0.898569
1	9900	10900	48.1	No	No	No	No	1544	1337.26	0.207398	0.877867	0.380016	0.999135	1074	830.152	0.371546	1.81808	0.0690524	0.998432	52809	46717.4	0.176824	1.21177	0.225599	0.981685	1841	1518.36	0.277976	1.26919	0.204374	0.898569
1	10000	11000	47.7	No	No	No	No	1544	1337.26	0.207398	0.877867	0.380016	0.999135	1056	830.152	0.347162	1.68387	0.0922063	0.998432	52957	46717.4	0.180862	1.24121	0.214527	0.981685	1845	1518.36	0.281107	1.28492	0.198819	0.898569
1	10100	11100	47.8	No	No	No	No	1510	1337.26	0.175274	0.733498	0.463255	0.999135	1043	830.152	0.329291	1.58695	0.112525	0.998432	52664	46717.4	0.172857	1.18293	0.236837	0.981685	1837	1518.36	0.274838	1.25345	0.210041	0.898569
1	10200	11200	47.8	No	No	No	No	1443	1337.26	0.109796	0.449007	0.653427	0.999135	1017	830.152	0.292871	1.3931	0.163591	0.998432	52453	46717.4	0.167065	1.14096	0.253888	0.981685	1818	1518.36	0.259839	1.17871	0.238513	0.898569
1	10300	11300	48	No	No	No	No	1369	1337.26	0.0338475	0.134792	0.892776	0.999135	1000	830.152	0.268552	1.26635	0.205388	0.998432	51961	46717.4	0.153469	1.04308	0.296909	0.981685	1801	1518.36	0.246285	1.11184	0.266208	0.898569
1	10400	11400	48.2	No	No	No	No	1297	1337.26	-0.0440965	-0.17093	0.864279	0.999135	983	830.152	0.243815	1.1396	0.254453	0.998432	51499	46717.4	0.140585	0.951181	0.341513	0.981685	1786	1518.36	0.234218	1.05283	0.292418	0.898569
1	10500	11500	48.1	No	No	No	No	1271	1337.26	-0.0733109	-0.28133	0.778458	0.999135	964	830.152	0.215657	0.99794	0.318309	0.998432	50684	46717.4	0.117571	0.789057	0.430079	0.981685	1761	1518.36	0.213881	0.954488	0.339837	0.898569
1	10600	11600	48.8	No	No	No	No	1271	1337.26	-0.0733109	-0.28133	0.778458	0.999135	965	830.152	0.217153	1.0054	0.314707	0.998432	50666	46717.4	0.117058	0.785476	0.432174	0.981685	1781	1518.36	0.230174	1.03316	0.301528	0.898569
1	10700	11700	49.7	No	No	No	No	1235	1337.26	-0.114764	-0.434191	0.66415	0.999135	974	830.152	0.230545	1.0725	0.283497	0.998432	50333	46717.4	0.107545	0.719234	0.471997	0.981685	1784	1518.36	0.232602	1.04496	0.29604	0.898569
1	10800	11800	49.1	No	No	No	No	1120	1337.26	-0.255776	-0.922497	0.35627	0.999135	962	830.152	0.212661	0.983028	0.325594	0.998432	50067	46717.4	0.0999002	0.66632	0.505206	0.981685	1766	1518.36	0.217972	0.974157	0.329979	0.898569
1	10900	11900	48.2	No	No	No	No	1063	1337.26	-0.331133	-1.16453	0.244211	0.999135	927	830.152	0.159193	0.722075	0.470248	0.998432	49540	46717.4	0.084634	0.561487	0.574466	0.981685	1732	1518.36	0.189925	0.840409	0.400679	0.898569
1	11000	12000	48.5	No	No	No	No	1159	1337.26	-0.206394	-0.756897	0.449111	0.999135	966	830.152	0.218647	1.01285	0.311131	0.998432	49544	46717.4	0.0847505	0.562283	0.573924	0.981685	1726	1518.36	0.184919	0.816806	0.414039	0.898569
1	11100	12100	49.3	No	No	No	No	1410	1337.26	0.0764202	0.308884	0.75741	0.999135	988	830.152	0.251135	1.17688	0.239244	0.998432	49912	46717.4	0.0954269	0.635487	0.525111	0.981685	1767	1518.36	0.218788	0.97809	0.32803	0.898569
1	11200	12200	49.2	No	No	No	No	1604	1337.26	0.262399	1.13264	0.257368	0.999135	1006	830.152	0.277182	1.31108	0.18983	0.998432	50125	46717.4	0.101571	0.677858	0.497862	0.981685	1796	1518.36	0.242274	1.09217	0.274759	0.898569
1	11300	12300	50.1	No	No	No	No	1740	1337.26	0.379812	1.71011	0.0872455	0.999135	989	830.152	0.252594	1.18433	0.236281	0.998432	49957	46717.4	0.096727	0.644439	0.519291	0.981685	1785	1518.36	0.23341	1.0489	0.294225	0.898569
1	11400	12400	50.3	No	No	No	No	1828	1337.26	0.450991	2.08377	0.037181	0.999135	983	830.152	0.243815	1.1396	0.254453	0.998432	50421	46717.4	0.110065	0.73674	0.461281	0.981685	1788	1518.36	0.235833	1.0607	0.288827	0.898569
1	11500	12500	49.4	No	No	No	No	1842	1337.26	0.461998	2.14322	0.0320957	0.999135	975	830.152	0.232026	1.07995	0.280163	0.998432	49690	46717.4	0.0889957	0.591326	0.554302	0.981685	1751	1518.36	0.205665	0.91515	0.360113	0.898569
1	11600	12600	49.1	No	No	No	No	1898	1337.26	0.505205	2.381	0.0172657	0.854681	985	830.152	0.246747	1.15451	0.248291	0.998432	50324	46717.4	0.107287	0.717444	0.4731	0.981685	1797	1518.36	0.243077	1.0961	0.273034	0.898569
1	11700	12700	49.6	No	No	No	No	1897	1337.26	0.504445	2.37675	0.0174657	0.857413	1023	830.152	0.301358	1.43783	0.150482	0.998432	50753	46717.4	0.119533	0.802783	0.4221	0.981685	1780	1518.36	0.229364	1.02923	0.303372	0.898569
1	11800	12800	50	No	No	No	No	1918	1337.26	0.520328	2.46592	0.0136661	0.749153	1047	830.152	0.334813	1.61677	0.105928	0.998432	51315	46717.4	0.135421	0.914579	0.360413	0.981685	1806	1518.36	0.250284	1.13151	0.257842	0.898569
1	11900	12900	51.2	No	No	No	No	1969	1337.26	0.558188	2.68248	0.00730793	0.520023	1096	830.152	0.4008	1.9821	0.0474676	0.998432	51270	46717.4	0.134155	0.905627	0.365133	0.981685	1822	1518.36	0.263009	1.19445	0.232303	0.898569
1	12000	13000	51.9	No	No	No	No	2003	1337.26	0.582887	2.82685	0.00470091	0.397589	1126	830.152	0.439759	2.20578	0.0273995	0.998432	51375	46717.4	0.137107	0.926514	0.354179	0.981685	1821	1518.36	0.262217	1.19051	0.233845	0.898569
1	12100	13100	50.9	No	No	No	No	1984	1337.26	0.569137	2.74617	0.00602958	0.458837	1142	830.152	0.460114	2.32507	0.0200682	0.998432	50959	46717.4	0.125377	0.843761	0.398803	0.981685	1855	1518.36	0.288906	1.32426	0.185416	0.898569
1	12200	13200	51.3	No	No	No	No	2001	1337.26	0.581446	2.81835	0.00482707	0.405941	1142	830.152	0.460114	2.32507	0.0200682	0.998432	50699	46717.4	0.117997	0.792041	0.428337	0.981685	1886	1518.36	0.312816	1.44621	0.148119	0.898569
1	12300	13300	51.1	No	No	No	No	1829	1337.26	0.45178	2.08802	0.0367963	0.999135	1120	830.152	0.432051	2.16104	0.030692	0.998432	50007	46717.4	0.0981702	0.654385	0.512864	0.981685	1875	1518.36	0.304377	1.40294	0.160636	0.898569
1	12400	13400	50.7	No	No	No	No	1629	1337.26	0.284712	1.23879	0.215424	0.999135	1110	830.152	0.419111	2.08649	0.0369347	0.998432	48935	46717.4	0.0669069	0.441137	0.659114	0.981685	1824	1518.36	0.264592	1.20231	0.229242	0.898569
1	12500	13500	51.6	No	No	No	No	1582	1337.26	0.242475	1.03922	0.298702	0.999135	1130	830.152	0.444875	2.2356	0.0253779	0.998432	48867	46717.4	0.0649007	0.42761	0.668935	0.981685	1836	1518.36	0.274052	1.24952	0.211475	0.898569
1	12600	13600	51.2	No	No	No	No	1490	1337.26	0.156037	0.648575	0.516613	0.999135	1143	830.152	0.461377	2.33253	0.019673	0.998432	48546	46717.4	0.0553926	0.363755	0.716041	0.981685	1839	1518.36	0.276408	1.26132	0.207193	0.898569
1	12700	13700	50.4	No	No	No	No	1485	1337.26	0.151188	0.627344	0.530433	0.999135	1139	830.152	0.45632	2.3027	0.0212955	0.998432	48575	46717.4	0.0562542	0.369524	0.711737	0.981685	1857	1518.36	0.29046	1.33213	0.182818	0.898569
1	12800	13800	48.7	No	No	No	No	1441	1337.26	0.107795	0.440514	0.659565	0.999135	1085	830.152	0.386247	1.90009	0.0574212	0.998432	48038	46717.4	0.0402163	0.262701	0.792781	0.984417	1846	1518.36	0.281889	1.28886	0.197448	0.898569
1	12900	13900	47.4	No	No	No	No	1466	1337.26	0.13261	0.546668	0.584607	0.999135	1076	830.152	0.37423	1.83299	0.0668043	0.998432	48450	46717.4	0.0525368	0.344659	0.730351	0.981685	1879	1518.36	0.307451	1.41867	0.155995	0.898569
1	13000	14000	46.2	No	No	No	No	1459	1337.26	0.125705	0.516945	0.605195	0.999135	1058	830.152	0.349891	1.69878	0.0893599	0.998432	48940	46717.4	0.0670543	0.442132	0.658394	0.981685	1894	1518.36	0.318923	1.47768	0.139494	0.898569
1	13100	14100	47.3	No	No	No	No	1458	1337.26	0.124716	0.512699	0.608162	0.999135	1039	830.152	0.323747	1.55712	0.119441	0.998432	49023	46717.4	0.0694989	0.458643	0.646491	0.981685	1913	1518.36	0.333323	1.55242	0.120562	0.898569
1	13200	14200	47.3	No	No	No	No	1474	1337.26	0.140462	0.580637	0.561485	0.999135	1050	830.152	0.338941	1.63914	0.101185	0.998432	49325	46717.4	0.0783592	0.518718	0.603957	0.981685	1946	1518.36	0.357998	1.68223	0.0925237	0.898569
1	13300	14300	46.8	No	No	No	No	1522	1337.26	0.186693	0.784452	0.432775	0.999135	1062	830.152	0.355336	1.72861	0.0838794	0.998432	50129	46717.4	0.101686	0.678654	0.497357	0.981685	1994	1518.36	0.393152	1.87105	0.0613377	0.898569
1	13400	14400	45.8	No	No	No	No	1550	1337.26	0.212993	0.903344	0.366344	0.999135	1057	830.152	0.348527	1.69133	0.0907741	0.998432	50458	46717.4	0.111123	0.7441	0.456816	0.981685	1997	1518.36	0.395321	1.88285	0.0597201	0.898569
1	13500	14500	45.3	No	No	No	No	1520	1337.26	0.184796	0.775959	0.437773	0.999135	1043	830.152	0.329291	1.58695	0.112525	0.998432	50181	46717.4	0.103181	0.688998	0.490825	0.981685	1982	1518.36	0.384443	1.82385	0.0681751	0.898569
1	13600	14600	44.2	No	No	No	No	1487	1337.26	0.15313	0.635837	0.524883	0.999135	1056	830.152	0.347162	1.68387	0.0922063	0.998432	50245	46717.4	0.10502	0.701729	0.482848	0.981685	1968	1518.36	0.374217	1.76878	0.0769314	0.898569
1	13700	14700	44.5	No	No	No	No	1490	1337.26	0.156037	0.648575	0.516613	0.999135	1064	830.152	0.35805	1.74352	0.081243	0.998432	51212	46717.4	0.132522	0.894089	0.371274	0.981685	1986	1518.36	0.387352	1.83958	0.0658295	0.898569
1	13800	14800	45.1	No	No	No	No	1508	1337.26	0.173361	0.725006	0.468449	0.999135	1088	830.152	0.39023	1.92246	0.0545482	0.998432	51432	46717.4	0.138706	0.937853	0.34832	0.981685	1976	1518.36	0.380069	1.80025	0.0718219	0.898569
1	13900	14900	45.4	No	No	No	No	1545	1337.26	0.208332	0.882113	0.377716	0.999135	1126	830.152	0.439759	2.20578	0.0273995	0.998432	51356	46717.4	0.136573	0.922735	0.356145	0.981685	1971	1518.36	0.376414	1.78058	0.0749816	0.898569
1	14000	15000	45.6	No	No	No	No	1597	1337.26	0.256089	1.10291	0.270065	0.999135	1150	830.152	0.470186	2.38472	0.0170923	0.998432	51631	46717.4	0.144278	0.977439	0.328352	0.981685	1995	1518.36	0.393875	1.87499	0.0607945	0.898569
1	14100	15100	44.8	No	No	No	No	1691	1337.26	0.338602	1.50205	0.133084	0.999135	1154	830.152	0.475195	2.41454	0.0157551	0.998432	52098	46717.4	0.157268	1.07034	0.284468	0.981685	1999	1518.36	0.396765	1.89072	0.0586615	0.898569
1	14200	15200	44.2	No	No	No	No	1700	1337.26	0.34626	1.54026	0.123496	0.999135	1158	830.152	0.480187	2.44436	0.0145108	0.998432	51567	46717.4	0.142488	0.964708	0.334691	0.981685	2033	1518.36	0.421097	2.02447	0.0429219	0.898569
1	14300	15300	43.8	No	No	No	No	1695	1337.26	0.34201	1.51903	0.128754	0.999135	1156	830.152	0.477693	2.42945	0.0151217	0.998432	51315	46717.4	0.135421	0.914579	0.360413	0.981685	2022	1518.36	0.413269	1.9812	0.047569	0.898569
1	14400	15400	44.4	No	No	No	No	1727	1337.26	0.368993	1.65491	0.0979427	0.999135	1115	830.152	0.425595	2.12376	0.0336899	0.998432	50934	46717.4	0.124669	0.838788	0.401588	0.981685	1990	1518.36	0.390255	1.85532	0.0635508	0.898569
1	14500	15500	44.8	No	No	No	No	1626	1337.26	0.282052	1.22605	0.22018	0.999135	1088	830.152	0.39023	1.92246	0.0545482	0.998432	50213	46717.4	0.104101	0.695363	0.486828	0.981685	1969	1518.36	0.374949	1.77271	0.0762769	0.898569
1	14600	15600	46.8	No	No	No	No	1583	1337.26	0.243386	1.04347	0.296732	0.999135	1078	830.152	0.376909	1.8479	0.0646168	0.998432	50082	46717.4	0.100332	0.669304	0.503301	0.981685	1926	1518.36	0.343094	1.60356	0.108812	0.898569
1	14700	15700	47.3	No	No	No	No	1528	1337.26	0.19237	0.809928	0.417981	0.999135	1079	830.152	0.378247	1.85536	0.0635454	0.998432	49711	46717.4	0.0896053	0.595503	0.551507	0.981685	1930	1518.36	0.346087	1.61929	0.105384	0.898569
1	14800	15800	49.3	No	No	No	No	1582	1337.26	0.242475	1.03922	0.298702	0.999135	1069	830.152	0.364814	1.7808	0.0749455	0.998432	49598	46717.4	0.0863221	0.573024	0.566628	0.981685	1931	1518.36	0.346835	1.62323	0.104541	0.898569
1	14900	15900	48.8	No	No	No	No	1595	1337.26	0.254281	1.09442	0.273771	0.999135	1076	830.152	0.37423	1.83299	0.0668043	0.998432	49178	46717.4	0.0740532	0.489476	0.624505	0.981685	1918	1518.36	0.337089	1.57209	0.11593	0.898569
1	15000	16000	49.3	No	No	No	No	1615	1337.26	0.272259	1.17934	0.238262	0.999135	1078	830.152	0.376909	1.8479	0.0646168	0.998432	49428	46717.4	0.0813687	0.539207	0.589744	0.981685	1918	1518.36	0.337089	1.57209	0.11593	0.898569
1	15100	16100	49.8	No	No	No	No	1574	1337.26	0.235161	1.00525	0.314776	0.999135	1033	830.152	0.315392	1.51239	0.130435	0.998432	48788	46717.4	0.0625665	0.411895	0.680416	0.981685	1886	1518.36	0.312816	1.44621	0.148119	0.898569
1	15200	16200	50.2	No	No	No	No	1489	1337.26	0.155069	0.644329	0.519362	0.999135	1034	830.152	0.316788	1.51985	0.12855	0.998432	48358	46717.4	0.0497948	0.326357	0.744154	0.981685	1864	1518.36	0.295888	1.35966	0.173936	0.898569
1	15300	16300	50.2	No	No	No	No	1485	1337.26	0.151188	0.627344	0.530433	0.999135	1035	830.152	0.318183	1.5273	0.126686	0.998432	48051	46717.4	0.0406066	0.265287	0.790788	0.984377	1865	1518.36	0.296662	1.3636	0.172694	0.898569
1	15400	16400	50.5	No	No	No	No	1442	1337.26	0.108796	0.44476	0.656493	0.999135	1036	830.152	0.319576	1.53476	0.124844	0.998432	47773	46717.4	0.0322356	0.209986	0.833678	0.985132	1824	1518.36	0.264592	1.20231	0.229242	0.898569
1	15500	16500	50.7	No	No	No	No	1387	1337.26	0.0526928	0.211223	0.832713	0.999135	1009	830.152	0.281478	1.33345	0.182384	0.998432	47567	46717.4	0.0260012	0.169008	0.865791	0.987245	1789	1518.36	0.23664	1.06463	0.287042	0.898569
1	15600	16600	49.6	No	No	No	No	1375	1337.26	0.0401566	0.160269	0.872669	0.999135	1014	830.152	0.288609	1.37073	0.170459	0.998432	47034	46717.4	0.00974421	0.0629807	0.949782	0.99507	1777	1518.36	0.22693	1.01743	0.30895	0.898569
1	15700	16700	48.9	No	No	No	No	1435	1337.26	0.101776	0.415037	0.678114	0.999135	1037	830.152	0.320968	1.54221	0.123022	0.998432	46834	46717.4	0.00359643	0.0231957	0.981494	0.998415	1771	1518.36	0.222051	0.993825	0.320308	0.898569
1	15800	16800	48.6	No	No	No	No	1555	1337.26	0.21764	0.924574	0.355187	0.999135	1065	830.152	0.359405	1.75097	0.0799503	0.998432	47077	46717.4	0.0110626	0.0715345	0.942972	0.994942	1814	1518.36	0.256661	1.16298	0.244839	0.898569
1	15900	16900	48.2	No	No	No	No	1587	1337.26	0.247027	1.06045	0.28894	0.999135	1067	830.152	0.362112	1.76589	0.0774149	0.998432	47131	46717.4	0.0127165	0.0822764	0.934427	0.994942	1839	1518.36	0.276408	1.26132	0.207193	0.898569
1	16000	17000	48.3	No	No	No	No	1590	1337.26	0.249752	1.07319	0.283186	0.999135	1041	830.152	0.326522	1.57204	0.115942	0.998432	46592	46717.4	-0.00387757	-0.0249442	0.980099	0.998415	1822	1518.36	0.263009	1.19445	0.232303	0.898569
1	16100	17100	49	No	No	No	No	1664	1337.26	0.31538	1.3874	0.165319	0.999135	1074	830.152	0.371546	1.81808	0.0690524	0.998432	46853	46717.4	0.0041816	0.0269753	0.978479	0.998415	1837	1518.36	0.274838	1.25345	0.210041	0.898569
1	16200	17200	48.8	No	No	No	No	1660	1337.26	0.311908	1.37042	0.170556	0.999135	1061	830.152	0.353976	1.72115	0.0852233	0.998432	45994	46717.4	-0.0225142	-0.143901	0.885578	0.989264	1788	1518.36	0.235833	1.0607	0.288827	0.898569
1	16300	17300	49.9	No	No	No	No	1676	1337.26	0.325747	1.43836	0.150333	0.999135	1089	830.152	0.391556	1.92991	0.0536175	0.998432	39682	46717.4	-0.235475	-1.39952	0.161658	0.981685	1791	1518.36	0.238252	1.0725	0.283495	0.898569
1	16400	17400	50	No	No	No	No	1651	1337.26	0.304065	1.3322	0.182793	0.999135	1068	830.152	0.363463	1.77334	0.0761721	0.998432	46339	46717.4	-0.0117329	-0.0752722	0.939998	0.994942	1757	1518.36	0.210601	0.938753	0.347858	0.898569
1	16500	17500	49.8	No	No	No	No	1560	1337.26	0.222271	0.945805	0.344248	0.999135	1047	830.152	0.334813	1.61677	0.105928	0.998432	46285	46717.4	-0.0134151	-0.0860142	0.931455	0.994775	1725	1518.36	0.184083	0.812873	0.416291	0.898569
1	16600	17600	50.9	No	No	No	No	1543	1337.26	0.206463	0.873621	0.382325	0.999135	1051	830.152	0.340314	1.64659	0.0996416	0.998432	46243	46717.4	-0.0147248	-0.094369	0.924816	0.993328	1734	1518.36	0.19159	0.848276	0.396284	0.898569
1	16700	17700	51.7	No	No	No	No	1557	1337.26	0.219494	0.933067	0.350786	0.999135	1037	830.152	0.320968	1.54221	0.123022	0.998432	46291	46717.4	-0.0132281	-0.0848206	0.932404	0.994775	1746	1518.36	0.20154	0.895481	0.37053	0.898569
1	16800	17800	51.5	No	No	No	No	1557	1337.26	0.219494	0.933067	0.350786	0.999135	1026	830.152	0.305583	1.4602	0.144235	0.998432	46187	46717.4	-0.016473	-0.105509	0.915972	0.992119	1719	1518.36	0.179056	0.78927	0.429954	0.898569
1	16900	17900	52.6	No	No	No	No	1514	1337.26	0.17909	0.750483	0.452964	0.999135	1030	830.152	0.311196	1.49002	0.136218	0.998432	46390	46717.4	-0.010146	-0.065127	0.948073	0.99507	1680	1518.36	0.145948	0.635853	0.524872	0.900923
1	17000	18000	52.4	No	No	No	No	1447	1337.26	0.11379	0.465991	0.641222	0.999135	1030	830.152	0.311196	1.49002	0.136218	0.998432	46651	46717.4	-0.00205182	-0.0132076	0.989462	0.999047	1714	1518.36	0.174853	0.769601	0.441536	0.898569
1	17100	18100	50.9	No	No	No	No	1426	1337.26	0.092699	0.376822	0.706306	0.999135	1017	830.152	0.292871	1.3931	0.163591	0.998432	46495	46717.4	-0.00688425	-0.0442399	0.964713	0.997152	1679	1518.36	0.145089	0.63192	0.527439	0.900923
1	17200	18200	50.8	No	No	No	No	1470	1337.26	0.136541	0.563652	0.572991	0.999135	1037	830.152	0.320968	1.54221	0.123022	0.998432	47460	46717.4	0.0227523	0.147723	0.882562	0.989264	1714	1518.36	0.174853	0.769601	0.441536	0.898569
1	17300	18300	50.6	No	No	No	No	1408	1337.26	0.0743724	0.300392	0.763878	0.999135	1065	830.152	0.359405	1.75097	0.0799503	0.998432	47204	46717.4	0.0149493	0.0967979	0.922887	0.993129	1731	1518.36	0.189092	0.836475	0.402888	0.898569
1	17400	18400	51.4	No	No	No	No	1380	1337.26	0.0453933	0.1815	0.855975	0.999135	1037	830.152	0.320968	1.54221	0.123022	0.998432	47374	46717.4	0.0201357	0.130615	0.89608	0.98929	1743	1518.36	0.199059	0.88368	0.376869	0.898569
1	17500	18500	51.1	No	No	No	No	1421	1337.26	0.0876316	0.355591	0.722147	0.999135	1011	830.152	0.284335	1.34836	0.177542	0.998432	47286	46717.4	0.0174533	0.11311	0.909944	0.991262	1724	1518.36	0.183246	0.808939	0.41855	0.898569
1	17600	18600	51.1	No	No	No	No	1513	1337.26	0.178137	0.746236	0.455525	0.999135	1031	830.152	0.312596	1.49748	0.134269	0.998432	47802	46717.4	0.0331112	0.215755	0.829179	0.985132	1742	1518.36	0.198231	0.879746	0.378997	0.898569
1	17700	18700	51.6	No	No	No	No	1582	1337.26	0.242475	1.03922	0.298702	0.999135	1045	830.152	0.332055	1.60186	0.109187	0.998432	48553	46717.4	0.0556006	0.365148	0.715001	0.981685	1755	1518.36	0.208957	0.930885	0.351913	0.898569
1	17800	18800	52.1	No	No	No	No	1593	1337.26	0.252471	1.08593	0.277511	0.999135	1045	830.152	0.332055	1.60186	0.109187	0.998432	48950	46717.4	0.067349	0.444121	0.656955	0.981685	1781	1518.36	0.230174	1.03316	0.301528	0.898569
1	17900	18900	52.6	No	No	No	No	1638	1337.26	0.29266	1.277	0.201601	0.999135	1088	830.152	0.39023	1.92246	0.0545482	0.998432	49994	46717.4	0.0977951	0.651799	0.514531	0.981685	1853	1518.36	0.287349	1.31639	0.188042	0.898569
1	18000	19000	52.1	No	No	No	No	1658	1337.26	0.310169	1.36193	0.173221	0.999135	1097	830.152	0.402115	1.98956	0.0466394	0.998432	50593	46717.4	0.114978	0.770955	0.440734	0.981685	1883	1518.36	0.310519	1.43441	0.151456	0.898569
1	18100	19100	53.1	No	No	No	No	1670	1337.26	0.320573	1.41288	0.157691	0.999135	1112	830.152	0.421709	2.1014	0.0356061	0.998432	50948	46717.4	0.125066	0.841573	0.400027	0.981685	1922	1518.36	0.340095	1.58782	0.112326	0.898569
1	18200	19200	53.3	No	No	No	No	1644	1337.26	0.297935	1.30248	0.192752	0.999135	1112	830.152	0.421709	2.1014	0.0356061	0.998432	51435	46717.4	0.138791	0.93845	0.348013	0.981685	1916	1518.36	0.335584	1.56422	0.117766	0.898569
1	18300	19300	52.2	No	No	No	No	1603	1337.26	0.261499	1.12839	0.259156	0.999135	1107	830.152	0.415207	2.06412	0.0390065	0.998432	50988	46717.4	0.126198	0.84953	0.395586	0.981685	1883	1518.36	0.310519	1.43441	0.151456	0.898569
1	18400	19400	51.7	No	No	No	No	1530	1337.26	0.194257	0.818421	0.413117	0.999135	1083	830.152	0.383585	1.88518	0.0594057	0.998432	51115	46717.4	0.129787	0.874794	0.381686	0.981685	1878	1518.36	0.306683	1.41474	0.157146	0.898569
1	18500	19500	52.2	No	No	No	No	1488	1337.26	0.1541	0.640083	0.522119	0.999135	1063	830.152	0.356693	1.73606	0.0825527	0.998432	50624	46717.4	0.115862	0.777122	0.437087	0.981685	1831	1518.36	0.270118	1.22985	0.218753	0.898569
1	18600	19600	51.8	No	No	No	No	1403	1337.26	0.06924	0.279161	0.780121	0.999135	1055	830.152	0.345795	1.67642	0.0936566	0.998432	50647	46717.4	0.116517	0.781697	0.434393	0.981685	1812	1518.36	0.255069	1.15511	0.248046	0.898569
1	18700	19700	51.8	No	No	No	No	1330	1337.26	-0.00784874	-0.0308073	0.975423	0.999135	1053	830.152	0.343057	1.66151	0.096612	0.998432	50724	46717.4	0.118709	0.797014	0.425443	0.981685	1856	1518.36	0.289683	1.32819	0.184114	0.898569
1	18800	19800	51.3	No	No	No	No	1308	1337.26	-0.0319124	-0.124222	0.901139	0.999135	1054	830.152	0.344427	1.66896	0.0951251	0.998432	50643	46717.4	0.116403	0.780901	0.434861	0.981685	1872	1518.36	0.302067	1.39113	0.164185	0.898569
1	18900	19900	50.4	No	No	No	No	1351	1337.26	0.0147527	0.0583617	0.953461	0.999135	1065	830.152	0.359405	1.75097	0.0799503	0.998432	50508	46717.4	0.112552	0.754046	0.450821	0.981685	1913	1518.36	0.333323	1.55242	0.120562	0.898569
1	19000	20000	49.2	No	No	No	No	1386	1337.26	0.0516523	0.206977	0.836028	0.999135	1058	830.152	0.349891	1.69878	0.0893599	0.998432	50556	46717.4	0.113922	0.763595	0.445109	0.981685	1920	1518.36	0.338593	1.57996	0.114117	0.898569
1	19100	20100	48.7	No	No	No	No	1396	1337.26	0.062024	0.249438	0.803022	0.999135	1045	830.152	0.332055	1.60186	0.109187	0.998432	50257	46717.4	0.105365	0.704116	0.48136	0.981685	1895	1518.36	0.319684	1.48161	0.138444	0.898569
1	19200	20200	48.1	No	No	No	No	1380	1337.26	0.0453933	0.1815	0.855975	0.999135	996	830.152	0.262769	1.23652	0.216264	0.998432	49638	46717.4	0.0874852	0.580981	0.561253	0.981685	1862	1518.36	0.294339	1.3518	0.17644	0.898569
1	19300	20300	48	No	No	No	No	1401	1337.26	0.067182	0.270669	0.786646	0.999135	1020	830.152	0.297121	1.41546	0.156933	0.998432	49441	46717.4	0.0817481	0.541793	0.587961	0.981685	1844	1518.36	0.280325	1.28099	0.200197	0.898569
1	19400	20400	47.5	No	No	No	No	1378	1337.26	0.0433009	0.173007	0.862646	0.999135	1021	830.152	0.298535	1.42292	0.154759	0.998432	48487	46717.4	0.0536382	0.352019	0.724824	0.981685	1774	1518.36	0.224492	1.00563	0.314595	0.898569
1	19500	20500	47	No	No	No	No	1432	1337.26	0.0987565	0.402299	0.687464	0.999135	1032	830.152	0.313995	1.50493	0.132341	0.998432	48701	46717.4	0.0599916	0.394589	0.693146	0.981685	1798	1518.36	0.243879	1.10004	0.271316	0.898569
1	19600	20600	46.6	No	No	No	No	1410	1337.26	0.0764202	0.308884	0.75741	0.999135	1024	830.152	0.302768	1.44529	0.148377	0.998432	47802	46717.4	0.0331112	0.215755	0.829179	0.985132	1775	1518.36	0.225305	1.00956	0.312706	0.898569
1	19700	20700	45.8	No	No	No	No	1414	1337.26	0.0805071	0.325869	0.744524	0.999135	1040	830.152	0.325135	1.56458	0.117681	0.998432	48241	46717.4	0.0463	0.303083	0.761826	0.983125	1813	1518.36	0.255865	1.15904	0.246439	0.898569
1	19800	20800	45.6	No	No	No	No	1479	1337.26	0.145347	0.601868	0.547262	0.999135	1050	830.152	0.338941	1.63914	0.101185	0.998432	47921	46717.4	0.0366982	0.239427	0.810774	0.984417	1804	1518.36	0.248686	1.12364	0.261166	0.898569
1	19900	20900	45.8	No	No	No	No	1510	1337.26	0.175274	0.733498	0.463255	0.999135	1067	830.152	0.362112	1.76589	0.0774149	0.998432	47754	46717.4	0.0316618	0.206207	0.836629	0.985289	1830	1518.36	0.26933	1.22592	0.22023	0.898569
1	20000	21000	46.8	No	No	No	No	1526	1337.26	0.19048	0.801436	0.422879	0.999135	1063	830.152	0.356693	1.73606	0.0825527	0.998432	47983	46717.4	0.0385635	0.251761	0.801226	0.984417	1832	1518.36	0.270906	1.23378	0.217283	0.898569
1	20100	21100	47.1	No	No	No	No	1488	1337.26	0.1541	0.640083	0.522119	0.999135	1044	830.152	0.330673	1.5944	0.110846	0.998432	47145	46717.4	0.0131449	0.0850614	0.932213	0.994775	1792	1518.36	0.239057	1.07643	0.281733	0.898569
1	20200	21200	47.6	No	No	No	No	1439	1337.26	0.105792	0.432022	0.665725	0.999135	1040	830.152	0.325135	1.56458	0.117681	0.998432	46416	46717.4	-0.00933763	-0.059955	0.952191	0.995075	1750	1518.36	0.204841	0.911216	0.362181	0.898569
1	20300	21300	47.4	No	No	No	No	1407	1337.26	0.0733473	0.296146	0.767119	0.999135	1025	830.152	0.304176	1.45274	0.146295	0.998432	46229	46717.4	-0.0151617	-0.097154	0.922604	0.993129	1760	1518.36	0.213062	0.950554	0.341831	0.898569
1	20400	21400	47.6	No	No	No	No	1378	1337.26	0.0433009	0.173007	0.862646	0.999135	1006	830.152	0.277182	1.31108	0.18983	0.998432	45703	46717.4	-0.031671	-0.201789	0.840082	0.985543	1751	1518.36	0.205665	0.91515	0.360113	0.898569
1	20500	21500	47.9	No	No	No	No	1397	1337.26	0.063057	0.253684	0.79974	0.999135	1018	830.152	0.294289	1.40055	0.161348	0.998432	45207	46717.4	-0.0474136	-0.300455	0.76383	0.983125	1732	1518.36	0.189925	0.840409	0.400679	0.898569
1	20600	21600	47.1	No	No	No	No	1362	1337.26	0.0264517	0.105069	0.916321	0.999135	1022	830.152	0.299947	1.43038	0.152609	0.998432	45686	46717.4	-0.0322077	-0.20517	0.837439	0.985354	1799	1518.36	0.244682	1.10397	0.269606	0.898569
1	20700	21700	46	No	No	No	No	1327	1337.26	-0.0111066	-0.0435457	0.965267	0.999135	999	830.152	0.267108	1.25889	0.208069	0.998432	44951	46717.4	-0.0556066	-0.35138	0.725303	0.981685	1781	1518.36	0.230174	1.03316	0.301528	0.898569
1	20800	21800	45.7	No	No	No	No	1344	1337.26	0.00725816	0.0286387	0.977153	0.999135	992	830.152	0.256964	1.2067	0.227547	0.998432	45818	46717.4	-0.0280453	-0.178912	0.858007	0.986872	1822	1518.36	0.263009	1.19445	0.232303	0.898569
1	20900	21900	45.6	No	No	No	No	1340	1337.26	0.00295802	0.0116542	0.990702	0.999135	1018	830.152	0.294289	1.40055	0.161348	0.998432	46769	46717.4	0.00159275	0.0102656	0.991809	0.999423	1858	1518.36	0.291237	1.33606	0.181529	0.898569
1	21000	22000	45.9	No	No	No	No	1348	1337.26	0.0115455	0.0456233	0.963611	0.999135	1018	830.152	0.294289	1.40055	0.161348	0.998432	46469	46717.4	-0.00769123	-0.049412	0.960591	0.99656	1857	1518.36	0.29046	1.33213	0.182818	0.898569
1	21100	22100	45.5	No	No	No	No	1359	1337.26	0.0232705	0.0923308	0.926435	0.999135	1048	830.152	0.336191	1.62423	0.104328	0.998432	46950	46717.4	0.00716533	0.046271	0.963094	0.996666	1864	1518.36	0.295888	1.35966	0.173936	0.898569
1	21200	22200	46.3	No	No	No	No	1279	1337.26	-0.0642587	-0.24736	0.804629	0.999135	1041	830.152	0.326522	1.57204	0.115942	0.998432	46480	46717.4	-0.00734976	-0.0472238	0.962335	0.996666	1825	1518.36	0.265383	1.20625	0.227722	0.898569
1	21300	22300	47.5	No	No	No	No	1267	1337.26	-0.0778585	-0.298314	0.765463	0.999135	1035	830.152	0.318183	1.5273	0.126686	0.998432	46627	46717.4	-0.00279422	-0.0179818	0.985653	0.998571	1783	1518.36	0.231793	1.04103	0.297861	0.898569
1	21400	22400	47.5	No	No	No	No	1256	1337.26	-0.0904385	-0.345022	0.730078	0.999135	998	830.152	0.265664	1.25144	0.210775	0.998432	46310	46717.4	-0.0126361	-0.081041	0.935409	0.994942	1665	1518.36	0.133009	0.576847	0.564043	0.904848
1	21500	22500	47.8	No	No	No	No	1270	1337.26	-0.0744465	-0.285576	0.775203	0.999135	1025	830.152	0.304176	1.45274	0.146295	0.998432	46691	46717.4	-0.000815339	-0.0052506	0.995811	0.999593	1672	1518.36	0.139061	0.604383	0.545589	0.903275
1	21600	22600	49.8	No	No	No	No	1251	1337.26	-0.0961932	-0.366252	0.714177	0.999135	1037	830.152	0.320968	1.54221	0.123022	0.998432	46534	46717.4	-0.00567462	-0.0364818	0.970898	0.997701	1643	1518.36	0.113819	0.490304	0.623918	0.91284
1	21700	22700	50.7	No	No	No	No	1208	1337.26	-0.146655	-0.548836	0.583118	0.999135	1038	830.152	0.322358	1.54967	0.121221	0.998432	47105	46717.4	0.0119204	0.0771044	0.938541	0.994942	1599	1518.36	0.0746563	0.317219	0.751077	0.939005
1	21800	22800	51.7	No	No	No	No	1294	1337.26	-0.0474374	-0.183668	0.854274	0.999135	1031	830.152	0.312596	1.49748	0.134269	0.998432	48102	46717.4	0.0421371	0.275433	0.782984	0.983805	1581	1518.36	0.0583237	0.246412	0.805364	0.952075
1	21900	22900	51.3	No	No	No	No	1327	1337.26	-0.0111066	-0.0435457	0.965267	0.999135	1035	830.152	0.318183	1.5273	0.126686	0.998432	48465	46717.4	0.0529834	0.347642	0.728109	0.981685	1566	1518.36	0.0445706	0.187405	0.851343	0.963822
1	22000	23000	51.9	No	No	No	No	1344	1337.26	0.00725816	0.0286387	0.977153	0.999135	1020	830.152	0.297121	1.41546	0.156933	0.998432	48801	46717.4	0.0629509	0.414481	0.678522	0.981685	1598	1518.36	0.0737538	0.313285	0.754064	0.939881
1	22100	23100	51.8	No	No	No	No	1346	1337.26	0.00940343	0.037131	0.970381	0.999135	970	830.152	0.224608	1.04267	0.297099	0.998432	48073	46717.4	0.041267	0.269664	0.787419	0.984377	1594	1518.36	0.070138	0.29755	0.766046	0.942164
1	22200	23200	50.2	No	No	No	No	1296	1337.26	-0.0452093	-0.175176	0.860941	0.999135	971	830.152	0.226095	1.05013	0.293658	0.998432	48033	46717.4	0.0400661	0.261707	0.793547	0.984417	1574	1518.36	0.0519219	0.218875	0.826747	0.957023
1	22300	23300	49.7	No	No	No	No	1310	1337.26	-0.0297082	-0.11573	0.907866	0.999135	966	830.152	0.218647	1.01285	0.311131	0.998432	48161	46717.4	0.0439055	0.287169	0.773983	0.983239	1609	1518.36	0.0836507	0.356557	0.721424	0.933219
1	22400	23400	49.8	No	No	No	No	1337	1337.26	-0.000275515	-0.00108427	0.999135	0.999135	986	830.152	0.248211	1.16197	0.245249	0.998432	48058	46717.4	0.0408168	0.26668	0.789716	0.984377	1626	1518.36	0.0988136	0.423431	0.671981	0.920835
1	22500	23500	49.5	No	No	No	No	1341	1337.26	0.00403426	0.0159003	0.987314	0.999135	1009	830.152	0.281478	1.33345	0.182384	0.998432	48331	46717.4	0.048989	0.320986	0.748221	0.982208	1659	1518.36	0.1278	0.553245	0.580096	0.907356
1	22600	23600	49	No	No	No	No	1397	1337.26	0.063057	0.253684	0.79974	0.999135	1049	830.152	0.337566	1.63168	0.102747	0.998432	48528	46717.4	0.0548576	0.360175	0.718716	0.981685	1713	1518.36	0.174012	0.765667	0.443874	0.898569
1	22700	23700	49.1	No	No	No	No	1411	1337.26	0.077443	0.31313	0.754182	0.999135	1032	830.152	0.313995	1.50493	0.132341	0.998432	49051	46717.4	0.0703227	0.464212	0.642496	0.981685	1748	1518.36	0.203192	0.903349	0.366341	0.898569
1	22800	23800	48.5	No	No	No	No	1459	1337.26	0.125705	0.516945	0.605195	0.999135	1032	830.152	0.313995	1.50493	0.132341	0.998432	48909	46717.4	0.0661401	0.435965	0.662862	0.981685	1783	1518.36	0.231793	1.04103	0.297861	0.898569
1	22900	23900	49.7	No	No	No	No	1483	1337.26	0.149244	0.618852	0.536014	0.999135	1084	830.152	0.384917	1.89263	0.0584065	0.998432	49296	46717.4	0.0775108	0.512949	0.607987	0.981685	1816	1518.36	0.258251	1.17084	0.241661	0.898569
1	23000	24000	49.8	No	No	No	No	1420	1337.26	0.0866159	0.351345	0.725329	0.999135	1047	830.152	0.334813	1.61677	0.105928	0.998432	48870	46717.4	0.0649893	0.428207	0.6685	0.981685	1802	1518.36	0.247085	1.11577	0.26452	0.898569
1	23100	24100	50.2	No	No	No	No	1386	1337.26	0.0516523	0.206977	0.836028	0.999135	1029	830.152	0.309795	1.48257	0.13819	0.998432	49147	46717.4	0.0731435	0.483309	0.628876	0.981685	1743	1518.36	0.199059	0.88368	0.376869	0.898569
1	23200	24200	51.7	No	No	No	No	1386	1337.26	0.0516523	0.206977	0.836028	0.999135	1001	830.152	0.269994	1.2738	0.202733	0.998432	48986	46717.4	0.0684097	0.451282	0.651786	0.981685	1661	1518.36	0.129538	0.561112	0.574721	0.906898
1	23300	24300	52.2	No	No	No	No	1466	1337.26	0.13261	0.546668	0.584607	0.999135	1070	830.152	0.366163	1.78825	0.0737351	0.998432	49059	46717.4	0.070558	0.465804	0.641356	0.981685	1709	1518.36	0.170639	0.749932	0.453295	0.898569
1	23400	24400	52.3	No	No	No	No	1508	1337.26	0.173361	0.725006	0.468449	0.999135	1074	830.152	0.371546	1.81808	0.0690524	0.998432	49333	46717.4	0.0785932	0.520309	0.602848	0.981685	1693	1518.36	0.157068	0.686992	0.492088	0.898569
1	23500	24500	52.6	No	No	No	No	1553	1337.26	0.215783	0.916082	0.359624	0.999135	1085	830.152	0.386247	1.90009	0.0574212	0.998432	49328	46717.4	0.078447	0.519315	0.603541	0.981685	1654	1518.36	0.123446	0.533576	0.593635	0.909229
1	23600	24600	52.8	No	No	No	No	1543	1337.26	0.206463	0.873621	0.382325	0.999135	1059	830.152	0.351254	1.70624	0.0879634	0.998432	49710	46717.4	0.0895763	0.595304	0.55164	0.981685	1676	1518.36	0.142509	0.620118	0.53518	0.902692
1	23700	24700	53.2	No	No	No	No	1528	1337.26	0.19237	0.809928	0.417981	0.999135	1039	830.152	0.323747	1.55712	0.119441	0.998432	49283	46717.4	0.0771303	0.510363	0.609797	0.981685	1643	1518.36	0.113819	0.490304	0.623918	0.91284
1	23800	24800	53.8	No	No	No	No	1554	1337.26	0.216712	0.920328	0.357401	0.999135	1011	830.152	0.284335	1.34836	0.177542	0.998432	49495	46717.4	0.083323	0.552535	0.580582	0.981685	1616	1518.36	0.0899136	0.384093	0.700909	0.92718
1	23900	24900	53.7	No	No	No	No	1657	1337.26	0.309299	1.35768	0.174565	0.999135	1063	830.152	0.356693	1.73606	0.0825527	0.998432	49529	46717.4	0.0843137	0.559299	0.575958	0.981685	1654	1518.36	0.123446	0.533576	0.593635	0.909229
1	24000	25000	53.6	No	No	No	No	1610	1337.26	0.267786	1.15811	0.246818	0.999135	1072	830.152	0.368857	1.80317	0.0713623	0.998432	49443	46717.4	0.0818065	0.542191	0.587687	0.981685	1661	1518.36	0.129538	0.561112	0.574721	0.906898
1	24100	25100	55.1	No	No	No	No	1569	1337.26	0.23057	0.98402	0.325106	0.999135	1061	830.152	0.353976	1.72115	0.0852233	0.998432	48196	46717.4	0.0449536	0.294132	0.768657	0.983125	1591	1518.36	0.0674202	0.285749	0.77507	0.944047
1	24200	25200	55.1	No	No	No	No	1589	1337.26	0.248844	1.06894	0.285095	0.999135	1053	830.152	0.343057	1.66151	0.096612	0.998432	48195	46717.4	0.0449237	0.293933	0.768809	0.983125	1601	1518.36	0.0764597	0.325087	0.745115	0.938526
1	24300	25300	55.1	No	No	No	No	1678	1337.26	0.327468	1.44685	0.147939	0.999135	1074	830.152	0.371546	1.81808	0.0690524	0.998432	47427	46717.4	0.0217488	0.141158	0.887745	0.98929	1616	1518.36	0.0899136	0.384093	0.700909	0.92718
1	24400	25400	55	No	No	No	No	1660	1337.26	0.311908	1.37042	0.170556	0.999135	1083	830.152	0.383585	1.88518	0.0594057	0.998432	46872	46717.4	0.00476653	0.0307548	0.975465	0.998415	1627	1518.36	0.0997006	0.427364	0.669114	0.920441
1	24500	25500	55.4	No	No	No	No	1605	1337.26	0.263298	1.13688	0.255588	0.999135	1061	830.152	0.353976	1.72115	0.0852233	0.998432	46371	46717.4	-0.010737	-0.0689066	0.945064	0.994942	1625	1518.36	0.0979261	0.419497	0.674853	0.92102
1	24600	25600	55	No	No	No	No	1518	1337.26	0.182897	0.767467	0.442804	0.999135	1028	830.152	0.308392	1.47511	0.140183	0.998432	45705	46717.4	-0.0316078	-0.201391	0.840393	0.985543	1570	1518.36	0.0482509	0.20314	0.839025	0.960122
1	24700	25700	54.9	No	No	No	No	1532	1337.26	0.196141	0.826913	0.408286	0.999135	1042	830.152	0.327907	1.57949	0.114223	0.998432	45897	46717.4	-0.02556	-0.163197	0.870363	0.988547	1584	1518.36	0.0610587	0.258213	0.796243	0.949559
1	24800	25800	54.6	No	No	No	No	1531	1337.26	0.195199	0.822667	0.410697	0.999135	1054	830.152	0.344427	1.66896	0.0951251	0.998432	45656	46717.4	-0.0331554	-0.211138	0.83278	0.985132	1597	1518.36	0.0728507	0.309352	0.757054	0.94052
1	24900	25900	54.2	No	No	No	No	1503	1337.26	0.16857	0.703775	0.481573	0.999135	1084	830.152	0.384917	1.89263	0.0584065	0.998432	45763	46717.4	-0.0297782	-0.189853	0.849424	0.985846	1584	1518.36	0.0610587	0.258213	0.796243	0.949559
1	25000	26000	54.6	No	No	No	No	1476	1337.26	0.142418	0.589129	0.555775	0.999135	1086	830.152	0.387576	1.90755	0.0564499	0.998432	46044	46717.4	-0.0209467	-0.133955	0.893438	0.98929	1587	1518.36	0.0637885	0.270014	0.787149	0.94657
1	25100	26100	53.6	No	No	No	No	1504	1337.26	0.16953	0.708021	0.478932	0.999135	1081	830.152	0.380918	1.87027	0.0614467	0.998432	46442	46717.4	-0.00852972	-0.0547829	0.956311	0.995875	1588	1518.36	0.0646973	0.273948	0.784125	0.945968
1	25200	26200	53.5	No	No	No	No	1553	1337.26	0.215783	0.916082	0.359624	0.999135	1052	830.152	0.341686	1.65405	0.0981175	0.998432	46706	46717.4	-0.000351932	-0.00226672	0.998191	0.999809	1563	1518.36	0.0418041	0.175604	0.860605	0.96656
1	25300	26300	53.3	No	No	No	No	1623	1337.26	0.279388	1.21331	0.225011	0.999135	1033	830.152	0.315392	1.51239	0.130435	0.998432	47463	46717.4	0.0228435	0.14832	0.882091	0.989264	1608	1518.36	0.0827538	0.352623	0.724371	0.933768
1	25400	26400	54.3	No	No	No	No	1666	1337.26	0.317113	1.3959	0.162746	0.999135	1046	830.152	0.333435	1.60931	0.107548	0.998432	48772	46717.4	0.0620933	0.408712	0.682751	0.981685	1631	1518.36	0.103243	0.443099	0.657694	0.918167
1	25500	26500	53.6	No	No	No	No	1656	1337.26	0.308428	1.35343	0.175917	0.999135	1046	830.152	0.333435	1.60931	0.107548	0.998432	48830	46717.4	0.063808	0.42025	0.674303	0.981685	1631	1518.36	0.103243	0.443099	0.657694	0.918167
1	25600	26600	54.3	No	No	No	No	1658	1337.26	0.310169	1.36193	0.173221	0.999135	1046	830.152	0.333435	1.60931	0.107548	0.998432	49418	46717.4	0.0810768	0.537218	0.591117	0.981685	1665	1518.36	0.133009	0.576847	0.564043	0.904848
1	25700	26700	54.4	No	No	No	No	1715	1337.26	0.358934	1.60396	0.108724	0.999135	1057	830.152	0.348527	1.69133	0.0907741	0.998432	49718	46717.4	0.0898084	0.596895	0.550577	0.981685	1626	1518.36	0.0988136	0.423431	0.671981	0.920835
1	25800	26800	54.4	No	No	No	No	1733	1337.26	0.373997	1.68039	0.092882	0.999135	1066	830.152	0.360759	1.75843	0.0786743	0.998432	49803	46717.4	0.0922728	0.613804	0.539345	0.981685	1666	1518.36	0.133875	0.580781	0.561388	0.904848
1	25900	26900	55	No	No	No	No	1751	1337.26	0.388904	1.75682	0.0789489	0.999135	1062	830.152	0.355336	1.72861	0.0838794	0.998432	49398	46717.4	0.0804928	0.533239	0.593868	0.981685	1668	1518.36	0.135606	0.588648	0.556097	0.904098
1	26000	27000	55	No	No	No	No	1770	1337.26	0.404474	1.83749	0.0661369	0.999135	1044	830.152	0.330673	1.5944	0.110846	0.998432	49651	46717.4	0.0878629	0.583568	0.559511	0.981685	1682	1518.36	0.147664	0.643721	0.519756	0.900923
1	26100	27100	54.9	No	No	No	No	1779	1337.26	0.411792	1.87571	0.0606952	0.999135	1056	830.152	0.347162	1.68387	0.0922063	0.998432	49526	46717.4	0.0842263	0.558702	0.576365	0.981685	1655	1518.36	0.124318	0.53751	0.590916	0.90906
1	26200	27200	55.2	No	No	No	No	1762	1337.26	0.397939	1.80353	0.0713058	0.999135	1043	830.152	0.329291	1.58695	0.112525	0.998432	50097	46717.4	0.100764	0.672288	0.5014	0.981685	1674	1518.36	0.140786	0.612251	0.540372	0.902989
1	26300	27300	55.7	No	No	No	No	1685	1337.26	0.333474	1.47657	0.13979	0.999135	1056	830.152	0.347162	1.68387	0.0922063	0.998432	50689	46717.4	0.117713	0.790052	0.429498	0.981685	1681	1518.36	0.146806	0.639787	0.522311	0.900923
1	26400	27400	54.3	No	No	No	No	1580	1337.26	0.24065	1.03073	0.302668	0.999135	1044	830.152	0.330673	1.5944	0.110846	0.998432	49443	46717.4	0.0818065	0.542191	0.587687	0.981685	1613	1518.36	0.0872328	0.372292	0.709676	0.929392
1	26500	27500	54.9	No	No	No	No	1514	1337.26	0.17909	0.750483	0.452964	0.999135	1033	830.152	0.315392	1.51239	0.130435	0.998432	50086	46717.4	0.100448	0.6701	0.502794	0.981685	1674	1518.36	0.140786	0.612251	0.540372	0.902989
1	26600	27600	53.9	No	No	No	No	1524	1337.26	0.188588	0.792944	0.42781	0.999135	1033	830.152	0.315392	1.51239	0.130435	0.998432	49761	46717.4	0.0910557	0.605449	0.544881	0.981685	1695	1518.36	0.158772	0.69486	0.487143	0.898569
1	26700	27700	52.7	No	No	No	No	1555	1337.26	0.21764	0.924574	0.355187	0.999135	1029	830.152	0.309795	1.48257	0.13819	0.998432	50071	46717.4	0.100015	0.667116	0.504698	0.981685	1740	1518.36	0.196574	0.871879	0.383274	0.898569
1	26800	27800	52.4	No	No	No	No	1549	1337.26	0.212062	0.899097	0.368601	0.999135	1038	830.152	0.322358	1.54967	0.121221	0.998432	49745	46717.4	0.0905917	0.602266	0.546997	0.981685	1749	1518.36	0.204017	0.907283	0.364257	0.898569
1	26900	27900	51.5	No	No	No	No	1522	1337.26	0.186693	0.784452	0.432775	0.999135	1067	830.152	0.362112	1.76589	0.0774149	0.998432	50247	46717.4	0.105078	0.702127	0.4826	0.981685	1768	1518.36	0.219605	0.982024	0.326088	0.898569
1	27000	28000	51.5	No	No	No	No	1509	1337.26	0.174318	0.729252	0.465848	0.999135	1076	830.152	0.37423	1.83299	0.0668043	0.998432	50277	46717.4	0.105939	0.708095	0.478887	0.981685	1783	1518.36	0.231793	1.04103	0.297861	0.898569
1	27100	28100	51.3	No	No	No	No	1558	1337.26	0.22042	0.937313	0.348598	0.999135	1077	830.152	0.37557	1.84044	0.0657031	0.998432	50686	46717.4	0.117627	0.789455	0.429846	0.981685	1785	1518.36	0.23341	1.0489	0.294225	0.898569
1	27200	28200	50.5	No	No	No	No	1580	1337.26	0.24065	1.03073	0.302668	0.999135	1093	830.152	0.396845	1.95974	0.0500266	0.998432	50696	46717.4	0.117912	0.791444	0.428685	0.981685	1787	1518.36	0.235026	1.05677	0.290619	0.898569
1	27300	28300	50.2	No	No	No	No	1584	1337.26	0.244297	1.04771	0.294771	0.999135	1078	830.152	0.376909	1.8479	0.0646168	0.998432	49851	46717.4	0.0936626	0.623353	0.533053	0.981685	1745	1518.36	0.200713	0.891548	0.372635	0.898569
1	27400	28400	51.4	No	No	No	No	1616	1337.26	0.273152	1.18359	0.236576	0.999135	1082	830.152	0.382252	1.87772	0.0604191	0.998432	50542	46717.4	0.113523	0.76081	0.446771	0.981685	1812	1518.36	0.255069	1.15511	0.248046	0.898569
1	27500	28500	51.3	No	No	No	No	1530	1337.26	0.194257	0.818421	0.413117	0.999135	1043	830.152	0.329291	1.58695	0.112525	0.998432	48612	46717.4	0.0573527	0.376884	0.70626	0.981685	1762	1518.36	0.2147	0.958422	0.33785	0.898569
1	27600	28600	52.2	No	No	No	No	1585	1337.26	0.245208	1.05196	0.292819	0.999135	1074	830.152	0.371546	1.81808	0.0690524	0.998432	48368	46717.4	0.0500931	0.328347	0.74265	0.981685	1784	1518.36	0.232602	1.04496	0.29604	0.898569
1	27700	28700	53.4	No	No	No	No	1648	1337.26	0.301441	1.31947	0.187014	0.999135	1080	830.152	0.379583	1.86281	0.0624888	0.998432	48249	46717.4	0.0465392	0.304675	0.760614	0.983125	1810	1518.36	0.253476	1.14724	0.251282	0.898569
1	27800	28800	53.8	No	No	No	No	1613	1337.26	0.270471	1.17085	0.241659	0.999135	1079	830.152	0.378247	1.85536	0.0635454	0.998432	47712	46717.4	0.0303923	0.197852	0.843161	0.985596	1763	1518.36	0.215519	0.962355	0.335871	0.898569
1	27900	28900	54.3	No	No	No	No	1469	1337.26	0.135559	0.559406	0.575885	0.999135	1091	830.152	0.394203	1.94483	0.051796	0.998432	46951	46717.4	0.00719606	0.0464699	0.962936	0.996666	1709	1518.36	0.170639	0.749932	0.453295	0.898569
1	28000	29000	53.9	No	No	No	No	1468	1337.26	0.134577	0.55516	0.578785	0.999135	1094	830.152	0.398165	1.96719	0.049161	0.998432	46471	46717.4	-0.00762914	-0.0490141	0.960908	0.99656	1655	1518.36	0.124318	0.53751	0.590916	0.90906
1	28100	29100	55.1	No	No	No	No	1484	1337.26	0.150216	0.623098	0.53322	0.999135	1094	830.152	0.398165	1.96719	0.049161	0.998432	46548	46717.4	-0.00524065	-0.0336969	0.973119	0.998069	1659	1518.36	0.1278	0.553245	0.580096	0.907356
1	28200	29200	55.7	No	No	No	No	1421	1337.26	0.0876316	0.355591	0.722147	0.999135	1074	830.152	0.371546	1.81808	0.0690524	0.998432	45486	46717.4	-0.0385373	-0.244955	0.806491	0.984417	1622	1518.36	0.0952602	0.407696	0.683497	0.922654
1	28300	29300	56	No	No	No	No	1397	1337.26	0.063057	0.253684	0.79974	0.999135	1096	830.152	0.4008	1.9821	0.0474676	0.998432	45869	46717.4	-0.0264404	-0.168767	0.86598	0.987245	1626	1518.36	0.0988136	0.423431	0.671981	0.920835
1	28400	29400	56.5	No	No	No	No	1362	1337.26	0.0264517	0.105069	0.916321	0.999135	1083	830.152	0.383585	1.88518	0.0594057	0.998432	46031	46717.4	-0.021354	-0.136541	0.891394	0.98929	1600	1518.36	0.0755583	0.321153	0.748095	0.938804
1	28500	29500	56.2	No	No	No	No	1250	1337.26	-0.0973469	-0.370498	0.711011	0.999135	1059	830.152	0.351254	1.70624	0.0879634	0.998432	45957	46717.4	-0.0236752	-0.151262	0.879769	0.989264	1591	1518.36	0.0674202	0.285749	0.77507	0.944047
1	28600	29600	55.6	No	No	No	No	1208	1337.26	-0.146655	-0.548836	0.583118	0.999135	1062	830.152	0.355336	1.72861	0.0838794	0.998432	45446	46717.4	-0.0398065	-0.252912	0.800336	0.984417	1570	1518.36	0.0482509	0.20314	0.839025	0.960122
1	28700	29700	55	No	No	No	No	1232	1337.26	-0.118273	-0.446929	0.654926	0.999135	1077	830.152	0.37557	1.84044	0.0657031	0.998432	45714	46717.4	-0.0313238	-0.1996	0.841793	0.985543	1578	1518.36	0.0555836	0.23461	0.814511	0.954013
1	28800	29800	54.4	No	No	No	No	1270	1337.26	-0.0744465	-0.285576	0.775203	0.999135	1104	830.152	0.411292	2.04175	0.0411763	0.998432	46394	46717.4	-0.0100216	-0.0643313	0.948706	0.99507	1586	1518.36	0.0628791	0.26608	0.790177	0.947688
1	28900	29900	52.6	No	No	No	No	1267	1337.26	-0.0778585	-0.298314	0.765463	0.999135	1101	830.152	0.407366	2.01938	0.0434474	0.998432	46633	46717.4	-0.00260858	-0.0167883	0.986606	0.998571	1576	1518.36	0.0537539	0.226743	0.820624	0.955164
1	29000	30000	51.2	No	No	No	No	1278	1337.26	-0.0653871	-0.251607	0.801345	0.999135	1102	830.152	0.408676	2.02684	0.0426789	0.998432	46724	46717.4	0.000203961	0.00131393	0.998952	0.999809	1594	1518.36	0.070138	0.29755	0.766046	0.942164
1	29100	30100	49.4	No	No	No	No	1337	1337.26	-0.000275515	-0.00108427	0.999135	0.999135	1081	830.152	0.380918	1.87027	0.0614467	0.998432	47416	46717.4	0.0214141	0.13897	0.889474	0.98929	1628	1518.36	0.100587	0.431298	0.666252	0.91988
1	29200	30200	49.2	No	No	No	No	1480	1337.26	0.146322	0.606114	0.544439	0.999135	1117	830.152	0.428181	2.13868	0.0324619	0.998432	47786	46717.4	0.0326282	0.212572	0.831661	0.985132	1647	1518.36	0.117327	0.506039	0.612829	0.910106
1	29300	30300	49	No	No	No	No	1536	1337.26	0.199903	0.843898	0.398727	0.999135	1122	830.152	0.434624	2.17595	0.0295586	0.998432	48000	46717.4	0.0390746	0.255142	0.798613	0.984417	1663	1518.36	0.131275	0.56898	0.56937	0.905935
1	29400	30400	47.4	No	No	No	No	1615	1337.26	0.272259	1.17934	0.238262	0.999135	1129	830.152	0.443597	2.22815	0.0258708	0.998432	48403	46717.4	0.0511366	0.335309	0.737392	0.981685	1659	1518.36	0.1278	0.553245	0.580096	0.907356
1	29500	30500	48	No	No	No	No	1720	1337.26	0.363134	1.62519	0.104123	0.999135	1146	830.152	0.465159	2.35489	0.018528	0.998432	48728	46717.4	0.0607912	0.39996	0.689186	0.981685	1671	1518.36	0.138198	0.60045	0.548207	0.903619
1	29600	30600	48.1	No	No	No	No	1808	1337.26	0.43512	1.99885	0.0456248	0.999135	1177	830.152	0.503666	2.58602	0.00970903	0.998432	48626	46717.4	0.0577681	0.379669	0.704191	0.981685	1695	1518.36	0.158772	0.69486	0.487143	0.898569
1	29700	30700	48.8	No	No	No	No	1836	1337.26	0.457291	2.11774	0.0341971	0.999135	1175	830.152	0.501213	2.57111	0.0101373	0.998432	48886	46717.4	0.0654615	0.43139	0.666185	0.981685	1720	1518.36	0.179895	0.793204	0.427659	0.898569
1	29800	30800	49.2	No	No	No	No	1912	1337.26	0.515808	2.44045	0.0146691	0.783819	1207	830.152	0.539977	2.8097	0.00495881	0.679587	49292	46717.4	0.0773937	0.512153	0.608544	0.981685	1750	1518.36	0.204841	0.911216	0.362181	0.898569
1	29900	30900	50.6	No	No	No	No	1964	1337.26	0.55452	2.66125	0.00778521	0.537198	1180	830.152	0.507339	2.60839	0.0090969	0.998432	49176	46717.4	0.0739946	0.489078	0.624786	0.981685	1737	1518.36	0.194084	0.860078	0.389746	0.898569
1	30000	31000	52.2	No	No	No	No	2006	1337.26	0.585047	2.83958	0.00451725	0.390993	1159	830.152	0.481432	2.45182	0.0142136	0.998432	49583	46717.4	0.0858857	0.570041	0.56865	0.981685	1748	1518.36	0.203192	0.903349	0.366341	0.898569
1	30100	31100	53.4	No	No	No	No	2023	1337.26	0.597221	2.91177	0.0035939	0.336666	1146	830.152	0.465159	2.35489	0.018528	0.998432	49463	46717.4	0.0823899	0.54617	0.584949	0.981685	1743	1518.36	0.199059	0.88368	0.376869	0.898569
1	30200	31200	53.6	No	No	No	No	2045	1337.26	0.612826	3.00518	0.00265421	0.284562	1104	830.152	0.411292	2.04175	0.0411763	0.998432	49329	46717.4	0.0784762	0.519514	0.603403	0.981685	1731	1518.36	0.189092	0.836475	0.402888	0.898569
1	30300	31300	53.9	No	No	No	No	2073	1337.26	0.632445	3.12407	0.00178365	0.226608	1099	830.152	0.404743	2.00447	0.0450196	0.998432	49486	46717.4	0.0830606	0.550745	0.581809	0.981685	1730	1518.36	0.188258	0.832541	0.405103	0.898569
1	30400	31400	54.1	No	No	No	No	2094	1337.26	0.646986	3.21324	0.00131245	0.192793	1100	830.152	0.406055	2.01193	0.0442276	0.998432	49316	46717.4	0.078096	0.516928	0.605207	0.981685	1748	1518.36	0.203192	0.903349	0.366341	0.898569
1	30500	31500	53.2	No	No	No	No	2009	1337.26	0.587203	2.85232	0.00434011	0.380107	1051	830.152	0.340314	1.64659	0.0996416	0.998432	49146	46717.4	0.0731142	0.48311	0.629017	0.981685	1749	1518.36	0.204017	0.907283	0.364257	0.898569
1	30600	31600	53.5	No	No	No	No	1984	1337.26	0.569137	2.74617	0.00602958	0.458837	1062	830.152	0.355336	1.72861	0.0838794	0.998432	49267	46717.4	0.0766618	0.50718	0.612028	0.981685	1764	1518.36	0.216337	0.966289	0.3339	0.898569
1	30700	31700	51.9	No	No	No	No	1922	1337.26	0.523333	2.48291	0.0130315	0.727845	1032	830.152	0.313995	1.50493	0.132341	0.998432	49173	46717.4	0.0739065	0.488481	0.625209	0.981685	1754	1518.36	0.208135	0.926951	0.353952	0.898569
1	30800	31800	51.6	No	No	No	No	1878	1337.26	0.489922	2.29608	0.0216714	0.942024	1028	830.152	0.308392	1.47511	0.140183	0.998432	49571	46717.4	0.0855365	0.567654	0.57027	0.981685	1757	1518.36	0.210601	0.938753	0.347858	0.898569
1	30900	31900	52.3	No	No	No	No	1857	1337.26	0.473699	2.20691	0.0273204	0.999135	1011	830.152	0.284335	1.34836	0.177542	0.998432	49443	46717.4	0.0818065	0.542191	0.587687	0.981685	1743	1518.36	0.199059	0.88368	0.376869	0.898569
1	31000	32000	51.7	No	No	No	No	1811	1337.26	0.437512	2.01159	0.0442636	0.999135	1010	830.152	0.282907	1.34091	0.179951	0.998432	49235	46717.4	0.0757244	0.500815	0.616502	0.981685	1699	1518.36	0.162172	0.710595	0.477335	0.898569
1	31100	32100	50.9	No	No	No	No	1829	1337.26	0.45178	2.08802	0.0367963	0.999135	1040	830.152	0.325135	1.56458	0.117681	0.998432	50685	46717.4	0.117599	0.789256	0.429962	0.981685	1719	1518.36	0.179056	0.78927	0.429954	0.898569
1	31200	32200	51.3	No	No	No	No	1745	1337.26	0.383952	1.73134	0.083391	0.999135	1018	830.152	0.294289	1.40055	0.161348	0.998432	50164	46717.4	0.102693	0.685616	0.492955	0.981685	1707	1518.36	0.168949	0.742065	0.458048	0.898569
1	31300	32300	50.3	No	No	No	No	1687	1337.26	0.335185	1.48506	0.137527	0.999135	1010	830.152	0.282907	1.34091	0.179951	0.998432	49678	46717.4	0.0886473	0.588938	0.555903	0.981685	1695	1518.36	0.158772	0.69486	0.487143	0.898569
1	31400	32400	50	No	No	No	No	1622	1337.26	0.278499	1.20907	0.226638	0.999135	1010	830.152	0.282907	1.34091	0.179951	0.998432	49549	46717.4	0.0848961	0.563277	0.573246	0.981685	1718	1518.36	0.178216	0.785336	0.432256	0.898569
1	31500	32500	49.4	No	No	No	No	1515	1337.26	0.180043	0.754729	0.450412	0.999135	985	830.152	0.246747	1.15451	0.248291	0.998432	49994	46717.4	0.0977951	0.651799	0.514531	0.981685	1729	1518.36	0.187424	0.828608	0.407327	0.898569
1	31600	32600	48.9	No	No	No	No	1331	1337.26	-0.00676441	-0.0265611	0.97881	0.999135	1007	830.152	0.278615	1.31854	0.187323	0.998432	49117	46717.4	0.0722626	0.477342	0.633119	0.981685	1665	1518.36	0.133009	0.576847	0.564043	0.904848
1	31700	32700	49.4	No	No	No	No	1307	1337.26	-0.0330158	-0.128468	0.897778	0.999135	1009	830.152	0.281478	1.33345	0.182384	0.998432	49538	46717.4	0.0845758	0.561089	0.574737	0.981685	1695	1518.36	0.158772	0.69486	0.487143	0.898569
1	31800	32800	49.3	No	No	No	No	1319	1337.26	-0.0198304	-0.0775148	0.938214	0.999135	1045	830.152	0.332055	1.60186	0.109187	0.998432	49148	46717.4	0.0731729	0.483508	0.628735	0.981685	1666	1518.36	0.133875	0.580781	0.561388	0.904848
1	31900	32900	48.3	No	No	No	No	1328	1337.26	-0.0100198	-0.0392995	0.968652	0.999135	1031	830.152	0.312596	1.49748	0.134269	0.998432	48928	46717.4	0.0667005	0.439745	0.660122	0.981685	1686	1518.36	0.151091	0.659456	0.509603	0.900844
1	32000	33000	48.2	No	No	No	No	1319	1337.26	-0.0198304	-0.0775148	0.938214	0.999135	1014	830.152	0.288609	1.37073	0.170459	0.998432	48736	46717.4	0.061028	0.401551	0.688014	0.981685	1702	1518.36	0.164717	0.722396	0.470051	0.898569
1	32100	33100	48.2	No	No	No	No	1349	1337.26	0.0126154	0.0498694	0.960226	0.999135	999	830.152	0.267108	1.25889	0.208069	0.998432	48921	46717.4	0.0664941	0.438352	0.661131	0.981685	1714	1518.36	0.174853	0.769601	0.441536	0.898569
1	32200	33200	46.6	No	No	No	No	1325	1337.26	-0.0132826	-0.052038	0.958498	0.999135	995	830.152	0.26132	1.22907	0.219046	0.998432	49456	46717.4	0.0821857	0.544777	0.585907	0.981685	1759	1518.36	0.212242	0.94662	0.343832	0.898569
1	32300	33300	46	No	No	No	No	1286	1337.26	-0.0563843	-0.217637	0.827712	0.999135	977	830.152	0.234982	1.09486	0.273576	0.998432	48636	46717.4	0.0580648	0.381659	0.702715	0.981685	1711	1518.36	0.172326	0.7578	0.448571	0.898569
1	32400	33400	45.9	No	No	No	No	1326	1337.26	-0.0121942	-0.0477918	0.961882	0.999135	976	830.152	0.233505	1.08741	0.276856	0.998432	48639	46717.4	0.0581537	0.382255	0.702272	0.981685	1732	1518.36	0.189925	0.840409	0.400679	0.898569
1	32500	33500	46.2	No	No	No	No	1368	1337.26	0.0327933	0.130546	0.896134	0.999135	997	830.152	0.264217	1.24398	0.213507	0.998432	49369	46717.4	0.0796456	0.527471	0.597867	0.981685	1781	1518.36	0.230174	1.03316	0.301528	0.898569
1	32600	33600	46	No	No	No	No	1355	1337.26	0.0190179	0.0753463	0.939939	0.999135	998	830.152	0.265664	1.25144	0.210775	0.998432	48892	46717.4	0.0656386	0.432583	0.665317	0.981685	1758	1518.36	0.211421	0.942686	0.345841	0.898569
1	32700	33700	47.5	No	No	No	No	1354	1337.26	0.0179528	0.0711001	0.943318	0.999135	1001	830.152	0.269994	1.2738	0.202733	0.998432	49390	46717.4	0.0802591	0.531648	0.59497	0.981685	1747	1518.36	0.202366	0.899415	0.368432	0.898569
1	32800	33800	47.2	No	No	No	No	1326	1337.26	-0.0121942	-0.0477918	0.961882	0.999135	996	830.152	0.262769	1.23652	0.216264	0.998432	49279	46717.4	0.0770132	0.509567	0.610355	0.981685	1744	1518.36	0.199886	0.887614	0.374748	0.898569
1	32900	33900	47.8	No	No	No	No	1278	1337.26	-0.0653871	-0.251607	0.801345	0.999135	977	830.152	0.234982	1.09486	0.273576	0.998432	49054	46717.4	0.070411	0.464809	0.642068	0.981685	1720	1518.36	0.179895	0.793204	0.427659	0.898569
1	33000	34000	48.3	No	No	No	No	1351	1337.26	0.0147527	0.0583617	0.953461	0.999135	1016	830.152	0.291452	1.38564	0.165857	0.998432	49118	46717.4	0.072292	0.47754	0.632977	0.981685	1746	1518.36	0.20154	0.895481	0.37053	0.898569
1	33100	34100	48.5	No	No	No	No	1348	1337.26	0.0115455	0.0456233	0.963611	0.999135	997	830.152	0.264217	1.24398	0.213507	0.998432	49138	46717.4	0.0728793	0.481519	0.630148	0.981685	1776	1518.36	0.226118	1.01349	0.310824	0.898569
1	33200	34200	49.3	No	No	No	No	1351	1337.26	0.0147527	0.0583617	0.953461	0.999135	1003	830.152	0.272873	1.28872	0.197497	0.998432	48993	46717.4	0.0686158	0.452675	0.650783	0.981685	1748	1518.36	0.203192	0.903349	0.366341	0.898569
1	33300	34300	49.4	No	No	No	No	1428	1337.26	0.094721	0.385314	0.700004	0.999135	1063	830.152	0.356693	1.73606	0.0825527	0.998432	49330	46717.4	0.0785055	0.519713	0.603264	0.981685	1811	1518.36	0.254273	1.15118	0.24966	0.898569
1	33400	34400	49.4	No	No	No	No	1466	1337.26	0.13261	0.546668	0.584607	0.999135	1079	830.152	0.378247	1.85536	0.0635454	0.998432	48783	46717.4	0.0624187	0.410901	0.681145	0.981685	1797	1518.36	0.243077	1.0961	0.273034	0.898569
1	33500	34500	49.9	No	No	No	No	1452	1337.26	0.118766	0.487222	0.626101	0.999135	1086	830.152	0.387576	1.90755	0.0564499	0.998432	48559	46717.4	0.0557789	0.366341	0.71411	0.981685	1792	1518.36	0.239057	1.07643	0.281733	0.898569
1	33600	34600	49.5	No	No	No	No	1422	1337.26	0.0886465	0.359838	0.718969	0.999135	1122	830.152	0.434624	2.17595	0.0295586	0.998432	48870	46717.4	0.0649893	0.428207	0.6685	0.981685	1798	1518.36	0.243879	1.10004	0.271316	0.898569
1	33700	34700	49.2	No	No	No	No	1412	1337.26	0.0784651	0.317376	0.750958	0.999135	1109	830.152	0.417811	2.07903	0.0376146	0.998432	47875	46717.4	0.0353127	0.230277	0.817877	0.985132	1755	1518.36	0.208957	0.930885	0.351913	0.898569
1	33800	34800	50	No	No	No	No	1470	1337.26	0.136541	0.563652	0.572991	0.999135	1151	830.152	0.47144	2.39217	0.016749	0.998432	48302	46717.4	0.0481231	0.315218	0.752596	0.98251	1775	1518.36	0.225305	1.00956	0.312706	0.898569
1	33900	34900	50	No	No	No	No	1546	1337.26	0.209265	0.886359	0.375424	0.999135	1160	830.152	0.482677	2.45927	0.0139218	0.998432	48997	46717.4	0.0687336	0.453471	0.65021	0.981685	1807	1518.36	0.251083	1.13544	0.256191	0.898569
1	34000	35000	50.5	No	No	No	No	1563	1337.26	0.225043	0.958543	0.337789	0.999135	1139	830.152	0.45632	2.3027	0.0212955	0.998432	48057	46717.4	0.0407868	0.266481	0.789869	0.984377	1791	1518.36	0.238252	1.0725	0.283495	0.898569
1	34100	35100	50.4	No	No	No	No	1569	1337.26	0.23057	0.98402	0.325106	0.999135	1166	830.152	0.49012	2.50401	0.0122795	0.998432	48754	46717.4	0.0615608	0.405132	0.685381	0.981685	1846	1518.36	0.281889	1.28886	0.197448	0.898569
1	34200	35200	50.2	No	No	No	No	1547	1337.26	0.210198	0.890605	0.373141	0.999135	1133	830.152	0.4487	2.25797	0.0239476	0.998432	48840	46717.4	0.0641034	0.422239	0.67285	0.981685	1884	1518.36	0.311285	1.43834	0.150338	0.898569
1	34300	35300	50.8	No	No	No	No	1537	1337.26	0.200842	0.848144	0.396358	0.999135	1121	830.152	0.433338	2.1685	0.0301207	0.998432	48972	46717.4	0.0679973	0.448497	0.653794	0.981685	1886	1518.36	0.312816	1.44621	0.148119	0.898569
1	34400	35400	50.9	No	No	No	No	1530	1337.26	0.194257	0.818421	0.413117	0.999135	1139	830.152	0.45632	2.3027	0.0212955	0.998432	49088	46717.4	0.0714106	0.471573	0.637232	0.981685	1861	1518.36	0.293564	1.34786	0.177702	0.898569
1	34500	35500	50.6	No	No	No	No	1472	1337.26	0.138503	0.572145	0.567224	0.999135	1113	830.152	0.423005	2.10885	0.0349573	0.998432	49255	46717.4	0.0763104	0.504793	0.613704	0.981685	1874	1518.36	0.303607	1.399	0.161812	0.898569
1	34600	35600	51.1	No	No	No	No	1450	1337.26	0.116778	0.47873	0.632131	0.999135	1101	830.152	0.407366	2.01938	0.0434474	0.998432	49427	46717.4	0.0813395	0.539008	0.589881	0.981685	1850	1518.36	0.285012	1.30459	0.192032	0.898569
1	34700	35700	50.3	No	No	No	No	1409	1337.26	0.0753966	0.304638	0.760642	0.999135	1055	830.152	0.345795	1.67642	0.0936566	0.998432	49166	46717.4	0.0737012	0.487089	0.626195	0.981685	1840	1518.36	0.277192	1.26525	0.20578	0.898569
1	34800	35800	48.7	No	No	No	No	1368	1337.26	0.0327933	0.130546	0.896134	0.999135	1005	830.152	0.275747	1.30363	0.192361	0.998432	48945	46717.4	0.0672017	0.443126	0.657674	0.981685	1836	1518.36	0.274052	1.24952	0.211475	0.898569
1	34900	35900	47.4	No	No	No	No	1375	1337.26	0.0401566	0.160269	0.872669	0.999135	981	830.152	0.240877	1.12469	0.260721	0.998432	49429	46717.4	0.0813979	0.539406	0.589607	0.981685	1887	1518.36	0.313581	1.45014	0.147019	0.898569
1	35000	36000	46	No	No	No	No	1407	1337.26	0.0733473	0.296146	0.767119	0.999135	998	830.152	0.265664	1.25144	0.210775	0.998432	49902	46717.4	0.0951378	0.633498	0.526409	0.981685	1907	1518.36	0.328791	1.52882	0.12631	0.898569
1	35100	36100	45.9	No	No	No	No	1397	1337.26	0.063057	0.253684	0.79974	0.999135	1008	830.152	0.280047	1.32599	0.184842	0.998432	49940	46717.4	0.096236	0.641057	0.521486	0.981685	1914	1518.36	0.334077	1.55635	0.119624	0.898569
1	35200	36200	44.9	No	No	No	No	1438	1337.26	0.104789	0.427776	0.668814	0.999135	1023	830.152	0.301358	1.43783	0.150482	0.998432	50306	46717.4	0.106771	0.713863	0.475312	0.981685	1910	1518.36	0.331059	1.54062	0.12341	0.898569
1	35300	36300	44.3	No	No	No	No	1482	1337.26	0.14827	0.614606	0.538815	0.999135	1044	830.152	0.330673	1.5944	0.110846	0.998432	50599	46717.4	0.115149	0.772148	0.440027	0.981685	1893	1518.36	0.318161	1.47374	0.140551	0.898569
1	35400	36400	43.9	No	No	No	No	1490	1337.26	0.156037	0.648575	0.516613	0.999135	1031	830.152	0.312596	1.49748	0.134269	0.998432	50542	46717.4	0.113523	0.76081	0.446771	0.981685	1887	1518.36	0.313581	1.45014	0.147019	0.898569
1	35500	36500	43	No	No	No	No	1432	1337.26	0.0987565	0.402299	0.687464	0.999135	1010	830.152	0.282907	1.34091	0.179951	0.998432	50360	46717.4	0.108318	0.724605	0.468694	0.981685	1869	1518.36	0.299753	1.37933	0.167792	0.898569
1	35600	36600	43.3	No	No	No	No	1389	1337.26	0.0547716	0.219715	0.826093	0.999135	1002	830.152	0.271434	1.28126	0.200102	0.998432	50309	46717.4	0.106857	0.71446	0.474943	0.981685	1835	1518.36	0.273266	1.24559	0.212917	0.898569
1	35700	36700	43.6	No	No	No	No	1357	1337.26	0.0211457	0.0838385	0.933185	0.999135	1010	830.152	0.282907	1.34091	0.179951	0.998432	49690	46717.4	0.0889957	0.591326	0.554302	0.981685	1828	1518.36	0.267752	1.21805	0.223205	0.898569
1	35800	36800	44.7	No	No	No	No	1369	1337.26	0.0338475	0.134792	0.892776	0.999135	1059	830.152	0.351254	1.70624	0.0879634	0.998432	50056	46717.4	0.0995832	0.664132	0.506606	0.981685	1853	1518.36	0.287349	1.31639	0.188042	0.898569
1	35900	36900	44.7	No	No	No	No	1360	1337.26	0.0243317	0.096577	0.923062	0.999135	1069	830.152	0.364814	1.7808	0.0749455	0.998432	49354	46717.4	0.0792072	0.524487	0.59994	0.981685	1823	1518.36	0.263801	1.19838	0.230769	0.898569
1	36000	37000	44.5	No	No	No	No	1375	1337.26	0.0401566	0.160269	0.872669	0.999135	1104	830.152	0.411292	2.04175	0.0411763	0.998432	49542	46717.4	0.0846923	0.561885	0.574195	0.981685	1820	1518.36	0.261425	1.18658	0.235394	0.898569
1	36100	37100	44.6	No	No	No	No	1349	1337.26	0.0126154	0.0498694	0.960226	0.999135	1100	830.152	0.406055	2.01193	0.0442276	0.998432	49167	46717.4	0.0737305	0.487288	0.626054	0.981685	1770	1518.36	0.221236	0.989892	0.322227	0.898569
1	36200	37200	45.8	No	No	No	No	1318	1337.26	-0.0209246	-0.0817609	0.934837	0.999135	1090	830.152	0.39288	1.93737	0.0527002	0.998432	48925	46717.4	0.066612	0.439148	0.660554	0.981685	1729	1518.36	0.187424	0.828608	0.407327	0.898569
1	36300	37300	46.3	No	No	No	No	1272	1337.26	-0.0721763	-0.277083	0.781716	0.999135	1061	830.152	0.353976	1.72115	0.0852233	0.998432	48588	46717.4	0.0566402	0.37211	0.709811	0.981685	1711	1518.36	0.172326	0.7578	0.448571	0.898569
1	36400	37400	47	No	No	No	No	1275	1337.26	-0.0687777	-0.264345	0.791514	0.999135	1051	830.152	0.340314	1.64659	0.0996416	0.998432	47794	46717.4	0.0328697	0.214164	0.830419	0.985132	1668	1518.36	0.135606	0.588648	0.556097	0.904098
1	36500	37500	48.3	No	No	No	No	1273	1337.26	-0.0710426	-0.272837	0.784978	0.999135	1043	830.152	0.329291	1.58695	0.112525	0.998432	48005	46717.4	0.0392249	0.256137	0.797845	0.984417	1703	1518.36	0.165565	0.72633	0.467637	0.898569
1	36600	37600	48.2	No	No	No	No	1317	1337.26	-0.0220196	-0.0860071	0.931461	0.999135	1057	830.152	0.348527	1.69133	0.0907741	0.998432	47616	46717.4	0.0274866	0.178755	0.85813	0.986872	1674	1518.36	0.140786	0.612251	0.540372	0.902989
1	36700	37700	48.8	No	No	No	No	1343	1337.26	0.00618433	0.0243926	0.980539	0.999135	1074	830.152	0.371546	1.81808	0.0690524	0.998432	47804	46717.4	0.0331715	0.216153	0.828869	0.985132	1705	1518.36	0.167258	0.734197	0.462828	0.898569
1	36800	37800	49.3	No	No	No	No	1390	1337.26	0.0558099	0.223961	0.822788	0.999135	1081	830.152	0.380918	1.87027	0.0614467	0.998432	47492	46717.4	0.0237247	0.154088	0.87754	0.989264	1741	1518.36	0.197403	0.875813	0.381132	0.898569
1	36900	37900	49.6	No	No	No	No	1375	1337.26	0.0401566	0.160269	0.872669	0.999135	1071	830.152	0.36751	1.79571	0.0725408	0.998432	47620	46717.4	0.0276078	0.179551	0.857505	0.9867	1772	1518.36	0.222865	0.997759	0.318396	0.898569
1	37000	38000	50.4	No	No	No	No	1348	1337.26	0.0115455	0.0456233	0.963611	0.999135	1038	830.152	0.322358	1.54967	0.121221	0.998432	47222	46717.4	0.0154993	0.100379	0.920044	0.992823	1740	1518.36	0.196574	0.871879	0.383274	0.898569
1	37100	38100	49.8	No	No	No	No	1318	1337.26	-0.0209246	-0.0817609	0.934837	0.999135	1027	830.152	0.306988	1.46765	0.142198	0.998432	47087	46717.4	0.011369	0.0735237	0.941389	0.994942	1736	1518.36	0.193253	0.856144	0.391918	0.898569
1	37200	38200	49.2	No	No	No	No	1340	1337.26	0.00295802	0.0116542	0.990702	0.999135	1025	830.152	0.304176	1.45274	0.146295	0.998432	47520	46717.4	0.024575	0.159658	0.87315	0.988694	1750	1518.36	0.204841	0.911216	0.362181	0.898569
1	37300	38300	49	No	No	No	No	1340	1337.26	0.00295802	0.0116542	0.990702	0.999135	1030	830.152	0.311196	1.49002	0.136218	0.998432	46891	46717.4	0.00535122	0.0345344	0.972451	0.997833	1751	1518.36	0.205665	0.91515	0.360113	0.898569
1	37400	38400	49.2	No	No	No	No	1354	1337.26	0.0179528	0.0711001	0.943318	0.999135	1049	830.152	0.337566	1.63168	0.102747	0.998432	47071	46717.4	0.0108787	0.0703409	0.943922	0.994942	1797	1518.36	0.243077	1.0961	0.273034	0.898569
1	37500	38500	48.8	No	No	No	No	1368	1337.26	0.0327933	0.130546	0.896134	0.999135	1039	830.152	0.323747	1.55712	0.119441	0.998432	47352	46717.4	0.0194655	0.126239	0.899543	0.989609	1814	1518.36	0.256661	1.16298	0.244839	0.898569
1	37600	38600	48.3	No	No	No	No	1356	1337.26	0.0200822	0.0795924	0.936561	0.999135	1078	830.152	0.376909	1.8479	0.0646168	0.998432	47506	46717.4	0.0241499	0.156873	0.875345	0.988703	1817	1518.36	0.259045	1.17478	0.240083	0.898569
1	37700	38700	47.8	No	No	No	No	1289	1337.26	-0.0530227	-0.204899	0.837651	0.999135	1050	830.152	0.338941	1.63914	0.101185	0.998432	47716	46717.4	0.0305133	0.198648	0.842538	0.985595	1833	1518.36	0.271693	1.23772	0.215821	0.898569
1	37800	38800	48.1	No	No	No	No	1214	1337.26	-0.139507	-0.52336	0.600724	0.999135	1030	830.152	0.311196	1.49002	0.136218	0.998432	48579	46717.4	0.056373	0.37032	0.711144	0.981685	1850	1518.36	0.285012	1.30459	0.192032	0.898569
1	37900	38900	49.2	No	No	No	No	1225	1337.26	-0.126493	-0.476652	0.63361	0.999135	1002	830.152	0.271434	1.28126	0.200102	0.998432	48193	46717.4	0.0448638	0.293535	0.769113	0.983125	1822	1518.36	0.263009	1.19445	0.232303	0.898569
1	38000	39000	50	No	No	No	No	1242	1337.26	-0.10661	-0.404468	0.685869	0.999135	999	830.152	0.267108	1.25889	0.208069	0.998432	48348	46717.4	0.0494964	0.324368	0.745659	0.981713	1812	1518.36	0.255069	1.15511	0.248046	0.898569
1	38100	39100	49.9	No	No	No	No	1314	1337.26	-0.0253097	-0.0987455	0.92134	0.999135	1025	830.152	0.304176	1.45274	0.146295	0.998432	48676	46717.4	0.0592508	0.389616	0.696821	0.981685	1802	1518.36	0.247085	1.11577	0.26452	0.898569
1	38200	39200	49.7	No	No	No	No	1321	1337.26	-0.0176445	-0.0690225	0.944972	0.999135	1019	830.152	0.295706	1.40801	0.159129	0.998432	48301	46717.4	0.0480932	0.315019	0.752747	0.98251	1746	1518.36	0.20154	0.895481	0.37053	0.898569
1	38300	39300	51.2	No	No	No	No	1386	1337.26	0.0516523	0.206977	0.836028	0.999135	1032	830.152	0.313995	1.50493	0.132341	0.998432	49674	46717.4	0.0885311	0.588143	0.556436	0.981685	1787	1518.36	0.235026	1.05677	0.290619	0.898569
1	38400	39400	51.1	No	No	No	No	1387	1337.26	0.0526928	0.211223	0.832713	0.999135	1006	830.152	0.277182	1.31108	0.18983	0.998432	48956	46717.4	0.0675259	0.445315	0.656092	0.981685	1753	1518.36	0.207312	0.923018	0.355998	0.898569
1	38500	39500	51.1	No	No	No	No	1405	1337.26	0.0712952	0.287653	0.773612	0.999135	1027	830.152	0.306988	1.46765	0.142198	0.998432	49037	46717.4	0.0699109	0.461428	0.644492	0.981685	1743	1518.36	0.199059	0.88368	0.376869	0.898569
1	38600	39600	52.3	No	No	No	No	1394	1337.26	0.0599556	0.240946	0.809597	0.999135	1004	830.152	0.274311	1.29617	0.194916	0.998432	48553	46717.4	0.0556006	0.365148	0.715001	0.981685	1744	1518.36	0.199886	0.887614	0.374748	0.898569
1	38700	39700	52.2	No	No	No	No	1437	1337.26	0.103785	0.42353	0.671909	0.999135	1008	830.152	0.280047	1.32599	0.184842	0.998432	48170	46717.4	0.0441751	0.28896	0.772612	0.983125	1779	1518.36	0.228553	1.0253	0.305224	0.898569
1	38800	39800	51.7	No	No	No	No	1447	1337.26	0.11379	0.465991	0.641222	0.999135	985	830.152	0.246747	1.15451	0.248291	0.998432	47580	46717.4	0.0263954	0.171594	0.863757	0.987245	1746	1518.36	0.20154	0.895481	0.37053	0.898569
1	38900	39900	52	No	No	No	No	1478	1337.26	0.144371	0.597621	0.550093	0.999135	996	830.152	0.262769	1.23652	0.216264	0.998432	47033	46717.4	0.00971353	0.0627818	0.94994	0.99507	1720	1518.36	0.179895	0.793204	0.427659	0.898569
1	39000	40000	51.2	No	No	No	No	1471	1337.26	0.137522	0.567899	0.570104	0.999135	1028	830.152	0.308392	1.47511	0.140183	0.998432	46579	46717.4	-0.00428016	-0.0275302	0.978037	0.998415	1729	1518.36	0.187424	0.828608	0.407327	0.898569
1	39100	40100	52	No	No	No	No	1491	1337.26	0.157005	0.652821	0.513871	0.999135	1021	830.152	0.298535	1.42292	0.154759	0.998432	45850	46717.4	-0.0270381	-0.172547	0.863008	0.987245	1701	1518.36	0.163869	0.718462	0.472472	0.898569
1	39200	40200	52.9	No	No	No	No	1450	1337.26	0.116778	0.47873	0.632131	0.999135	1053	830.152	0.343057	1.66151	0.096612	0.998432	46150	46717.4	-0.0176292	-0.112869	0.910134	0.991262	1695	1518.36	0.158772	0.69486	0.487143	0.898569
1	39300	40300	51.5	No	No	No	No	1405	1337.26	0.0712952	0.287653	0.773612	0.999135	1041	830.152	0.326522	1.57204	0.115942	0.998432	45568	46717.4	-0.0359388	-0.228643	0.819146	0.985132	1696	1518.36	0.159623	0.698794	0.484681	0.898569
1	39400	40400	51.4	No	No	No	No	1415	1337.26	0.0815271	0.330115	0.741313	0.999135	1054	830.152	0.344427	1.66896	0.0951251	0.998432	45256	46717.4	-0.0458508	-0.290708	0.771275	0.983125	1715	1518.36	0.175695	0.773535	0.439206	0.898569
1	39500	40500	51.6	No	No	No	No	1373	1337.26	0.0380566	0.151777	0.879363	0.999135	1057	830.152	0.348527	1.69133	0.0907741	0.998432	44880	46717.4	-0.0578872	-0.365504	0.714735	0.981685	1757	1518.36	0.210601	0.938753	0.347858	0.898569
1	39600	40600	50.7	No	No	No	No	1362	1337.26	0.0264517	0.105069	0.916321	0.999135	1045	830.152	0.332055	1.60186	0.109187	0.998432	44606	46717.4	-0.066722	-0.420009	0.674479	0.981685	1728	1518.36	0.18659	0.824674	0.409557	0.898569
1	39700	40700	50.8	No	No	No	No	1319	1337.26	-0.0198304	-0.0775148	0.938214	0.999135	1057	830.152	0.348527	1.69133	0.0907741	0.998432	44956	46717.4	-0.0554461	-0.350386	0.726049	0.981685	1756	1518.36	0.209779	0.934819	0.349882	0.898569
1	39800	40800	51.2	No	No	No	No	1331	1337.26	-0.00676441	-0.0265611	0.97881	0.999135	1070	830.152	0.366163	1.78825	0.0737351	0.998432	46075	46717.4	-0.0199757	-0.127788	0.898316	0.9893	1791	1518.36	0.238252	1.0725	0.283495	0.898569
1	39900	40900	51.5	No	No	No	No	1314	1337.26	-0.0253097	-0.0987455	0.92134	0.999135	1077	830.152	0.37557	1.84044	0.0657031	0.998432	46281	46717.4	-0.0135398	-0.0868099	0.930823	0.994701	1778	1518.36	0.227742	1.02136	0.307083	0.898569
1	40000	41000	51.9	No	No	No	No	1341	1337.26	0.00403426	0.0159003	0.987314	0.999135	1084	830.152	0.384917	1.89263	0.0584065	0.998432	46975	46717.4	0.00793333	0.0512441	0.959131	0.996172	1824	1518.36	0.264592	1.20231	0.229242	0.898569
1	40100	41100	51.6	No	No	No	No	1422	1337.26	0.0886465	0.359838	0.718969	0.999135	1090	830.152	0.39288	1.93737	0.0527002	0.998432	47918	46717.4	0.0366079	0.23883	0.811237	0.984417	1861	1518.36	0.293564	1.34786	0.177702	0.898569
1	40200	41200	50.7	No	No	No	No	1469	1337.26	0.135559	0.559406	0.575885	0.999135	1089	830.152	0.391556	1.92991	0.0536175	0.998432	48449	46717.4	0.0525071	0.34446	0.730501	0.981685	1853	1518.36	0.287349	1.31639	0.188042	0.898569
1	40300	41300	51.4	No	No	No	No	1551	1337.26	0.213924	0.90759	0.364095	0.999135	1072	830.152	0.368857	1.80317	0.0713623	0.998432	48627	46717.4	0.0577978	0.379868	0.704043	0.981685	1859	1518.36	0.292013	1.34	0.180247	0.898569
1	40400	41400	51.7	No	No	No	No	1575	1337.26	0.236077	1.0095	0.312736	0.999135	1072	830.152	0.368857	1.80317	0.0713623	0.998432	48477	46717.4	0.0533406	0.35003	0.726317	0.981685	1860	1518.36	0.292789	1.34393	0.178971	0.898569
1	40500	41500	51.9	No	No	No	No	1584	1337.26	0.244297	1.04771	0.294771	0.999135	1096	830.152	0.4008	1.9821	0.0474676	0.998432	48676	46717.4	0.0592508	0.389616	0.696821	0.981685	1840	1518.36	0.277192	1.26525	0.20578	0.898569
1	40600	41600	53	No	No	No	No	1636	1337.26	0.290898	1.26851	0.204615	0.999135	1121	830.152	0.433338	2.1685	0.0301207	0.998432	48993	46717.4	0.0686158	0.452675	0.650783	0.981685	1832	1518.36	0.270906	1.23378	0.217283	0.898569
1	40700	41700	53.1	No	No	No	No	1669	1337.26	0.319709	1.40863	0.158943	0.999135	1134	830.152	0.449972	2.26542	0.0234867	0.998432	49390	46717.4	0.0802591	0.531648	0.59497	0.981685	1849	1518.36	0.284232	1.30066	0.193375	0.898569
1	40800	41800	53.3	No	No	No	No	1751	1337.26	0.388904	1.75682	0.0789489	0.999135	1134	830.152	0.449972	2.26542	0.0234867	0.998432	49501	46717.4	0.0834978	0.553729	0.579764	0.981685	1825	1518.36	0.265383	1.20625	0.227722	0.898569
1	40900	41900	51.8	No	No	No	No	1867	1337.26	0.481447	2.24937	0.024489	0.999135	1151	830.152	0.47144	2.39217	0.016749	0.998432	50068	46717.4	0.099929	0.666519	0.505079	0.981685	1869	1518.36	0.299753	1.37933	0.167792	0.898569
1	41000	42000	51.2	No	No	No	No	1916	1337.26	0.518823	2.45743	0.0139935	0.760064	1135	830.152	0.451244	2.27288	0.0230334	0.998432	49471	46717.4	0.0826232	0.547761	0.583856	0.981685	1860	1518.36	0.292789	1.34393	0.178971	0.898569
1	41100	42100	52.1	No	No	No	No	1884	1337.26	0.494524	2.32155	0.0202569	0.914095	1145	830.152	0.463899	2.34744	0.018903	0.998432	49627	46717.4	0.0871654	0.578793	0.562729	0.981685	1859	1518.36	0.292013	1.34	0.180247	0.898569
1	41200	42200	53.1	No	No	No	No	1905	1337.26	0.510516	2.41072	0.0159209	0.82828	1145	830.152	0.463899	2.34744	0.018903	0.998432	49762	46717.4	0.0910846	0.605648	0.544748	0.981685	1855	1518.36	0.288906	1.32426	0.185416	0.898569
1	41300	42300	53.5	No	No	No	No	1921	1337.26	0.522583	2.47866	0.0131876	0.73105	1148	830.152	0.467674	2.36981	0.0177974	0.998432	49695	46717.4	0.0891409	0.59232	0.553636	0.981685	1854	1518.36	0.288128	1.32033	0.186726	0.898569
1	41400	42400	54.1	No	No	No	No	1890	1337.26	0.499111	2.34703	0.0189237	0.883562	1140	830.152	0.457586	2.31016	0.0208793	0.998432	49657	46717.4	0.0880373	0.584761	0.558708	0.981685	1848	1518.36	0.283451	1.29672	0.194726	0.898569
1	41500	42500	54	No	No	No	No	1861	1337.26	0.476803	2.22389	0.0261556	0.999135	1131	830.152	0.446151	2.24306	0.0248931	0.998432	49026	46717.4	0.0695872	0.459239	0.646062	0.981685	1807	1518.36	0.251083	1.13544	0.256191	0.898569
1	41600	42600	53.6	No	No	No	No	1875	1337.26	0.487616	2.28334	0.0224104	0.957277	1132	830.152	0.447426	2.25051	0.0244164	0.998432	49172	46717.4	0.0738772	0.488282	0.62535	0.981685	1813	1518.36	0.255865	1.15904	0.246439	0.898569
1	41700	42700	53.9	No	No	No	No	1861	1337.26	0.476803	2.22389	0.0261556	0.999135	1102	830.152	0.408676	2.02684	0.0426789	0.998432	48843	46717.4	0.064192	0.422836	0.672415	0.981685	1826	1518.36	0.266173	1.21018	0.226209	0.898569
1	41800	42800	53.2	No	No	No	No	1835	1337.26	0.456505	2.11349	0.0345586	0.999135	1050	830.152	0.338941	1.63914	0.101185	0.998432	48697	46717.4	0.0598731	0.393793	0.693734	0.981685	1832	1518.36	0.270906	1.23378	0.217283	0.898569
1	41900	42900	54.5	No	No	No	No	1836	1337.26	0.457291	2.11774	0.0341971	0.999135	1077	830.152	0.37557	1.84044	0.0657031	0.998432	49037	46717.4	0.0699109	0.461428	0.644492	0.981685	1845	1518.36	0.281107	1.28492	0.198819	0.898569
1	42000	43000	55.5	No	No	No	No	1785	1337.26	0.416649	1.90119	0.0572776	0.999135	1081	830.152	0.380918	1.87027	0.0614467	0.998432	48768	46717.4	0.061975	0.407917	0.683335	0.981685	1842	1518.36	0.278759	1.27312	0.202975	0.898569
1	42100	43100	54.7	No	No	No	No	1703	1337.26	0.348803	1.553	0.120422	0.999135	1086	830.152	0.387576	1.90755	0.0564499	0.998432	48189	46717.4	0.044744	0.292739	0.769722	0.983125	1805	1518.36	0.249485	1.12757	0.2595	0.898569
1	42200	43200	55.1	No	No	No	No	1668	1337.26	0.318844	1.40439	0.160203	0.999135	1098	830.152	0.40343	1.99702	0.0458235	0.998432	47728	46717.4	0.0308761	0.201035	0.840671	0.985543	1774	1518.36	0.224492	1.00563	0.314595	0.898569
1	42300	43300	54	No	No	No	No	1628	1337.26	0.283826	1.23454	0.217001	0.999135	1084	830.152	0.384917	1.89263	0.0584065	0.998432	46723	46717.4	0.000173083	0.001115	0.99911	0.999809	1739	1518.36	0.195744	0.867945	0.385424	0.898569
1	42400	43400	53	No	No	No	No	1594	1337.26	0.253377	1.09017	0.275637	0.999135	1077	830.152	0.37557	1.84044	0.0657031	0.998432	46450	46717.4	-0.00828123	-0.0531915	0.957579	0.996008	1764	1518.36	0.216337	0.966289	0.3339	0.898569
1	42500	43500	53	No	No	No	No	1541	1337.26	0.204592	0.865128	0.386968	0.999135	1090	830.152	0.39288	1.93737	0.0527002	0.998432	46002	46717.4	-0.0222632	-0.14231	0.886835	0.989264	1768	1518.36	0.219605	0.982024	0.326088	0.898569
1	42600	43600	51.8	No	No	No	No	1499	1337.26	0.164725	0.68679	0.492215	0.999135	1076	830.152	0.37423	1.83299	0.0668043	0.998432	45439	46717.4	-0.0400287	-0.254305	0.79926	0.984417	1774	1518.36	0.224492	1.00563	0.314595	0.898569
1	42700	43700	51	No	No	No	No	1500	1337.26	0.165688	0.691037	0.489543	0.999135	1051	830.152	0.340314	1.64659	0.0996416	0.998432	45286	46717.4	-0.0448947	-0.28474	0.775843	0.983282	1789	1518.36	0.23664	1.06463	0.287042	0.898569
1	42800	43800	51.6	No	No	No	No	1532	1337.26	0.196141	0.826913	0.408286	0.999135	1086	830.152	0.387576	1.90755	0.0564499	0.998432	45712	46717.4	-0.0313869	-0.199998	0.841482	0.985543	1831	1518.36	0.270118	1.22985	0.218753	0.898569
1	42900	43900	51.3	No	No	No	No	1519	1337.26	0.183847	0.771713	0.440284	0.999135	1097	830.152	0.402115	1.98956	0.0466394	0.998432	45556	46717.4	-0.0363187	-0.231031	0.817291	0.985132	1805	1518.36	0.249485	1.12757	0.2595	0.898569
1	43000	44000	50.9	No	No	No	No	1518	1337.26	0.182897	0.767467	0.442804	0.999135	1088	830.152	0.39023	1.92246	0.0545482	0.998432	45730	46717.4	-0.0308189	-0.196418	0.844283	0.985762	1791	1518.36	0.238252	1.0725	0.283495	0.898569
1	43100	44100	50.7	No	No	No	No	1547	1337.26	0.210198	0.890605	0.373141	0.999135	1093	830.152	0.396845	1.95974	0.0500266	0.998432	45399	46717.4	-0.0412993	-0.262262	0.79312	0.984417	1771	1518.36	0.222051	0.993825	0.320308	0.898569
1	43200	44200	50.9	No	No	No	No	1571	1337.26	0.232408	0.992513	0.320948	0.999135	1106	830.152	0.413903	2.05666	0.0397187	0.998432	45719	46717.4	-0.031166	-0.198606	0.842571	0.985595	1769	1518.36	0.22042	0.985958	0.324154	0.898569
1	43300	44300	51.2	No	No	No	No	1551	1337.26	0.213924	0.90759	0.364095	0.999135	1104	830.152	0.411292	2.04175	0.0411763	0.998432	45844	46717.4	-0.0272269	-0.17374	0.86207	0.987245	1809	1518.36	0.252679	1.14331	0.252911	0.898569
1	43400	44400	50.6	No	No	No	No	1507	1337.26	0.172404	0.72076	0.471057	0.999135	1057	830.152	0.348527	1.69133	0.0907741	0.998432	45152	46717.4	-0.0491699	-0.311396	0.755499	0.98251	1792	1518.36	0.239057	1.07643	0.281733	0.898569
1	43500	44500	50.5	No	No	No	No	1538	1337.26	0.201781	0.85239	0.393998	0.999135	1050	830.152	0.338941	1.63914	0.101185	0.998432	45517	46717.4	-0.0375544	-0.238789	0.81127	0.984417	1791	1518.36	0.238252	1.0725	0.283495	0.898569
1	43600	44600	51.5	No	No	No	No	1575	1337.26	0.236077	1.0095	0.312736	0.999135	1092	830.152	0.395525	1.95228	0.0509048	0.998432	46365	46717.4	-0.0109237	-0.0701002	0.944114	0.994942	1824	1518.36	0.264592	1.20231	0.229242	0.898569
1	43700	44700	51.7	No	No	No	No	1583	1337.26	0.243386	1.04347	0.296732	0.999135	1084	830.152	0.384917	1.89263	0.0584065	0.998432	46442	46717.4	-0.00852972	-0.0547829	0.956311	0.995875	1791	1518.36	0.238252	1.0725	0.283495	0.898569
1	43800	44800	50.6	No	No	No	No	1496	1337.26	0.161835	0.674052	0.500278	0.999135	1052	830.152	0.341686	1.65405	0.0981175	0.998432	46589	46717.4	-0.00397046	-0.025541	0.979623	0.998415	1773	1518.36	0.223679	1.00169	0.316492	0.898569
1	43900	44900	49.5	No	No	No	No	1470	1337.26	0.136541	0.563652	0.572991	0.999135	1052	830.152	0.341686	1.65405	0.0981175	0.998432	46661	46717.4	-0.0017426	-0.0112184	0.991049	0.999354	1740	1518.36	0.196574	0.871879	0.383274	0.898569
1	44000	45000	48.5	No	No	No	No	1405	1337.26	0.0712952	0.287653	0.773612	0.999135	1013	830.152	0.287186	1.36327	0.172796	0.998432	46382	46717.4	-0.0103948	-0.0667184	0.946806	0.99507	1701	1518.36	0.163869	0.718462	0.472472	0.898569
1	44100	45100	49.2	No	No	No	No	1434	1337.26	0.10077	0.410791	0.681226	0.999135	1032	830.152	0.313995	1.50493	0.132341	0.998432	46615	46717.4	-0.00316556	-0.0203689	0.983749	0.998571	1696	1518.36	0.159623	0.698794	0.484681	0.898569
1	44200	45200	47.9	No	No	No	No	1373	1337.26	0.0380566	0.151777	0.879363	0.999135	1014	830.152	0.288609	1.37073	0.170459	0.998432	46596	46717.4	-0.00375371	-0.0241485	0.980734	0.998415	1706	1518.36	0.168104	0.738131	0.460435	0.898569
1	44300	45300	48.3	No	No	No	No	1345	1337.26	0.00833119	0.0328849	0.973766	0.999135	992	830.152	0.256964	1.2067	0.227547	0.998432	46360	46717.4	-0.0110793	-0.0710948	0.943322	0.994942	1698	1518.36	0.161323	0.706661	0.479777	0.898569
1	44400	45400	49.4	No	No	No	No	1355	1337.26	0.0190179	0.0753463	0.939939	0.999135	1007	830.152	0.278615	1.31854	0.187323	0.998432	46527	46717.4	-0.00589166	-0.0378743	0.969788	0.997615	1728	1518.36	0.18659	0.824674	0.409557	0.898569
1	44500	45500	48.9	No	No	No	No	1279	1337.26	-0.0642587	-0.24736	0.804629	0.999135	988	830.152	0.251135	1.17688	0.239244	0.998432	46286	46717.4	-0.0133839	-0.0858152	0.931613	0.994775	1673	1518.36	0.139924	0.608317	0.542977	0.902989
1	44600	45600	48.4	No	No	No	No	1300	1337.26	-0.0407634	-0.158191	0.874306	0.999135	1003	830.152	0.272873	1.28872	0.197497	0.998432	46247	46717.4	-0.0146	-0.0935733	0.925448	0.993404	1649	1518.36	0.119078	0.513907	0.607317	0.909997
1	44700	45700	48.9	No	No	No	No	1296	1337.26	-0.0452093	-0.175176	0.860941	0.999135	991	830.152	0.255509	1.19925	0.230432	0.998432	46283	46717.4	-0.0134774	-0.086412	0.931139	0.994752	1648	1518.36	0.118203	0.509973	0.61007	0.910106
1	44800	45800	49.9	No	No	No	No	1274	1337.26	-0.0699097	-0.268591	0.788244	0.999135	1012	830.152	0.285761	1.35582	0.175157	0.998432	46185	46717.4	-0.0165355	-0.105907	0.915656	0.992104	1643	1518.36	0.113819	0.490304	0.623918	0.91284
1	44900	45900	50.3	No	No	No	No	1255	1337.26	-0.0915876	-0.349268	0.726888	0.999135	1008	830.152	0.280047	1.32599	0.184842	0.998432	45641	46717.4	-0.0336294	-0.214122	0.830452	0.985132	1610	1518.36	0.084547	0.36049	0.71848	0.932336
1	45000	46000	51.2	No	No	No	No	1255	1337.26	-0.0915876	-0.349268	0.726888	0.999135	1008	830.152	0.280047	1.32599	0.184842	0.998432	46130	46717.4	-0.0182545	-0.116848	0.906981	0.990535	1641	1518.36	0.112062	0.482437	0.629496	0.91284
1	45100	46100	50.2	No	No	No	No	1231	1337.26	-0.119444	-0.451175	0.651863	0.999135	986	830.152	0.248211	1.16197	0.245249	0.998432	45258	46717.4	-0.045787	-0.29031	0.771579	0.983125	1602	1518.36	0.0773605	0.32902	0.74214	0.937451
1	45200	46200	50.5	No	No	No	No	1259	1337.26	-0.0869967	-0.332283	0.739675	0.999135	987	830.152	0.249674	1.16942	0.242233	0.998432	45503	46717.4	-0.0379982	-0.241574	0.809111	0.984417	1623	1518.36	0.0961494	0.411629	0.680611	0.922206
1	45300	46300	50.3	No	No	No	No	1235	1337.26	-0.114764	-0.434191	0.66415	0.999135	946	830.152	0.188464	0.863735	0.387733	0.998432	44985	46717.4	-0.0545158	-0.344617	0.730383	0.981685	1644	1518.36	0.114697	0.494238	0.621138	0.912832
1	45400	46400	49.5	No	No	No	No	1207	1337.26	-0.147849	-0.553082	0.580207	0.999135	956	830.152	0.203634	0.938293	0.348094	0.998432	44420	46717.4	-0.0727504	-0.457009	0.647664	0.981685	1622	1518.36	0.0952602	0.407696	0.683497	0.922654
1	45500	46500	51.2	No	No	No	No	1182	1337.26	-0.178045	-0.659236	0.509744	0.999135	964	830.152	0.215657	0.99794	0.318309	0.998432	44924	46717.4	-0.0564734	-0.356751	0.721278	0.981685	1643	1518.36	0.113819	0.490304	0.623918	0.91284
1	45600	46600	51.5	No	No	No	No	1171	1337.26	-0.191534	-0.705944	0.480223	0.999135	921	830.152	0.149825	0.67734	0.49819	0.998432	45183	46717.4	-0.0481798	-0.30523	0.760191	0.983125	1623	1518.36	0.0961494	0.411629	0.680611	0.922206
1	45700	46700	51.8	No	No	No	No	1271	1337.26	-0.0733109	-0.28133	0.778458	0.999135	950	830.152	0.194551	0.893558	0.371558	0.998432	45901	46717.4	-0.0254342	-0.162401	0.87099	0.988613	1715	1518.36	0.175695	0.773535	0.439206	0.898569
1	45800	46800	51.9	No	No	No	No	1301	1337.26	-0.039654	-0.153945	0.877653	0.999135	954	830.152	0.200613	0.923382	0.355808	0.998432	45453	46717.4	-0.0395843	-0.25152	0.801412	0.984417	1745	1518.36	0.200713	0.891548	0.372635	0.898569
1	45900	46900	52.5	No	No	No	No	1352	1337.26	0.0158202	0.0626078	0.950079	0.999135	977	830.152	0.234982	1.09486	0.273576	0.998432	46320	46717.4	-0.0123246	-0.0790518	0.936991	0.994942	1779	1518.36	0.228553	1.0253	0.305224	0.898569
1	46000	47000	51.4	No	No	No	No	1378	1337.26	0.0433009	0.173007	0.862646	0.999135	970	830.152	0.224608	1.04267	0.297099	0.998432	46300	46717.4	-0.0129476	-0.0830303	0.933827	0.994942	1769	1518.36	0.22042	0.985958	0.324154	0.898569
1	46100	47100	51.7	No	No	No	No	1340	1337.26	0.00295802	0.0116542	0.990702	0.999135	950	830.152	0.194551	0.893558	0.371558	0.998432	46947	46717.4	0.00707314	0.0456742	0.96357	0.996666	1788	1518.36	0.235833	1.0607	0.288827	0.898569
1	46200	47200	51.6	No	No	No	No	1327	1337.26	-0.0111066	-0.0435457	0.965267	0.999135	988	830.152	0.251135	1.17688	0.239244	0.998432	47087	46717.4	0.011369	0.0735237	0.941389	0.994942	1778	1518.36	0.227742	1.02136	0.307083	0.898569
1	46300	47300	51.1	No	No	No	No	1306	1337.26	-0.0341201	-0.132715	0.894419	0.999135	1001	830.152	0.269994	1.2738	0.202733	0.998432	46903	46717.4	0.00572038	0.0369215	0.970548	0.997701	1773	1518.36	0.223679	1.00169	0.316492	0.898569
1	46400	47400	51.5	No	No	No	No	1377	1337.26	0.0422536	0.168761	0.865984	0.999135	1044	830.152	0.330673	1.5944	0.110846	0.998432	47940	46717.4	0.0372701	0.243207	0.807845	0.984417	1807	1518.36	0.251083	1.13544	0.256191	0.898569
1	46500	47500	50.1	No	No	No	No	1421	1337.26	0.0876316	0.355591	0.722147	0.999135	1086	830.152	0.387576	1.90755	0.0564499	0.998432	47933	46717.4	0.0370594	0.241814	0.808924	0.984417	1745	1518.36	0.200713	0.891548	0.372635	0.898569
1	46600	47600	49.6	No	No	No	No	1437	1337.26	0.103785	0.42353	0.671909	0.999135	1057	830.152	0.348527	1.69133	0.0907741	0.998432	48324	46717.4	0.0487801	0.319594	0.749276	0.982358	1782	1518.36	0.230984	1.0371	0.299691	0.898569
1	46700	47700	47.9	No	No	No	No	1455	1337.26	0.121744	0.49996	0.617103	0.999135	1076	830.152	0.37423	1.83299	0.0668043	0.998432	47817	46717.4	0.0335638	0.218739	0.826853	0.985132	1768	1518.36	0.219605	0.982024	0.326088	0.898569
1	46800	47800	47.9	No	No	No	No	1477	1337.26	0.143395	0.593375	0.55293	0.999135	1099	830.152	0.404743	2.00447	0.0450196	0.998432	48050	46717.4	0.0405766	0.265089	0.790941	0.984377	1798	1518.36	0.243879	1.10004	0.271316	0.898569
1	46900	47900	47.1	No	No	No	No	1363	1337.26	0.0275106	0.109315	0.912952	0.999135	1096	830.152	0.4008	1.9821	0.0474676	0.998432	47670	46717.4	0.0291218	0.189497	0.849703	0.985846	1781	1518.36	0.230174	1.03316	0.301528	0.898569
1	47000	48000	48.6	No	No	No	No	1314	1337.26	-0.0253097	-0.0987455	0.92134	0.999135	1093	830.152	0.396845	1.95974	0.0500266	0.998432	47788	46717.4	0.0326886	0.21297	0.83135	0.985132	1772	1518.36	0.222865	0.997759	0.318396	0.898569
1	47100	48100	48.7	No	No	No	No	1231	1337.26	-0.119444	-0.451175	0.651863	0.999135	1074	830.152	0.371546	1.81808	0.0690524	0.998432	47185	46717.4	0.0143685	0.0930184	0.925889	0.993543	1739	1518.36	0.195744	0.867945	0.385424	0.898569
1	47200	48200	48.3	No	No	No	No	1213	1337.26	-0.140695	-0.527606	0.597773	0.999135	1065	830.152	0.359405	1.75097	0.0799503	0.998432	46391	46717.4	-0.0101149	-0.0649281	0.948231	0.99507	1683	1518.36	0.148522	0.647655	0.517208	0.900923
1	47300	48300	48.3	No	No	No	No	1234	1337.26	-0.115933	-0.438437	0.66107	0.999135	1066	830.152	0.360759	1.75843	0.0786743	0.998432	46907	46717.4	0.00584341	0.0377172	0.969913	0.997615	1722	1518.36	0.181571	0.801071	0.42309	0.898569
1	47400	48400	47.6	No	No	No	No	1261	1337.26	-0.0847067	-0.323791	0.746096	0.999135	1047	830.152	0.334813	1.61677	0.105928	0.998432	46555	46717.4	-0.0050237	-0.0323044	0.974229	0.998375	1684	1518.36	0.149378	0.651588	0.514667	0.900923
1	47500	48500	48.2	No	No	No	No	1285	1337.26	-0.0575066	-0.221884	0.824405	0.999135	1022	830.152	0.299947	1.43038	0.152609	0.998432	47154	46717.4	0.0134203	0.0868517	0.930789	0.994701	1705	1518.36	0.167258	0.734197	0.462828	0.898569
1	47600	48600	48.6	No	No	No	No	1267	1337.26	-0.0778585	-0.298314	0.765463	0.999135	990	830.152	0.254052	1.19179	0.233344	0.998432	46942	46717.4	0.00691948	0.0446796	0.964363	0.997103	1713	1518.36	0.174012	0.765667	0.443874	0.898569
1	47700	48700	49.5	No	No	No	No	1249	1337.26	-0.0985015	-0.374745	0.70785	0.999135	997	830.152	0.264217	1.24398	0.213507	0.998432	47083	46717.4	0.0112464	0.072728	0.942023	0.994942	1728	1518.36	0.18659	0.824674	0.409557	0.898569
1	47800	48800	48.7	No	No	No	No	1256	1337.26	-0.0904385	-0.345022	0.730078	0.999135	1009	830.152	0.281478	1.33345	0.182384	0.998432	47468	46717.4	0.0229954	0.149314	0.881306	0.989264	1732	1518.36	0.189925	0.840409	0.400679	0.898569
1	47900	48900	49.4	No	No	No	No	1301	1337.26	-0.039654	-0.153945	0.877653	0.999135	1019	830.152	0.295706	1.40801	0.159129	0.998432	47771	46717.4	0.0321753	0.209588	0.833989	0.985132	1752	1518.36	0.206489	0.919084	0.358052	0.898569
1	48000	49000	48.6	No	No	No	No	1346	1337.26	0.00940343	0.037131	0.970381	0.999135	1019	830.152	0.295706	1.40801	0.159129	0.998432	47772	46717.4	0.0322055	0.209787	0.833834	0.985132	1757	1518.36	0.210601	0.938753	0.347858	0.898569
1	48100	49100	49	No	No	No	No	1472	1337.26	0.138503	0.572145	0.567224	0.999135	1041	830.152	0.326522	1.57204	0.115942	0.998432	48927	46717.4	0.066671	0.439546	0.660266	0.981685	1789	1518.36	0.23664	1.06463	0.287042	0.898569
1	48200	49200	50	No	No	No	No	1546	1337.26	0.209265	0.886359	0.375424	0.999135	1041	830.152	0.326522	1.57204	0.115942	0.998432	49348	46717.4	0.0790318	0.523293	0.60077	0.981685	1775	1518.36	0.225305	1.00956	0.312706	0.898569
1	48300	49300	50.4	No	No	No	No	1580	1337.26	0.24065	1.03073	0.302668	0.999135	1044	830.152	0.330673	1.5944	0.110846	0.998432	49412	46717.4	0.0809016	0.536024	0.591942	0.981685	1775	1518.36	0.225305	1.00956	0.312706	0.898569
1	48400	49400	51	No	No	No	No	1634	1337.26	0.289133	1.26002	0.207662	0.999135	1044	830.152	0.330673	1.5944	0.110846	0.998432	50340	46717.4	0.107745	0.720627	0.471139	0.981685	1784	1518.36	0.232602	1.04496	0.29604	0.898569
1	48500	49500	51.2	No	No	No	No	1655	1337.26	0.307556	1.34919	0.177276	0.999135	1042	830.152	0.327907	1.57949	0.114223	0.998432	50625	46717.4	0.11589	0.77732	0.43697	0.981685	1789	1518.36	0.23664	1.06463	0.287042	0.898569
1	48600	49600	51	No	No	No	No	1647	1337.26	0.300566	1.31522	0.188436	0.999135	1080	830.152	0.379583	1.86281	0.0624888	0.998432	50984	46717.4	0.126085	0.848735	0.396029	0.981685	1806	1518.36	0.250284	1.13151	0.257842	0.898569
1	48700	49700	51.9	No	No	No	No	1651	1337.26	0.304065	1.3322	0.182793	0.999135	1126	830.152	0.439759	2.20578	0.0273995	0.998432	51555	46717.4	0.142153	0.962321	0.335888	0.981685	1837	1518.36	0.274838	1.25345	0.210041	0.898569
1	48800	49800	52.9	No	No	No	No	1673	1337.26	0.323162	1.42562	0.153978	0.999135	1142	830.152	0.460114	2.32507	0.0200682	0.998432	51257	46717.4	0.133789	0.903041	0.366504	0.981685	1811	1518.36	0.254273	1.15118	0.24966	0.898569
1	48900	49900	52.8	No	No	No	No	1646	1337.26	0.299689	1.31097	0.189867	0.999135	1126	830.152	0.439759	2.20578	0.0273995	0.998432	50904	46717.4	0.123819	0.832821	0.404946	0.981685	1793	1518.36	0.239862	1.08037	0.279978	0.898569
1	49000	50000	52.9	No	No	No	No	1698	1337.26	0.344561	1.53177	0.125579	0.999135	1135	830.152	0.451244	2.27288	0.0230334	0.998432	51207	46717.4	0.132381	0.893095	0.371806	0.981685	1837	1518.36	0.274838	1.25345	0.210041	0.898569
1	49100	50100	51.5	No	No	No	No	1614	1337.26	0.271366	1.1751	0.239956	0.999135	1100	830.152	0.406055	2.01193	0.0442276	0.998432	47496	46717.4	0.0238462	0.154884	0.876913	0.989217	1825	1518.36	0.265383	1.20625	0.227722	0.898569
1	49200	50200	51.7	No	No	No	No	1564	1337.26	0.225966	0.96279	0.335653	0.999135	1114	830.152	0.424301	2.11631	0.0343186	0.998432	50718	46717.4	0.118538	0.795821	0.426136	0.981685	1803	1518.36	0.247886	1.11971	0.262839	0.898569
1	49300	50300	52	No	No	No	No	1459	1337.26	0.125705	0.516945	0.605195	0.999135	1112	830.152	0.421709	2.1014	0.0356061	0.998432	50100	46717.4	0.100851	0.672885	0.501021	0.981685	1762	1518.36	0.2147	0.958422	0.33785	0.898569
1	49400	50400	52.7	No	No	No	No	1417	1337.26	0.0835648	0.338607	0.734906	0.999135	1088	830.152	0.39023	1.92246	0.0545482	0.998432	48863	46717.4	0.0647826	0.426815	0.669514	0.981685	1740	1518.36	0.196574	0.871879	0.383274	0.898569
1	49500	50500	52.4	No	No	No	No	1346	1337.26	0.00940343	0.037131	0.970381	0.999135	1093	830.152	0.396845	1.95974	0.0500266	0.998432	47879	46717.4	0.0354332	0.231072	0.817259	0.985132	1705	1518.36	0.167258	0.734197	0.462828	0.898569
1	49600	50600	52.5	No	No	No	No	1313	1337.26	-0.0264081	-0.102992	0.91797	0.999135	1079	830.152	0.378247	1.85536	0.0635454	0.998432	47417	46717.4	0.0214446	0.139169	0.889317	0.98929	1717	1518.36	0.177376	0.781402	0.434566	0.898569
1	49700	50700	52	No	No	No	No	1257	1337.26	-0.0892903	-0.340775	0.733273	0.999135	1057	830.152	0.348527	1.69133	0.0907741	0.998432	46224	46717.4	-0.0153177	-0.0981486	0.921814	0.993129	1678	1518.36	0.144229	0.627986	0.530013	0.901317
1	49800	50800	50.3	No	No	No	No	1199	1337.26	-0.157443	-0.587052	0.557169	0.999135	1022	830.152	0.299947	1.43038	0.152609	0.998432	45024	46717.4	-0.0532656	-0.336859	0.736223	0.981685	1671	1518.36	0.138198	0.60045	0.548207	0.903619
1	49900	50900	51.3	No	No	No	No	1180	1337.26	-0.180488	-0.667728	0.504307	0.999135	979	830.152	0.237933	1.10978	0.267095	0.998432	44184	46717.4	-0.0804358	-0.503956	0.614293	0.981685	1681	1518.36	0.146806	0.639787	0.522311	0.900923
1	50000	51000	52.3	No	No	No	No	1166	1337.26	-0.197707	-0.727174	0.467119	0.999135	948	830.152	0.191511	0.878647	0.379593	0.998432	43927	46717.4	-0.0888519	-0.555079	0.57884	0.981685	1684	1518.36	0.149378	0.651588	0.514667	0.900923
1	50100	51100	53.1	No	No	No	No	1126	1337.26	-0.248068	-0.89702	0.369708	0.999135	946	830.152	0.188464	0.863735	0.387733	0.998432	43951	46717.4	-0.0880638	-0.550305	0.58211	0.981685	1711	1518.36	0.172326	0.7578	0.448571	0.898569
1	50200	51200	51.8	No	No	No	No	1139	1337.26	-0.231507	-0.84182	0.399889	0.999135	944	830.152	0.185411	0.848824	0.395979	0.998432	43415	46717.4	-0.105766	-0.656929	0.511227	0.981685	1681	1518.36	0.146806	0.639787	0.522311	0.900923
1	50300	51300	50.9	No	No	No	No	1198	1337.26	-0.158647	-0.591298	0.554321	0.999135	919	830.152	0.146689	0.662429	0.507696	0.998432	43911	46717.4	-0.0893774	-0.558262	0.576665	0.981685	1679	1518.36	0.145089	0.63192	0.527439	0.900923
1	50400	51400	50.5	No	No	No	No	1239	1337.26	-0.110099	-0.417206	0.676528	0.999135	916	830.152	0.141971	0.640061	0.522133	0.998432	44466	46717.4	-0.0712572	-0.447859	0.654255	0.981685	1702	1518.36	0.164717	0.722396	0.470051	0.898569
1	50500	51500	50	No	No	No	No	1202	1337.26	-0.153838	-0.574313	0.565756	0.999135	889	830.152	0.0988071	0.438755	0.660839	0.998432	44414	46717.4	-0.0729453	-0.458203	0.646807	0.981685	1740	1518.36	0.196574	0.871879	0.383274	0.898569
1	50600	51600	50.2	No	No	No	No	1183	1337.26	-0.176825	-0.65499	0.512474	0.999135	861	830.152	0.0526369	0.229993	0.818097	0.998432	44272	46717.4	-0.0775653	-0.48645	0.626648	0.981685	1746	1518.36	0.20154	0.895481	0.37053	0.898569
1	50700	51700	49.5	No	No	No	No	1186	1337.26	-0.173171	-0.642251	0.52071	0.999135	811	830.152	-0.0336744	-0.142797	0.886451	0.998432	44401	46717.4	-0.0733677	-0.460789	0.64495	0.981685	1747	1518.36	0.202366	0.899415	0.368432	0.898569
1	50800	51800	50.1	No	No	No	No	1203	1337.26	-0.152638	-0.570067	0.568632	0.999135	828	830.152	-0.00374554	-0.0160483	0.987196	0.998432	45037	46717.4	-0.0528491	-0.334273	0.738174	0.981685	1741	1518.36	0.197403	0.875813	0.381132	0.898569
1	50900	51900	49	No	No	No	No	1228	1337.26	-0.122964	-0.463914	0.64271	0.999135	847	830.152	0.0289857	0.125612	0.900039	0.998432	45499	46717.4	-0.038125	-0.242369	0.808494	0.984417	1757	1518.36	0.210601	0.938753	0.347858	0.898569
1	51000	52000	48.3	No	No	No	No	1274	1337.26	-0.0699097	-0.268591	0.788244	0.999135	873	830.152	0.0726053	0.319462	0.749376	0.998432	45971	46717.4	-0.0232358	-0.148477	0.881967	0.989264	1789	1518.36	0.23664	1.06463	0.287042	0.898569
1	51100	52100	49.1	No	No	No	No	1289	1337.26	-0.0530227	-0.204899	0.837651	0.999135	894	830.152	0.106899	0.476034	0.63405	0.998432	46424	46717.4	-0.00908899	-0.0583636	0.953459	0.995461	1782	1518.36	0.230984	1.0371	0.299691	0.898569
1	51200	52200	50.4	No	No	No	No	1323	1337.26	-0.0154619	-0.0605302	0.951733	0.999135	926	830.152	0.157636	0.714619	0.474844	0.998432	46899	46717.4	0.00559734	0.0361258	0.971182	0.997701	1751	1518.36	0.205665	0.91515	0.360113	0.898569
1	51300	52300	50.6	No	No	No	No	1334	1337.26	-0.00351631	-0.0138227	0.988971	0.999135	938	830.152	0.176212	0.804089	0.421346	0.998432	47390	46717.4	0.0206228	0.133798	0.893562	0.98929	1788	1518.36	0.235833	1.0607	0.288827	0.898569
1	51400	52400	50.5	No	No	No	No	1328	1337.26	-0.0100198	-0.0392995	0.968652	0.999135	960	830.152	0.209658	0.968116	0.332986	0.998432	47124	46717.4	0.0125022	0.0808839	0.935534	0.994942	1751	1518.36	0.205665	0.91515	0.360113	0.898569
1	51500	52500	50.3	No	No	No	No	1359	1337.26	0.0232705	0.0923308	0.926435	0.999135	1002	830.152	0.271434	1.28126	0.200102	0.998432	47736	46717.4	0.0311179	0.202626	0.839427	0.985543	1770	1518.36	0.221236	0.989892	0.322227	0.898569
1	51600	52600	49.1	No	No	No	No	1363	1337.26	0.0275106	0.109315	0.912952	0.999135	1027	830.152	0.306988	1.46765	0.142198	0.998432	47183	46717.4	0.0143073	0.0926205	0.926205	0.993568	1753	1518.36	0.207312	0.923018	0.355998	0.898569
1	51700	52700	49.6	No	No	No	No	1410	1337.26	0.0764202	0.308884	0.75741	0.999135	1029	830.152	0.309795	1.48257	0.13819	0.998432	47515	46717.4	0.0244232	0.158664	0.873934	0.988694	1804	1518.36	0.248686	1.12364	0.261166	0.898569
1	51800	52800	49.1	No	No	No	No	1448	1337.26	0.114787	0.470237	0.638186	0.999135	1078	830.152	0.376909	1.8479	0.0646168	0.998432	47162	46717.4	0.0136651	0.0884431	0.929525	0.994427	1786	1518.36	0.234218	1.05283	0.292418	0.898569
1	51900	52900	48.7	No	No	No	No	1473	1337.26	0.139482	0.576391	0.564351	0.999135	1097	830.152	0.402115	1.98956	0.0466394	0.998432	47293	46717.4	0.0176668	0.114502	0.90884	0.991175	1823	1518.36	0.263801	1.19838	0.230769	0.898569
1	52000	53000	48.9	No	No	No	No	1435	1337.26	0.101776	0.415037	0.678114	0.999135	1092	830.152	0.395525	1.95228	0.0509048	0.998432	46940	46717.4	0.00685802	0.0442817	0.96468	0.997152	1827	1518.36	0.266963	1.21412	0.224704	0.898569
1	52100	53100	48.2	No	No	No	No	1396	1337.26	0.062024	0.249438	0.803022	0.999135	1099	830.152	0.404743	2.00447	0.0450196	0.998432	46915	46717.4	0.00608944	0.0393086	0.968644	0.997615	1819	1518.36	0.260632	1.18265	0.23695	0.898569
1	52200	53200	47.2	No	No	No	No	1319	1337.26	-0.0198304	-0.0775148	0.938214	0.999135	1083	830.152	0.383585	1.88518	0.0594057	0.998432	46211	46717.4	-0.0157235	-0.100735	0.919761	0.992823	1796	1518.36	0.242274	1.09217	0.274759	0.898569
1	52300	53300	47.4	No	No	No	No	1270	1337.26	-0.0744465	-0.285576	0.775203	0.999135	1085	830.152	0.386247	1.90009	0.0574212	0.998432	46474	46717.4	-0.007536	-0.0484173	0.961384	0.996666	1789	1518.36	0.23664	1.06463	0.287042	0.898569
1	52400	53400	46.1	No	No	No	No	1278	1337.26	-0.0653871	-0.251607	0.801345	0.999135	1120	830.152	0.432051	2.16104	0.030692	0.998432	46300	46717.4	-0.0129476	-0.0830303	0.933827	0.994942	1815	1518.36	0.257456	1.16691	0.243246	0.898569
1	52500	53500	45.3	No	No	No	No	1261	1337.26	-0.0847067	-0.323791	0.746096	0.999135	1153	830.152	0.473944	2.40708	0.0160805	0.998432	46514	46717.4	-0.00629482	-0.0404603	0.967726	0.997529	1838	1518.36	0.275623	1.25739	0.208614	0.898569
1	52600	53600	45.5	No	No	No	No	1300	1337.26	-0.0407634	-0.158191	0.874306	0.999135	1142	830.152	0.460114	2.32507	0.0200682	0.998432	46291	46717.4	-0.0132281	-0.0848206	0.932404	0.994775	1857	1518.36	0.29046	1.33213	0.182818	0.898569
1	52700	53700	44	No	No	No	No	1327	1337.26	-0.0111066	-0.0435457	0.965267	0.999135	1119	830.152	0.430762	2.15359	0.0312725	0.998432	45788	46717.4	-0.0289903	-0.18488	0.853323	0.986028	1888	1518.36	0.314345	1.45407	0.145926	0.898569
1	52800	53800	43.2	No	No	No	No	1361	1337.26	0.0253921	0.100823	0.919691	0.999135	1130	830.152	0.444875	2.2356	0.0253779	0.998432	46513	46717.4	-0.00632583	-0.0406593	0.967568	0.997529	1897	1518.36	0.321206	1.48948	0.136361	0.898569
1	52900	53900	43.3	No	No	No	No	1279	1337.26	-0.0642587	-0.24736	0.804629	0.999135	1112	830.152	0.421709	2.1014	0.0356061	0.998432	46449	46717.4	-0.00831229	-0.0533905	0.957421	0.996008	1850	1518.36	0.285012	1.30459	0.192032	0.898569
1	53000	54000	43.5	No	No	No	No	1170	1337.26	-0.192766	-0.71019	0.477587	0.999135	1121	830.152	0.433338	2.1685	0.0301207	0.998432	46627	46717.4	-0.00279422	-0.0179818	0.985653	0.998571	1832	1518.36	0.270906	1.23378	0.217283	0.898569
1	53100	54100	44.7	No	No	No	No	1112	1337.26	-0.266118	-0.956466	0.338837	0.999135	1084	830.152	0.384917	1.89263	0.0584065	0.998432	46707	46717.4	-0.000321043	-0.0020678	0.99835	0.999809	1812	1518.36	0.255069	1.15511	0.248046	0.898569
1	53200	54200	45.8	No	No	No	No	1078	1337.26	-0.310918	-1.10083	0.270969	0.999135	1069	830.152	0.364814	1.7808	0.0749455	0.998432	46320	46717.4	-0.0123246	-0.0790518	0.936991	0.994942	1766	1518.36	0.217972	0.974157	0.329979	0.898569
1	53300	54300	45.4	No	No	No	No	1100	1337.26	-0.281771	-1.00742	0.313733	0.999135	1066	830.152	0.360759	1.75843	0.0786743	0.998432	46547	46717.4	-0.00527164	-0.0338958	0.97296	0.99801	1797	1518.36	0.243077	1.0961	0.273034	0.898569
1	53400	54400	47.2	No	No	No	No	1077	1337.26	-0.312257	-1.10508	0.269125	0.999135	1057	830.152	0.348527	1.69133	0.0907741	0.998432	46660	46717.4	-0.00177352	-0.0114173	0.990891	0.999354	1770	1518.36	0.221236	0.989892	0.322227	0.898569
1	53500	54500	47.9	No	No	No	No	1072	1337.26	-0.31897	-1.12631	0.260034	0.999135	1077	830.152	0.37557	1.84044	0.0657031	0.998432	46202	46717.4	-0.0160045	-0.102525	0.91834	0.992758	1722	1518.36	0.181571	0.801071	0.42309	0.898569
1	53600	54600	49.3	No	No	No	No	1004	1337.26	-0.413516	-1.41505	0.157054	0.999135	1039	830.152	0.323747	1.55712	0.119441	0.998432	45676	46717.4	-0.0325235	-0.20716	0.835885	0.985132	1680	1518.36	0.145948	0.635853	0.524872	0.900923
1	53700	54700	51	No	No	No	No	934	1337.26	-0.517781	-1.71228	0.0868453	0.999135	1009	830.152	0.281478	1.33345	0.182384	0.998432	44960	46717.4	-0.0553178	-0.34959	0.726647	0.981685	1622	1518.36	0.0952602	0.407696	0.683497	0.922654
1	53800	54800	52.7	No	No	No	No	826	1337.26	-0.695061	-2.17086	0.0299416	0.999135	985	830.152	0.246747	1.15451	0.248291	0.998432	44379	46717.4	-0.0740827	-0.465165	0.641813	0.981685	1576	1518.36	0.0537539	0.226743	0.820624	0.955164
1	53900	54900	53.4	No	No	No	No	685	1337.26	-0.965099	-2.76957	0.00561308	0.440738	959	830.152	0.208155	0.960661	0.336723	0.998432	43841	46717.4	-0.0916791	-0.572187	0.567195	0.981685	1527	1518.36	0.00818642	0.0339887	0.972886	0.993638
1	54000	55000	53.4	No	No	No	No	582	1337.26	-1.20018	-3.20692	0.00134164	0.192793	926	830.152	0.157636	0.714619	0.474844	0.998432	42630	46717.4	-0.132091	-0.813085	0.416169	0.981685	1476	1518.36	-0.0408209	-0.166633	0.867659	0.968493
1	54100	55100	53.1	No	No	No	No	568	1337.26	-1.23531	-3.26637	0.00108937	0.17153	892	830.152	0.103667	0.461122	0.644711	0.998432	42059	46717.4	-0.151545	-0.926671	0.354097	0.981685	1465	1518.36	-0.051613	-0.209904	0.833742	0.959172
1	54200	55200	52.2	No	No	No	No	589	1337.26	-1.18294	-3.1772	0.00148706	0.203441	876	830.152	0.0775546	0.34183	0.732479	0.998432	41353	46717.4	-0.175968	-1.06711	0.285921	0.981685	1446	1518.36	-0.0704461	-0.284646	0.775916	0.944047
1	54300	55300	53.3	No	No	No	No	604	1337.26	-1.14665	-3.1135	0.00184879	0.22995	873	830.152	0.0726053	0.319462	0.749376	0.998432	41010	46717.4	-0.187984	-1.13534	0.256231	0.981685	1466	1518.36	-0.0506285	-0.20597	0.836814	0.95961
1	54400	55400	53	No	No	No	No	675	1337.26	-0.986316	-2.81203	0.00492301	0.40821	888	830.152	0.0971834	0.431299	0.666251	0.998432	41333	46717.4	-0.176666	-1.07109	0.284129	0.981685	1491	1518.36	-0.0262334	-0.107627	0.914292	0.979937
1	54500	55500	53.6	No	No	No	No	858	1337.26	-0.640225	-2.03499	0.0418523	0.999135	908	830.152	0.129316	0.580415	0.561635	0.998432	41919	46717.4	-0.156356	-0.954521	0.33982	0.981685	1533	1518.36	0.0138441	0.0575912	0.954074	0.98969
1	54600	55600	51	No	No	No	No	1131	1337.26	-0.241676	-0.875789	0.381145	0.999135	947	830.152	0.189988	0.871191	0.38365	0.998432	43998	46717.4	-0.0865219	-0.540956	0.588538	0.981685	1744	1518.36	0.199886	0.887614	0.374748	0.898569
1	54700	55700	49.4	No	No	No	No	1345	1337.26	0.00833119	0.0328849	0.973766	0.999135	1056	830.152	0.347162	1.68387	0.0922063	0.998432	49429	46717.4	0.0813979	0.539406	0.589607	0.981685	2051	1518.36	0.433814	2.09528	0.0361464	0.898569
1	54800	55800	48.5	No	No	No	No	1419	1337.26	0.0855996	0.347099	0.728517	0.999135	1135	830.152	0.451244	2.27288	0.0230334	0.998432	53366	46717.4	0.191961	1.32257	0.185977	0.981685	2217	1518.36	0.546095	2.74828	0.00599087	0.898569
1	54900	55900	48.4	No	No	No	No	1425	1337.26	0.0916869	0.372576	0.709464	0.999135	1163	830.152	0.486403	2.48164	0.0130778	0.998432	54841	46717.4	0.231295	1.61599	0.106097	0.981685	2342	1518.36	0.625227	3.24	0.0011953	0.283065
1	55000	56000	47.2	No	No	No	No	1418	1337.26	0.0845826	0.342853	0.731709	0.999135	1187	830.152	0.515872	2.66058	0.00780059	0.934871	56430	46717.4	0.272503	1.93208	0.0533496	0.981685	2396	1518.36	0.658114	3.45242	0.000555575	0.141777
1	55100	56100	46.7	No	No	No	No	1425	1337.26	0.0916869	0.372576	0.709464	0.999135	1194	830.152	0.524355	2.71277	0.0066723	0.840483	57961	46717.4	0.311123	2.23663	0.0253102	0.981685	2460	1518.36	0.696145	3.70418	0.000212072	0.0705367
1	55200	56200	47.5	No	No	No	Yes	1444	1337.26	0.110796	0.453253	0.650367	0.999135	1263	830.152	0.605406	3.22722	0.00124999	0.225623	60937	46717.4	0.383359	2.82864	0.00467469	0.446388	2543	1518.36	0.744018	4.03069	5.56e-05	0.0205787
1	55300	56300	46.8	No	No	No	Yes	1445	1337.26	0.111795	0.457499	0.647313	0.999135	1288	830.152	0.633684	3.41362	0.000641068	0.135549	62536	46717.4	0.420727	3.14672	0.00165115	0.184443	2592	1518.36	0.771552	4.22344	2.41e-05	0.010474
1	55400	56400	46.5	No	No	No	Yes	1481	1337.26	0.147297	0.61036	0.541623	0.999135	1322	830.152	0.671274	3.66711	0.000245304	0.0625991	64372	46717.4	0.462473	3.51194	0.000444843	0.060129	2642	1518.36	0.799117	4.42013	9.86e-06	0.00530913
1	55500	56500	46.5	No	Yes	Yes	Yes	1462	1337.26	0.128668	0.529683	0.596332	0.999135	1364	830.152	0.716395	3.98026	6.88e-05	0.0210085	65518	46717.4	0.487931	3.73991	0.000184085	0.0279451	2649	1518.36	0.802934	4.44766	8.68e-06	0.00484854
1	55600	56600	48.1	No	Yes	Yes	Yes	1394	1337.26	0.0599556	0.240946	0.809597	0.999135	1376	830.152	0.729032	4.06973	4.71e-05	0.0149819	66309	46717.4	0.505245	3.89726	9.73e-05	0.0158235	2654	1518.36	0.805655	4.46733	7.92e-06	0.00468901
1	55700	56700	49.7	No	Yes	Yes	Yes	1181	1337.26	-0.179266	-0.663482	0.507022	0.999135	1351	830.152	0.702579	3.88333	0.000103035	0.0293273	66979	46717.4	0.519749	4.03054	5.56e-05	0.00957741	2645	1518.36	0.800754	4.43193	9.34e-06	0.00511971
1	55800	56800	51.2	No	No	Yes	Yes	913	1337.26	-0.550588	-1.80145	0.0716323	0.999135	1327	830.152	0.67672	3.70439	0.000211898	0.0550229	66218	46717.4	0.503264	3.87916	0.000104818	0.0166819	2549	1518.36	0.747418	4.05429	5.03e-05	0.0190846
1	55900	56900	50.9	No	No	No	No	720	1337.26	-0.893206	-2.62095	0.00876844	0.567972	1237	830.152	0.575397	3.03337	0.00241838	0.384887	62869	46717.4	0.428389	3.21296	0.00131375	0.149003	2314	1518.36	0.607875	3.12986	0.00174892	0.404466
1	56000	57000	51.4	No	No	No	No	613	1337.26	-1.12532	-3.07529	0.00210298	0.251018	1132	830.152	0.447426	2.25051	0.0244164	0.998432	58226	46717.4	0.317704	2.28935	0.022059	0.981685	2080	1518.36	0.45407	2.20936	0.0271499	0.898569
1	56100	57100	51.5	No	No	No	No	585	1337.26	-1.19277	-3.19418	0.00140228	0.193973	1107	830.152	0.415207	2.06412	0.0390065	0.998432	56025	46717.4	0.262111	1.85152	0.0640954	0.981685	1969	1518.36	0.374949	1.77271	0.0762769	0.898569
1	56200	57200	51.3	No	No	No	No	597	1337.26	-1.16347	-3.14323	0.00167096	0.215059	1107	830.152	0.415207	2.06412	0.0390065	0.998432	54190	46717.4	0.214067	1.48649	0.13715	0.981685	1882	1518.36	0.309753	1.43047	0.152582	0.898569
1	56300	57300	52.1	No	No	No	No	634	1337.26	-1.07672	-2.98612	0.00282541	0.29554	1109	830.152	0.417811	2.07903	0.0376146	0.998432	52221	46717.4	0.16067	1.0948	0.273602	0.981685	1841	1518.36	0.277976	1.26919	0.204374	0.898569
1	56400	57400	52.1	No	No	No	No	645	1337.26	-1.0519	-2.93941	0.00328834	0.324472	1064	830.152	0.35805	1.74352	0.081243	0.998432	49371	46717.4	0.079704	0.527868	0.597591	0.981685	1722	1518.36	0.181571	0.801071	0.42309	0.898569
1	56500	57500	52.2	No	No	No	No	619	1337.26	-1.11126	-3.04981	0.00228984	0.262728	953	830.152	0.1991	0.915926	0.359706	0.998432	43467	46717.4	-0.104039	-0.646585	0.517901	0.981685	1509	1518.36	-0.00892084	-0.0368189	0.970629	0.993141
1	56600	57600	52.4	No	No	No	No	545	1337.26	-1.29495	-3.36403	0.00076814	0.133756	875	830.152	0.0759067	0.334374	0.738097	0.998432	39066	46717.4	-0.258046	-1.52205	0.127996	0.981685	1377	1518.36	-0.140985	-0.556075	0.57816	0.907356
1	56700	57700	52.6	No	No	No	No	503	1337.26	-1.41064	-3.54237	0.000396556	0.0777408	767	830.152	-0.11415	-0.470852	0.637747	0.998432	33906	46717.4	-0.462419	-2.54851	0.0108185	0.903107	1187	1518.36	-0.355194	-1.30349	0.192408	0.898569
1	56800	57800	51.8	No	No	No	No	487	1337.26	-1.45728	-3.6103	0.000305839	0.0637567	749	830.152	-0.148411	-0.605056	0.545142	0.998432	31804	46717.4	-0.554752	-2.96665	0.00301066	0.305211	1109	1518.36	-0.453254	-1.61032	0.107328	0.898569
1	56900	57900	52	Yes	No	No	No	458	1337.26	-1.54586	-3.73344	0.000188881	0.0430097	731	830.152	-0.183505	-0.73926	0.459749	0.998432	29448	46717.4	-0.66579	-3.43532	0.000591865	0.0768439	1024	1518.36	-0.568298	-1.94469	0.0518122	0.898569
1	57000	58000	52.2	Yes	No	Yes	No	407	1337.26	-1.71617	-3.94999	7.82e-05	0.0216213	710	830.152	-0.225557	-0.895832	0.370343	0.998432	27359	46717.4	-0.771944	-3.85087	0.000117699	0.0182415	1000	1518.36	-0.602514	-2.0391	0.0414399	0.898569
1	57100	58100	52.3	Yes	No	Yes	No	401	1337.26	-1.7376	-3.97547	7.02e-05	0.0199927	695	830.152	-0.256363	-1.00767	0.313614	0.998432	26194	46717.4	-0.834723	-4.08262	4.45e-05	0.00775422	975	1518.36	-0.63904	-2.13745	0.0325618	0.898569
1	57200	58200	52.2	Yes	No	Yes	No	372	1337.26	-1.8459	-4.09861	4.16e-05	0.0125549	656	830.152	-0.33968	-1.29844	0.194135	0.998432	25342	46717.4	-0.882429	-4.2521	2.12e-05	0.00400998	978	1518.36	-0.634607	-2.12564	0.0335329	0.898569
1	57300	58300	52.2	Yes	No	Yes	No	370	1337.26	-1.85368	-4.1071	4.01e-05	0.0125549	677	830.152	-0.29422	-1.14187	0.253507	0.998432	25118	46717.4	-0.895238	-4.29666	1.73e-05	0.00335471	999	1518.36	-0.603957	-2.04303	0.041049	0.898569
1	57400	58400	52.8	Yes	No	Yes	No	346	1337.26	-1.95043	-4.20901	2.56e-05	0.00862808	645	830.152	-0.364077	-1.38046	0.167446	0.998432	26575	46717.4	-0.81389	-4.00683	6.15e-05	0.0104696	1059	1518.36	-0.519811	-1.80701	0.0707608	0.898569
1	57500	58500	53.3	Yes	No	Yes	No	318	1337.26	-2.07218	-4.3279	1.51e-05	0.00571307	663	830.152	-0.324367	-1.24625	0.212671	0.998432	28546	46717.4	-0.710671	-3.61475	0.000300643	0.0434128	1116	1518.36	-0.444177	-1.58279	0.11347	0.898569
1	57600	58600	53.3	Yes	No	No	No	299	1337.26	-2.16106	-4.40858	1.04e-05	0.00405281	674	830.152	-0.300628	-1.16424	0.244327	0.998432	29482	46717.4	-0.664125	-3.42855	0.000606811	0.0777612	1146	1518.36	-0.405907	-1.46477	0.142983	0.898569
1	57700	58700	52.8	No	No	No	No	478	1337.26	-1.48419	-3.64852	0.000263757	0.0561707	787	830.152	-0.0770127	-0.321736	0.747653	0.998432	34807	46717.4	-0.424582	-2.36928	0.017823	0.981685	1372	1518.36	-0.146233	-0.575744	0.564788	0.904848
1	57800	58800	51.3	No	No	No	No	574	1337.26	-1.22015	-3.24089	0.00119158	0.181736	866	830.152	0.0609907	0.267272	0.78926	0.998432	38582	46717.4	-0.276032	-1.61833	0.105591	0.981685	1520	1518.36	0.00155768	0.00645239	0.994852	0.998359
1	57900	58900	51.4	No	No	No	No	634	1337.26	-1.07672	-2.98612	0.00282541	0.29554	935	830.152	0.17159	0.781722	0.434378	0.998432	42771	46717.4	-0.127327	-0.785037	0.432432	0.981685	1687	1518.36	0.151946	0.66339	0.507081	0.900793
1	58000	59000	52	No	No	No	No	668	1337.26	-1.00135	-2.84175	0.00448664	0.389482	932	830.152	0.166954	0.759354	0.447641	0.998432	44963	46717.4	-0.0552215	-0.348993	0.727095	0.981685	1775	1518.36	0.225305	1.00956	0.312706	0.898569
1	58100	59100	52	No	No	No	No	726	1337.26	-0.881234	-2.59548	0.009446	0.594937	957	830.152	0.205143	0.945749	0.344277	0.998432	46339	46717.4	-0.0117329	-0.0752722	0.939998	0.994942	1859	1518.36	0.292013	1.34	0.180247	0.898569
1	58200	59200	50.8	No	No	No	No	815	1337.26	-0.714403	-2.21757	0.0265842	0.999135	985	830.152	0.246747	1.15451	0.248291	0.998432	47987	46717.4	0.0386838	0.252556	0.800611	0.984417	1922	1518.36	0.340095	1.58782	0.112326	0.898569
1	58300	59300	48.6	No	No	No	No	869	1337.26	-0.621847	-1.98828	0.046781	0.999135	1000	830.152	0.268552	1.26635	0.205388	0.998432	49068	46717.4	0.0708226	0.467594	0.640075	0.981685	1952	1518.36	0.362439	1.70584	0.0880387	0.898569
1	58400	59400	47.3	No	No	No	No	955	1337.26	-0.485702	-1.62311	0.104566	0.999135	1013	830.152	0.287186	1.36327	0.172796	0.998432	49904	46717.4	0.0951956	0.633896	0.526149	0.981685	1962	1518.36	0.369811	1.74517	0.0809548	0.898569
1	58500	59500	46.3	No	No	No	No	1000	1337.26	-0.419275	-1.43203	0.152134	0.999135	1008	830.152	0.280047	1.32599	0.184842	0.998432	50289	46717.4	0.106283	0.710482	0.477405	0.981685	1999	1518.36	0.396765	1.89072	0.0586615	0.898569
1	58600	59600	45.8	No	No	No	No	1079	1337.26	-0.30958	-1.09659	0.272821	0.999135	1024	830.152	0.302768	1.44529	0.148377	0.998432	50339	46717.4	0.107717	0.720428	0.471262	0.981685	2014	1518.36	0.40755	1.94973	0.0512085	0.898569
1	58700	59700	44.7	No	No	No	No	1108	1337.26	-0.271317	-0.97345	0.33033	0.999135	980	830.152	0.239405	1.11723	0.263895	0.998432	48628	46717.4	0.0578274	0.380067	0.703896	0.981685	1946	1518.36	0.357998	1.68223	0.0925237	0.898569
1	58800	59800	44.9	No	No	No	No	1089	1337.26	-0.296271	-1.05413	0.291825	0.999135	983	830.152	0.243815	1.1396	0.254453	0.998432	47809	46717.4	0.0333224	0.217148	0.828093	0.985132	1946	1518.36	0.357998	1.68223	0.0925237	0.898569
1	58900	59900	44.4	No	No	No	No	980	1337.26	-0.448421	-1.51696	0.129278	0.999135	952	830.152	0.197585	0.90847	0.36363	0.998432	45681	46717.4	-0.0323656	-0.206165	0.836662	0.985289	1863	1518.36	0.295114	1.35573	0.175185	0.898569
1	59000	60000	42.6	No	No	No	No	969	1337.26	-0.464706	-1.56366	0.117897	0.999135	920	830.152	0.148258	0.669885	0.502931	0.998432	44652	46717.4	-0.065235	-0.410859	0.681176	0.981685	1832	1518.36	0.270906	1.23378	0.217283	0.898569
1	59100	60100	41.4	No	No	No	No	956	1337.26	-0.484192	-1.61886	0.105477	0.999135	914	830.152	0.138818	0.62515	0.531873	0.998432	44276	46717.4	-0.0774349	-0.485655	0.627212	0.981685	1833	1518.36	0.271693	1.23772	0.215821	0.898569
1	59200	60200	42.2	No	No	No	No	975	1337.26	-0.455801	-1.53819	0.124003	0.999135	951	830.152	0.196069	0.901014	0.367581	0.998432	44018	46717.4	-0.0858662	-0.536977	0.591283	0.981685	1849	1518.36	0.284232	1.30066	0.193375	0.898569
1	59300	60300	43.5	No	No	No	No	1008	1337.26	-0.407779	-1.39806	0.162094	0.999135	979	830.152	0.237933	1.10978	0.267095	0.998432	44569	46717.4	-0.0679192	-0.42737	0.66911	0.981685	1852	1518.36	0.28657	1.31246	0.189365	0.898569
1	59400	60400	44.2	No	No	No	No	1052	1337.26	-0.34614	-1.21123	0.225806	0.999135	980	830.152	0.239405	1.11723	0.263895	0.998432	44551	46717.4	-0.068502	-0.43095	0.666505	0.981685	1866	1518.36	0.297435	1.36753	0.171459	0.898569
1	59500	60500	44.7	No	No	No	No	1109	1337.26	-0.270016	-0.969204	0.332443	0.999135	983	830.152	0.243815	1.1396	0.254453	0.998432	44503	46717.4	-0.0700572	-0.440499	0.659576	0.981685	1851	1518.36	0.285791	1.30853	0.190695	0.898569
1	59600	60600	45.1	No	No	No	No	1175	1337.26	-0.186614	-0.688959	0.490849	0.999135	1024	830.152	0.302768	1.44529	0.148377	0.998432	44890	46717.4	-0.0575657	-0.363515	0.716221	0.981685	1887	1518.36	0.313581	1.45014	0.147019	0.898569
1	59700	60700	45.5	No	No	No	No	1163	1337.26	-0.201424	-0.739913	0.459353	0.999135	1020	830.152	0.297121	1.41546	0.156933	0.998432	45256	46717.4	-0.0458508	-0.290708	0.771275	0.983125	1880	1518.36	0.308219	1.4226	0.154851	0.898569
1	59800	60800	46.9	No	No	No	No	1166	1337.26	-0.197707	-0.727174	0.467119	0.999135	1058	830.152	0.349891	1.69878	0.0893599	0.998432	45318	46717.4	-0.0438756	-0.278375	0.780725	0.983805	1875	1518.36	0.304377	1.40294	0.160636	0.898569
1	59900	60900	46.8	No	No	No	No	1179	1337.26	-0.181711	-0.671974	0.5016	0.999135	1052	830.152	0.341686	1.65405	0.0981175	0.998432	45232	46717.4	-0.046616	-0.295482	0.767626	0.983125	1854	1518.36	0.288128	1.32033	0.186726	0.898569
1	60000	61000	47.7	No	No	No	No	1263	1337.26	-0.0824203	-0.315299	0.752535	0.999135	1089	830.152	0.391556	1.92991	0.0536175	0.998432	45652	46717.4	-0.0332818	-0.211934	0.832159	0.985132	1862	1518.36	0.294339	1.3518	0.17644	0.898569
1	60100	61100	48.3	No	No	No	No	1340	1337.26	0.00295802	0.0116542	0.990702	0.999135	1115	830.152	0.425595	2.12376	0.0336899	0.998432	46139	46717.4	-0.0179731	-0.115057	0.9084	0.990988	1895	1518.36	0.319684	1.48161	0.138444	0.898569
1	60200	61200	48.3	No	No	No	No	1327	1337.26	-0.0111066	-0.0435457	0.965267	0.999135	1092	830.152	0.395525	1.95228	0.0509048	0.998432	46333	46717.4	-0.0119197	-0.0764658	0.939049	0.994942	1853	1518.36	0.287349	1.31639	0.188042	0.898569
1	60300	61300	48.1	No	No	No	No	1328	1337.26	-0.0100198	-0.0392995	0.968652	0.999135	1110	830.152	0.419111	2.08649	0.0369347	0.998432	46770	46717.4	0.0016236	0.0104645	0.991651	0.999423	1843	1518.36	0.279542	1.27706	0.201583	0.898569
1	60400	61400	47.5	No	No	No	No	1365	1337.26	0.029626	0.117808	0.90622	0.999135	1093	830.152	0.396845	1.95974	0.0500266	0.998432	47297	46717.4	0.0177889	0.115298	0.908209	0.990988	1859	1518.36	0.292013	1.34	0.180247	0.898569
1	60500	61500	47.3	No	No	No	No	1392	1337.26	0.0578842	0.232453	0.816186	0.999135	1100	830.152	0.406055	2.01193	0.0442276	0.998432	47381	46717.4	0.0203488	0.132008	0.894978	0.98929	1872	1518.36	0.302067	1.39113	0.164185	0.898569
1	60600	61600	46.8	No	No	No	No	1369	1337.26	0.0338475	0.134792	0.892776	0.999135	1075	830.152	0.372888	1.82553	0.0679207	0.998432	47422	46717.4	0.0215967	0.140164	0.888531	0.98929	1874	1518.36	0.303607	1.399	0.161812	0.898569
1	60700	61700	47.9	No	No	No	No	1345	1337.26	0.00833119	0.0328849	0.973766	0.999135	1045	830.152	0.332055	1.60186	0.109187	0.998432	47025	46717.4	0.00946812	0.0611904	0.951208	0.99507	1882	1518.36	0.309753	1.43047	0.152582	0.898569
1	60800	61800	47.6	No	No	No	No	1357	1337.26	0.0211457	0.0838385	0.933185	0.999135	1032	830.152	0.313995	1.50493	0.132341	0.998432	47513	46717.4	0.0243625	0.158266	0.874247	0.9887	1890	1518.36	0.315873	1.46194	0.143757	0.898569
1	60900	61900	47.4	No	No	No	No	1343	1337.26	0.00618433	0.0243926	0.980539	0.999135	1029	830.152	0.309795	1.48257	0.13819	0.998432	47018	46717.4	0.00925335	0.0597979	0.952317	0.995075	1869	1518.36	0.299753	1.37933	0.167792	0.898569
1	61000	62000	47.6	No	No	No	No	1343	1337.26	0.00618433	0.0243926	0.980539	0.999135	1001	830.152	0.269994	1.2738	0.202733	0.998432	46615	46717.4	-0.00316556	-0.0203689	0.983749	0.998571	1865	1518.36	0.296662	1.3636	0.172694	0.898569
1	61100	62100	47.3	No	No	No	No	1317	1337.26	-0.0220196	-0.0860071	0.931461	0.999135	1013	830.152	0.287186	1.36327	0.172796	0.998432	46633	46717.4	-0.00260858	-0.0167883	0.986606	0.998571	1835	1518.36	0.273266	1.24559	0.212917	0.898569
1	61200	62200	47.2	No	No	No	No	1236	1337.26	-0.113596	-0.429944	0.667236	0.999135	1032	830.152	0.313995	1.50493	0.132341	0.998432	46945	46717.4	0.00701168	0.0452764	0.963887	0.996785	1857	1518.36	0.29046	1.33213	0.182818	0.898569
1	61300	62300	47.1	No	No	No	No	1171	1337.26	-0.191534	-0.705944	0.480223	0.999135	990	830.152	0.254052	1.19179	0.233344	0.998432	47021	46717.4	0.00934539	0.0603947	0.951841	0.99507	1831	1518.36	0.270118	1.22985	0.218753	0.898569
1	61400	62400	46.5	No	No	No	No	1250	1337.26	-0.0973469	-0.370498	0.711011	0.999135	1003	830.152	0.272873	1.28872	0.197497	0.998432	47098	46717.4	0.011706	0.0757119	0.939648	0.994942	1842	1518.36	0.278759	1.27312	0.202975	0.898569
1	61500	62500	46.4	No	No	No	No	1335	1337.26	-0.00243524	-0.00957655	0.992359	0.999135	1019	830.152	0.295706	1.40801	0.159129	0.998432	47664	46717.4	0.0289402	0.188303	0.850639	0.985846	1877	1518.36	0.305915	1.4108	0.158303	0.898569
1	61600	62600	45.9	No	No	No	No	1341	1337.26	0.00403426	0.0159003	0.987314	0.999135	1024	830.152	0.302768	1.44529	0.148377	0.998432	47574	46717.4	0.0262135	0.1704	0.864695	0.987245	1889	1518.36	0.315109	1.45801	0.144838	0.898569
1	61700	62700	45.3	No	No	No	No	1267	1337.26	-0.0778585	-0.298314	0.765463	0.999135	1072	830.152	0.368857	1.80317	0.0713623	0.998432	47769	46717.4	0.0321148	0.209191	0.834299	0.985132	1905	1518.36	0.327277	1.52095	0.128273	0.898569
1	61800	62800	44.7	No	No	No	No	1157	1337.26	-0.208886	-0.765389	0.44404	0.999135	1041	830.152	0.326522	1.57204	0.115942	0.998432	47626	46717.4	0.0277896	0.180744	0.856568	0.986607	1861	1518.36	0.293564	1.34786	0.177702	0.898569
1	61900	62900	45.1	No	No	No	No	1112	1337.26	-0.266118	-0.956466	0.338837	0.999135	999	830.152	0.267108	1.25889	0.208069	0.998432	47727	46717.4	0.0308458	0.200836	0.840827	0.985543	1844	1518.36	0.280325	1.28099	0.200197	0.898569
1	62000	63000	44.9	No	No	No	No	1068	1337.26	-0.324363	-1.1433	0.252916	0.999135	998	830.152	0.265664	1.25144	0.210775	0.998432	47493	46717.4	0.0237551	0.154287	0.877383	0.989264	1828	1518.36	0.267752	1.21805	0.223205	0.898569
1	62100	63100	45.7	No	No	No	No	1080	1337.26	-0.308244	-1.09234	0.274683	0.999135	954	830.152	0.200613	0.923382	0.355808	0.998432	47146	46717.4	0.0131755	0.0852603	0.932054	0.994775	1802	1518.36	0.247085	1.11577	0.26452	0.898569
1	62200	63200	46	No	No	No	No	1111	1337.26	-0.267416	-0.960712	0.336697	0.999135	965	830.152	0.217153	1.0054	0.314707	0.998432	47633	46717.4	0.0280016	0.182137	0.855475	0.986551	1796	1518.36	0.242274	1.09217	0.274759	0.898569
1	62300	63300	46.5	No	No	No	No	1107	1337.26	-0.27262	-0.977696	0.328224	0.999135	917	830.152	0.143545	0.647517	0.517297	0.998432	46992	46717.4	0.00845534	0.0546258	0.956437	0.99589	1793	1518.36	0.239862	1.08037	0.279978	0.898569
1	62400	63400	48	No	No	No	No	1142	1337.26	-0.227712	-0.829082	0.407058	0.999135	922	830.152	0.15139	0.684796	0.493472	0.998432	47076	46717.4	0.0110319	0.0713355	0.943131	0.994942	1801	1518.36	0.246285	1.11184	0.266208	0.898569
1	62500	63500	47.4	No	No	No	No	1177	1337.26	-0.184161	-0.680467	0.496209	0.999135	942	830.152	0.182351	0.833912	0.404331	0.998432	46600	46717.4	-0.00362987	-0.0233528	0.981369	0.998415	1809	1518.36	0.252679	1.14331	0.252911	0.898569
1	62600	63600	48.4	No	No	No	No	1159	1337.26	-0.206394	-0.756897	0.449111	0.999135	952	830.152	0.197585	0.90847	0.36363	0.998432	45834	46717.4	-0.0275416	-0.175729	0.860507	0.987245	1807	1518.36	0.251083	1.13544	0.256191	0.898569
1	62700	63700	49	No	No	No	No	1091	1337.26	-0.293624	-1.04563	0.29573	0.999135	915	830.152	0.140395	0.632606	0.526991	0.998432	45553	46717.4	-0.0364138	-0.231627	0.816828	0.985132	1766	1518.36	0.217972	0.974157	0.329979	0.898569
1	62800	63800	50.5	No	No	No	No	1082	1337.26	-0.305574	-1.08385	0.278431	0.999135	909	830.152	0.130904	0.587871	0.556619	0.998432	45300	46717.4	-0.0444488	-0.281955	0.777978	0.983805	1703	1518.36	0.165565	0.72633	0.467637	0.898569
1	62900	63900	50.6	No	No	No	No	1097	1337.26	-0.285711	-1.02016	0.307654	0.999135	917	830.152	0.143545	0.647517	0.517297	0.998432	44966	46717.4	-0.0551253	-0.348396	0.727543	0.981685	1658	1518.36	0.12693	0.549311	0.582792	0.907356
1	63000	64000	50.8	No	No	No	No	1136	1337.26	-0.235312	-0.854558	0.392796	0.999135	922	830.152	0.15139	0.684796	0.493472	0.998432	44460	46717.4	-0.0714519	-0.449052	0.653394	0.981685	1660	1518.36	0.12867	0.557178	0.577406	0.907356
1	63100	64100	50	No	No	No	No	1094	1337.26	-0.289662	-1.0329	0.301652	0.999135	929	830.152	0.162302	0.736987	0.46113	0.998432	44680	46717.4	-0.0643306	-0.405289	0.685265	0.981685	1595	1518.36	0.0710428	0.301484	0.763045	0.941406
1	63200	64200	49.7	No	No	No	No	1168	1337.26	-0.195235	-0.718682	0.472337	0.999135	1012	830.152	0.285761	1.35582	0.175157	0.998432	44833	46717.4	-0.0593988	-0.374853	0.70777	0.981685	1614	1518.36	0.0881269	0.376226	0.706749	0.92827
1	63300	64300	48.9	No	No	No	No	1160	1337.26	-0.20515	-0.752651	0.45166	0.999135	1039	830.152	0.323747	1.55712	0.119441	0.998432	45180	46717.4	-0.0482756	-0.305826	0.759737	0.983125	1647	1518.36	0.117327	0.506039	0.612829	0.910106
1	63400	64400	49	No	No	No	No	1194	1337.26	-0.163472	-0.608282	0.543	0.999135	1059	830.152	0.351254	1.70624	0.0879634	0.998432	44902	46717.4	-0.0571801	-0.361127	0.718004	0.981685	1613	1518.36	0.0872328	0.372292	0.709676	0.929392
1	63500	64500	49.9	No	No	No	No	1249	1337.26	-0.0985015	-0.374745	0.70785	0.999135	1095	830.152	0.399483	1.97465	0.0483081	0.998432	45999	46717.4	-0.0223573	-0.142907	0.886364	0.989264	1673	1518.36	0.139924	0.608317	0.542977	0.902989
1	63600	64600	49.6	No	No	No	No	1244	1337.26	-0.104288	-0.395975	0.692123	0.999135	1107	830.152	0.415207	2.06412	0.0390065	0.998432	46559	46717.4	-0.00489975	-0.0315087	0.974864	0.998375	1668	1518.36	0.135606	0.588648	0.556097	0.904098
1	63700	64700	49.6	No	No	No	No	1278	1337.26	-0.0653871	-0.251607	0.801345	0.999135	1117	830.152	0.428181	2.13868	0.0324619	0.998432	47338	46717.4	0.0190389	0.123454	0.901748	0.990041	1673	1518.36	0.139924	0.608317	0.542977	0.902989
1	63800	64800	49.4	No	No	No	No	1321	1337.26	-0.0176445	-0.0690225	0.944972	0.999135	1107	830.152	0.415207	2.06412	0.0390065	0.998432	48053	46717.4	0.0406667	0.265685	0.790482	0.984377	1673	1518.36	0.139924	0.608317	0.542977	0.902989
1	63900	64900	50.3	No	No	No	No	1426	1337.26	0.092699	0.376822	0.706306	0.999135	1128	830.152	0.442319	2.22069	0.026372	0.998432	48848	46717.4	0.0643397	0.423831	0.671689	0.981685	1708	1518.36	0.169794	0.745999	0.455668	0.898569
1	64000	65000	49.5	No	No	No	No	1442	1337.26	0.108796	0.44476	0.656493	0.999135	1098	830.152	0.40343	1.99702	0.0458235	0.998432	48782	46717.4	0.0623891	0.410702	0.681291	0.981685	1759	1518.36	0.212242	0.94662	0.343832	0.898569
1	64100	65100	49.8	No	No	No	No	1468	1337.26	0.134577	0.55516	0.578785	0.999135	1114	830.152	0.424301	2.11631	0.0343186	0.998432	49100	46717.4	0.0717632	0.47396	0.635529	0.981685	1794	1518.36	0.240666	1.0843	0.278231	0.898569
1	64200	65200	49.7	No	No	No	No	1470	1337.26	0.136541	0.563652	0.572991	0.999135	1127	830.152	0.441039	2.21323	0.0268815	0.998432	49968	46717.4	0.0970446	0.646627	0.517874	0.981685	1838	1518.36	0.275623	1.25739	0.208614	0.898569
1	64300	65300	49.6	No	No	No	No	1490	1337.26	0.156037	0.648575	0.516613	0.999135	1122	830.152	0.434624	2.17595	0.0295586	0.998432	50196	46717.4	0.103613	0.691982	0.488949	0.981685	1890	1518.36	0.315873	1.46194	0.143757	0.898569
1	64400	65400	48.9	No	No	No	No	1486	1337.26	0.152159	0.631591	0.527654	0.999135	1114	830.152	0.424301	2.11631	0.0343186	0.998432	50553	46717.4	0.113837	0.762998	0.445465	0.981685	1910	1518.36	0.331059	1.54062	0.12341	0.898569
1	64500	65500	48.4	No	No	No	No	1513	1337.26	0.178137	0.746236	0.455525	0.999135	1093	830.152	0.396845	1.95974	0.0500266	0.998432	50629	46717.4	0.116004	0.778116	0.436501	0.981685	1887	1518.36	0.313581	1.45014	0.147019	0.898569
1	64600	65600	48.7	No	No	No	No	1551	1337.26	0.213924	0.90759	0.364095	0.999135	1088	830.152	0.39023	1.92246	0.0545482	0.998432	50823	46717.4	0.121522	0.816708	0.414096	0.981685	1880	1518.36	0.308219	1.4226	0.154851	0.898569
1	64700	65700	48.5	No	No	No	No	1587	1337.26	0.247027	1.06045	0.28894	0.999135	1079	830.152	0.378247	1.85536	0.0635454	0.998432	50804	46717.4	0.120982	0.812928	0.416259	0.981685	1889	1518.36	0.315109	1.45801	0.144838	0.898569
1	64800	65800	48.1	No	No	No	No	1580	1337.26	0.24065	1.03073	0.302668	0.999135	1056	830.152	0.347162	1.68387	0.0922063	0.998432	50717	46717.4	0.11851	0.795622	0.426252	0.981685	1900	1518.36	0.323486	1.50128	0.133283	0.898569
1	64900	65900	46.9	No	No	No	No	1519	1337.26	0.183847	0.771713	0.440284	0.999135	1039	830.152	0.323747	1.55712	0.119441	0.998432	50006	46717.4	0.0981414	0.654186	0.512992	0.981685	1867	1518.36	0.298208	1.37147	0.17023	0.898569
1	65000	66000	47.7	No	No	No	No	1461	1337.26	0.127681	0.525437	0.599279	0.999135	1049	830.152	0.337566	1.63168	0.102747	0.998432	49822	46717.4	0.0928231	0.617584	0.53685	0.981685	1881	1518.36	0.308986	1.42654	0.153713	0.898569
1	65100	66100	47.9	No	No	No	No	1429	1337.26	0.0957309	0.389561	0.696861	0.999135	1030	830.152	0.311196	1.49002	0.136218	0.998432	49560	46717.4	0.0852164	0.565465	0.571757	0.981685	1880	1518.36	0.308219	1.4226	0.154851	0.898569
1	65200	66200	46.9	No	No	No	No	1463	1337.26	0.129655	0.533929	0.59339	0.999135	1015	830.152	0.290032	1.37818	0.168146	0.998432	48853	46717.4	0.0644873	0.424825	0.670964	0.981685	1847	1518.36	0.28267	1.29279	0.196083	0.898569
1	65300	66300	47	No	No	No	No	1471	1337.26	0.137522	0.567899	0.570104	0.999135	1019	830.152	0.295706	1.40801	0.159129	0.998432	48447	46717.4	0.0524475	0.344062	0.7308	0.981685	1886	1518.36	0.312816	1.44621	0.148119	0.898569
1	65400	66400	47.3	No	No	No	No	1502	1337.26	0.16761	0.699529	0.484222	0.999135	1016	830.152	0.291452	1.38564	0.165857	0.998432	48675	46717.4	0.0592212	0.389417	0.696968	0.981685	1853	1518.36	0.287349	1.31639	0.188042	0.898569
1	65500	66500	47	No	No	No	No	1580	1337.26	0.24065	1.03073	0.302668	0.999135	995	830.152	0.26132	1.22907	0.219046	0.998432	48582	46717.4	0.0564621	0.370917	0.7107	0.981685	1820	1518.36	0.261425	1.18658	0.235394	0.898569
1	65600	66600	47	No	No	No	No	1585	1337.26	0.245208	1.05196	0.292819	0.999135	991	830.152	0.255509	1.19925	0.230432	0.998432	48352	46717.4	0.0496157	0.325164	0.745057	0.981713	1790	1518.36	0.237446	1.06857	0.285265	0.898569
1	65700	66700	47.2	No	No	No	No	1519	1337.26	0.183847	0.771713	0.440284	0.999135	988	830.152	0.251135	1.17688	0.239244	0.998432	47467	46717.4	0.022965	0.149115	0.881463	0.989264	1754	1518.36	0.208135	0.926951	0.353952	0.898569
1	65800	66800	47.3	No	No	No	No	1452	1337.26	0.118766	0.487222	0.626101	0.999135	987	830.152	0.249674	1.16942	0.242233	0.998432	47052	46717.4	0.0102962	0.0665613	0.946931	0.99507	1725	1518.36	0.184083	0.812873	0.416291	0.898569
1	65900	66900	47.8	No	No	No	No	1421	1337.26	0.0876316	0.355591	0.722147	0.999135	979	830.152	0.237933	1.10978	0.267095	0.998432	47324	46717.4	0.0186122	0.120669	0.903953	0.990041	1748	1518.36	0.203192	0.903349	0.366341	0.898569
1	66000	67000	47.7	No	No	No	No	1414	1337.26	0.0805071	0.325869	0.744524	0.999135	970	830.152	0.224608	1.04267	0.297099	0.998432	47021	46717.4	0.00934539	0.0603947	0.951841	0.99507	1724	1518.36	0.183246	0.808939	0.41855	0.898569
1	66100	67100	48.2	No	No	No	No	1441	1337.26	0.107795	0.440514	0.659565	0.999135	946	830.152	0.188464	0.863735	0.387733	0.998432	46751	46717.4	0.0010374	0.0066849	0.994666	0.999528	1708	1518.36	0.169794	0.745999	0.455668	0.898569
1	66200	67200	49.5	No	No	No	No	1557	1337.26	0.219494	0.933067	0.350786	0.999135	989	830.152	0.252594	1.18433	0.236281	0.998432	47498	46717.4	0.0239069	0.155282	0.876599	0.989203	1741	1518.36	0.197403	0.875813	0.381132	0.898569
1	66300	67300	50.5	No	No	No	No	1591	1337.26	0.250659	1.07744	0.281286	0.999135	989	830.152	0.252594	1.18433	0.236281	0.998432	47659	46717.4	0.0287889	0.187309	0.851418	0.985846	1742	1518.36	0.198231	0.879746	0.378997	0.898569
1	66400	67400	51.2	No	No	No	No	1547	1337.26	0.210198	0.890605	0.373141	0.999135	1018	830.152	0.294289	1.40055	0.161348	0.998432	47760	46717.4	0.031843	0.2074	0.835697	0.985132	1722	1518.36	0.181571	0.801071	0.42309	0.898569
1	66500	67500	51.6	No	No	No	No	1538	1337.26	0.201781	0.85239	0.393998	0.999135	1023	830.152	0.301358	1.43783	0.150482	0.998432	48067	46717.4	0.0410869	0.26847	0.788337	0.984377	1698	1518.36	0.161323	0.706661	0.479777	0.898569
1	66600	67600	52	No	No	No	No	1512	1337.26	0.177183	0.74199	0.458093	0.999135	1032	830.152	0.313995	1.50493	0.132341	0.998432	48150	46717.4	0.043576	0.284981	0.775659	0.983282	1694	1518.36	0.15792	0.690926	0.489612	0.898569
1	66700	67700	51.5	No	No	No	No	1466	1337.26	0.13261	0.546668	0.584607	0.999135	1008	830.152	0.280047	1.32599	0.184842	0.998432	48046	46717.4	0.0404565	0.264293	0.791554	0.984417	1702	1518.36	0.164717	0.722396	0.470051	0.898569
1	66800	67800	51.4	No	No	No	No	1457	1337.26	0.123726	0.508453	0.611136	0.999135	1015	830.152	0.290032	1.37818	0.168146	0.998432	48157	46717.4	0.0437857	0.286374	0.774592	0.983282	1703	1518.36	0.165565	0.72633	0.467637	0.898569
1	66900	67900	50.9	No	No	No	No	1451	1337.26	0.117773	0.482976	0.629113	0.999135	1030	830.152	0.311196	1.49002	0.136218	0.998432	48729	46717.4	0.0608208	0.400159	0.68904	0.981685	1732	1518.36	0.189925	0.840409	0.400679	0.898569
1	67000	68000	51.4	No	No	No	No	1465	1337.26	0.131626	0.542422	0.587528	0.999135	1040	830.152	0.325135	1.56458	0.117681	0.998432	48293	46717.4	0.0478543	0.313427	0.753956	0.98251	1731	1518.36	0.189092	0.836475	0.402888	0.898569
1	67100	68100	50.8	No	No	No	No	1497	1337.26	0.162799	0.678298	0.497583	0.999135	1051	830.152	0.340314	1.64659	0.0996416	0.998432	49089	46717.4	0.07144	0.471772	0.63709	0.981685	1763	1518.36	0.215519	0.962355	0.335871	0.898569
1	67200	68200	49.9	No	No	No	No	1437	1337.26	0.103785	0.42353	0.671909	0.999135	1031	830.152	0.312596	1.49748	0.134269	0.998432	48977	46717.4	0.0681446	0.449492	0.653077	0.981685	1748	1518.36	0.203192	0.903349	0.366341	0.898569
1	67300	68300	49	No	No	No	No	1405	1337.26	0.0712952	0.287653	0.773612	0.999135	1055	830.152	0.345795	1.67642	0.0936566	0.998432	48900	46717.4	0.0658746	0.434175	0.664162	0.981685	1737	1518.36	0.194084	0.860078	0.389746	0.898569
1	67400	68400	48.1	No	No	No	No	1325	1337.26	-0.0132826	-0.052038	0.958498	0.999135	1035	830.152	0.318183	1.5273	0.126686	0.998432	48895	46717.4	0.0657271	0.43318	0.664884	0.981685	1721	1518.36	0.180733	0.797137	0.425371	0.898569
1	67500	68500	48	No	No	No	No	1317	1337.26	-0.0220196	-0.0860071	0.931461	0.999135	1033	830.152	0.315392	1.51239	0.130435	0.998432	49389	46717.4	0.0802299	0.531449	0.595108	0.981685	1760	1518.36	0.213062	0.950554	0.341831	0.898569
1	67600	68600	47.7	No	No	No	No	1369	1337.26	0.0338475	0.134792	0.892776	0.999135	1011	830.152	0.284335	1.34836	0.177542	0.998432	48974	46717.4	0.0680562	0.448895	0.653507	0.981685	1732	1518.36	0.189925	0.840409	0.400679	0.898569
1	67700	68700	48.2	No	No	No	No	1357	1337.26	0.0211457	0.0838385	0.933185	0.999135	1004	830.152	0.274311	1.29617	0.194916	0.998432	48814	46717.4	0.0633352	0.417067	0.676629	0.981685	1705	1518.36	0.167258	0.734197	0.462828	0.898569
1	67800	68800	47.5	No	No	No	No	1363	1337.26	0.0275106	0.109315	0.912952	0.999135	1002	830.152	0.271434	1.28126	0.200102	0.998432	49127	46717.4	0.0725563	0.479331	0.631703	0.981685	1720	1518.36	0.179895	0.793204	0.427659	0.898569
1	67900	68900	47.5	No	No	No	No	1349	1337.26	0.0126154	0.0498694	0.960226	0.999135	997	830.152	0.264217	1.24398	0.213507	0.998432	48998	46717.4	0.068763	0.453669	0.650067	0.981685	1736	1518.36	0.193253	0.856144	0.391918	0.898569
1	68000	69000	47.4	No	No	No	No	1349	1337.26	0.0126154	0.0498694	0.960226	0.999135	1007	830.152	0.278615	1.31854	0.187323	0.998432	49155	46717.4	0.0733783	0.484901	0.627747	0.981685	1733	1518.36	0.190758	0.844343	0.398478	0.898569
1	68100	69100	47.5	No	No	No	No	1390	1337.26	0.0558099	0.223961	0.822788	0.999135	1009	830.152	0.281478	1.33345	0.182384	0.998432	48866	46717.4	0.0648712	0.427411	0.66908	0.981685	1748	1518.36	0.203192	0.903349	0.366341	0.898569
1	68200	69200	47.6	No	No	No	No	1408	1337.26	0.0743724	0.300392	0.763878	0.999135	993	830.152	0.258417	1.21416	0.224688	0.998432	48460	46717.4	0.0528346	0.346648	0.728856	0.981685	1749	1518.36	0.204017	0.907283	0.364257	0.898569
1	68300	69300	47.1	No	No	No	No	1390	1337.26	0.0558099	0.223961	0.822788	0.999135	1000	830.152	0.268552	1.26635	0.205388	0.998432	48630	46717.4	0.0578868	0.380465	0.7036	0.981685	1757	1518.36	0.210601	0.938753	0.347858	0.898569
1	68400	69400	46.8	No	No	No	No	1320	1337.26	-0.0187371	-0.0732687	0.941592	0.999135	999	830.152	0.267108	1.25889	0.208069	0.998432	48250	46717.4	0.0465691	0.304874	0.760462	0.983125	1724	1518.36	0.183246	0.808939	0.41855	0.898569
1	68500	69500	46.8	No	No	No	No	1277	1337.26	-0.0665165	-0.255853	0.798065	0.999135	987	830.152	0.249674	1.16942	0.242233	0.998432	47049	46717.4	0.0102042	0.0659646	0.947406	0.99507	1705	1518.36	0.167258	0.734197	0.462828	0.898569
1	68600	69600	46.4	No	No	No	No	1294	1337.26	-0.0474374	-0.183668	0.854274	0.999135	968	830.152	0.221631	1.02776	0.304061	0.998432	47060	46717.4	0.0105415	0.0681527	0.945664	0.99507	1713	1518.36	0.174012	0.765667	0.443874	0.898569
1	68700	69700	46.3	No	No	No	No	1272	1337.26	-0.0721763	-0.277083	0.781716	0.999135	960	830.152	0.209658	0.968116	0.332986	0.998432	46495	46717.4	-0.00688425	-0.0442399	0.964713	0.997152	1704	1518.36	0.166412	0.730264	0.465229	0.898569
1	68800	69800	46.9	No	No	No	No	1262	1337.26	-0.0835631	-0.319545	0.749313	0.999135	950	830.152	0.194551	0.893558	0.371558	0.998432	46149	46717.4	-0.0176604	-0.113068	0.909977	0.991262	1700	1518.36	0.163021	0.714529	0.4749	0.898569
1	68900	69900	47.4	No	No	No	No	1238	1337.26	-0.111264	-0.421452	0.673425	0.999135	980	830.152	0.239405	1.11723	0.263895	0.998432	46669	46717.4	-0.00149527	-0.00962695	0.992319	0.999423	1731	1518.36	0.189092	0.836475	0.402888	0.898569
1	69000	70000	47.9	No	No	No	No	1241	1337.26	-0.107772	-0.408714	0.68275	0.999135	1000	830.152	0.268552	1.26635	0.205388	0.998432	46170	46717.4	-0.0170041	-0.108891	0.913289	0.991648	1705	1518.36	0.167258	0.734197	0.462828	0.898569
1	69100	70100	47.7	No	No	No	No	1207	1337.26	-0.147849	-0.553082	0.580207	0.999135	992	830.152	0.256964	1.2067	0.227547	0.998432	45823	46717.4	-0.0278879	-0.177918	0.858788	0.986872	1691	1518.36	0.155363	0.679125	0.497059	0.899441
1	69200	70200	48	No	No	No	No	1209	1337.26	-0.145461	-0.54459	0.586035	0.999135	1002	830.152	0.271434	1.28126	0.200102	0.998432	46133	46717.4	-0.0181607	-0.116251	0.907454	0.990613	1683	1518.36	0.148522	0.647655	0.517208	0.900923
1	69300	70300	49.6	No	No	No	No	1195	1337.26	-0.162264	-0.604036	0.54582	0.999135	998	830.152	0.265664	1.25144	0.210775	0.998432	46000	46717.4	-0.022326	-0.142708	0.886521	0.989264	1671	1518.36	0.138198	0.60045	0.548207	0.903619
1	69400	70400	50.7	No	No	No	No	1202	1337.26	-0.153838	-0.574313	0.565756	0.999135	979	830.152	0.237933	1.10978	0.267095	0.998432	45869	46717.4	-0.0264404	-0.168767	0.86598	0.987245	1663	1518.36	0.131275	0.56898	0.56937	0.905935
1	69500	70500	50.8	No	No	No	No	1239	1337.26	-0.110099	-0.417206	0.676528	0.999135	995	830.152	0.26132	1.22907	0.219046	0.998432	46320	46717.4	-0.0123246	-0.0790518	0.936991	0.994942	1674	1518.36	0.140786	0.612251	0.540372	0.902989
1	69600	70600	50.5	No	No	No	No	1267	1337.26	-0.0778585	-0.298314	0.765463	0.999135	987	830.152	0.249674	1.16942	0.242233	0.998432	46265	46717.4	-0.0140386	-0.0899927	0.928293	0.994043	1688	1518.36	0.152801	0.667324	0.504566	0.900793
1	69700	70700	49.2	No	No	No	No	1270	1337.26	-0.0744465	-0.285576	0.775203	0.999135	1002	830.152	0.271434	1.28126	0.200102	0.998432	47010	46717.4	0.00900785	0.0582065	0.953584	0.995556	1693	1518.36	0.157068	0.686992	0.492088	0.898569
1	69800	70800	49.8	No	No	No	No	1280	1337.26	-0.0631312	-0.243114	0.807917	0.999135	1026	830.152	0.305583	1.4602	0.144235	0.998432	47724	46717.4	0.0307551	0.200239	0.841294	0.985543	1685	1518.36	0.150235	0.655522	0.512132	0.900923
1	69900	70900	49.2	No	No	No	No	1258	1337.26	-0.0881431	-0.336529	0.736472	0.999135	1028	830.152	0.308392	1.47511	0.140183	0.998432	48015	46717.4	0.0395254	0.258126	0.79631	0.984417	1692	1518.36	0.156216	0.683059	0.49457	0.899056
1	70000	71000	47.9	No	No	No	No	1286	1337.26	-0.0563843	-0.217637	0.827712	0.999135	1051	830.152	0.340314	1.64659	0.0996416	0.998432	48785	46717.4	0.0624778	0.411298	0.680854	0.981685	1716	1518.36	0.176536	0.777469	0.436882	0.898569
1	70100	71100	47.8	No	No	No	No	1314	1337.26	-0.0253097	-0.0987455	0.92134	0.999135	1028	830.152	0.308392	1.47511	0.140183	0.998432	49423	46717.4	0.0812228	0.538213	0.59043	0.981685	1753	1518.36	0.207312	0.923018	0.355998	0.898569
1	70200	71200	48.1	No	No	No	No	1368	1337.26	0.0327933	0.130546	0.896134	0.999135	1030	830.152	0.311196	1.49002	0.136218	0.998432	49605	46717.4	0.0865257	0.574417	0.565686	0.981685	1780	1518.36	0.229364	1.02923	0.303372	0.898569
1	70300	71300	46.8	No	No	No	No	1446	1337.26	0.112793	0.461745	0.644264	0.999135	1067	830.152	0.362112	1.76589	0.0774149	0.998432	50253	46717.4	0.10525	0.70332	0.481856	0.981685	1865	1518.36	0.296662	1.3636	0.172694	0.898569
1	70400	71400	45.8	No	No	No	No	1508	1337.26	0.173361	0.725006	0.468449	0.999135	1076	830.152	0.37423	1.83299	0.0668043	0.998432	50661	46717.4	0.116916	0.784482	0.432757	0.981685	1920	1518.36	0.338593	1.57996	0.114117	0.898569
1	70500	71500	45.1	No	No	No	No	1539	1337.26	0.202718	0.856636	0.391646	0.999135	1101	830.152	0.407366	2.01938	0.0434474	0.998432	50731	46717.4	0.118908	0.798407	0.424635	0.981685	1938	1518.36	0.352055	1.65076	0.098787	0.898569
1	70600	71600	46	No	No	No	No	1593	1337.26	0.252471	1.08593	0.277511	0.999135	1079	830.152	0.378247	1.85536	0.0635454	0.998432	51599	46717.4	0.143383	0.971073	0.331512	0.981685	1964	1518.36	0.371281	1.75304	0.0795951	0.898569
1	70700	71700	47.5	No	No	No	No	1648	1337.26	0.301441	1.31947	0.187014	0.999135	1094	830.152	0.398165	1.96719	0.049161	0.998432	52229	46717.4	0.160891	1.0964	0.272905	0.981685	1970	1518.36	0.375682	1.77664	0.075627	0.898569
1	70800	71800	46.5	No	No	No	No	1684	1337.26	0.332617	1.47233	0.140933	0.999135	1097	830.152	0.402115	1.98956	0.0466394	0.998432	52565	46717.4	0.170143	1.16324	0.244734	0.981685	1978	1518.36	0.381529	1.80811	0.0705889	0.898569
1	70900	71900	46.3	No	No	No	No	1691	1337.26	0.338602	1.50205	0.133084	0.999135	1094	830.152	0.398165	1.96719	0.049161	0.998432	52473	46717.4	0.167615	1.14493	0.252237	0.981685	1997	1518.36	0.395321	1.88285	0.0597201	0.898569
1	71000	72000	46.7	No	No	No	No	1746	1337.26	0.384779	1.73559	0.0826369	0.999135	1099	830.152	0.404743	2.00447	0.0450196	0.998432	52381	46717.4	0.165084	1.12663	0.259898	0.981685	2009	1518.36	0.403964	1.93006	0.0535995	0.898569
1	71100	72100	47.2	No	No	No	No	1833	1337.26	0.454932	2.105	0.0352912	0.999135	1102	830.152	0.408676	2.02684	0.0426789	0.998432	52814	46717.4	0.176961	1.21277	0.225219	0.981685	2060	1518.36	0.440131	2.13068	0.0331154	0.898569
1	71200	72200	46.8	No	No	No	No	1827	1337.26	0.450202	2.07952	0.0375692	0.999135	1067	830.152	0.362112	1.76589	0.0774149	0.998432	52342	46717.4	0.164009	1.11887	0.263194	0.981685	2051	1518.36	0.433814	2.09528	0.0361464	0.898569
1	71300	72300	47.6	No	No	No	No	1839	1337.26	0.459647	2.13048	0.0331322	0.999135	1087	830.152	0.388904	1.915	0.0554922	0.998432	52091	46717.4	0.157074	1.06894	0.285095	0.981685	2044	1518.36	0.428882	2.06774	0.0386644	0.898569
1	71400	72400	48	No	No	No	No	1780	1337.26	0.412602	1.87996	0.0601141	0.999135	1086	830.152	0.387576	1.90755	0.0564499	0.998432	51635	46717.4	0.144389	0.978235	0.327958	0.981685	2028	1518.36	0.417544	2.0048	0.0449843	0.898569
1	71500	72500	49.5	No	No	No	No	1771	1337.26	0.405289	1.84174	0.0655131	0.999135	1066	830.152	0.360759	1.75843	0.0786743	0.998432	51197	46717.4	0.132099	0.891106	0.372873	0.981685	1992	1518.36	0.391704	1.86319	0.0624362	0.898569
1	71600	72600	49.4	No	No	No	No	1682	1337.26	0.330903	1.46383	0.143239	0.999135	1021	830.152	0.298535	1.42292	0.154759	0.998432	50090	46717.4	0.100563	0.670896	0.502287	0.981685	1937	1518.36	0.35131	1.64683	0.0995932	0.898569
1	71700	72700	49.4	No	No	No	No	1692	1337.26	0.339455	1.5063	0.131991	0.999135	1012	830.152	0.285761	1.35582	0.175157	0.998432	49779	46717.4	0.0915774	0.60903	0.542505	0.981685	1921	1518.36	0.339344	1.58389	0.113219	0.898569
1	71800	72800	50.2	No	No	No	No	1661	1337.26	0.312777	1.37467	0.169235	0.999135	1032	830.152	0.313995	1.50493	0.132341	0.998432	49501	46717.4	0.0834978	0.553729	0.579764	0.981685	1912	1518.36	0.332569	1.54849	0.121506	0.898569
1	71900	72900	50.9	No	No	No	No	1611	1337.26	0.268682	1.16236	0.24509	0.999135	1038	830.152	0.322358	1.54967	0.121221	0.998432	48792	46717.4	0.0626848	0.412691	0.679833	0.981685	1910	1518.36	0.331059	1.54062	0.12341	0.898569
1	72000	73000	51.3	No	No	No	No	1644	1337.26	0.297935	1.30248	0.192752	0.999135	1029	830.152	0.309795	1.48257	0.13819	0.998432	48855	46717.4	0.0645464	0.425223	0.670674	0.981685	1906	1518.36	0.328034	1.52488	0.127288	0.898569
1	72100	73100	51.4	No	No	No	No	1641	1337.26	0.2953	1.28974	0.19714	0.999135	1046	830.152	0.333435	1.60931	0.107548	0.998432	48555	46717.4	0.05566	0.365546	0.714704	0.981685	1908	1518.36	0.329548	1.53275	0.125337	0.898569
1	72200	73200	51.9	No	No	No	No	1587	1337.26	0.247027	1.06045	0.28894	0.999135	1039	830.152	0.323747	1.55712	0.119441	0.998432	48588	46717.4	0.0566402	0.37211	0.709811	0.981685	1907	1518.36	0.328791	1.52882	0.12631	0.898569
1	72300	73300	52.3	No	No	No	No	1542	1337.26	0.205528	0.869374	0.384642	0.999135	1008	830.152	0.280047	1.32599	0.184842	0.998432	48435	46717.4	0.0520901	0.341675	0.732596	0.981685	1870	1518.36	0.300525	1.38327	0.166583	0.898569
1	72400	73400	52.1	No	No	No	No	1586	1337.26	0.246118	1.0562	0.290875	0.999135	1020	830.152	0.297121	1.41546	0.156933	0.998432	48800	46717.4	0.0629213	0.414282	0.678667	0.981685	1867	1518.36	0.298208	1.37147	0.17023	0.898569
1	72500	73500	50.7	No	No	No	No	1620	1337.26	0.276719	1.20057	0.229917	0.999135	996	830.152	0.262769	1.23652	0.216264	0.998432	48889	46717.4	0.0655501	0.431987	0.665751	0.981685	1864	1518.36	0.295888	1.35966	0.173936	0.898569
1	72600	73600	50.7	No	No	No	No	1632	1337.26	0.287366	1.25153	0.210742	0.999135	994	830.152	0.25987	1.22161	0.221854	0.998432	48760	46717.4	0.0617383	0.406325	0.684504	0.981685	1838	1518.36	0.275623	1.25739	0.208614	0.898569
1	72700	73700	49.8	No	No	No	No	1636	1337.26	0.290898	1.26851	0.204615	0.999135	994	830.152	0.25987	1.22161	0.221854	0.998432	48815	46717.4	0.0633647	0.417266	0.676484	0.981685	1808	1518.36	0.251881	1.13937	0.254547	0.898569
1	72800	73800	49.9	No	No	No	No	1674	1337.26	0.324025	1.42986	0.152756	0.999135	1034	830.152	0.316788	1.51985	0.12855	0.998432	49381	46717.4	0.0799962	0.529858	0.596211	0.981685	1812	1518.36	0.255069	1.15511	0.248046	0.898569
1	72900	73900	49.4	No	No	No	No	1641	1337.26	0.2953	1.28974	0.19714	0.999135	1054	830.152	0.344427	1.66896	0.0951251	0.998432	49044	46717.4	0.0701168	0.46282	0.643493	0.981685	1785	1518.36	0.23341	1.0489	0.294225	0.898569
1	73000	74000	49.7	No	No	No	No	1613	1337.26	0.270471	1.17085	0.241659	0.999135	1051	830.152	0.340314	1.64659	0.0996416	0.998432	48835	46717.4	0.0639557	0.421245	0.673576	0.981685	1751	1518.36	0.205665	0.91515	0.360113	0.898569
1	73100	74100	49.4	No	No	No	No	1620	1337.26	0.276719	1.20057	0.229917	0.999135	1010	830.152	0.282907	1.34091	0.179951	0.998432	48476	46717.4	0.0533108	0.349831	0.726466	0.981685	1728	1518.36	0.18659	0.824674	0.409557	0.898569
1	73200	74200	50.1	No	No	No	No	1557	1337.26	0.219494	0.933067	0.350786	0.999135	967	830.152	0.22014	1.02031	0.307583	0.998432	47686	46717.4	0.0296059	0.19268	0.84721	0.985762	1678	1518.36	0.144229	0.627986	0.530013	0.901317
1	73300	74300	50.1	No	No	No	No	1504	1337.26	0.16953	0.708021	0.478932	0.999135	967	830.152	0.22014	1.02031	0.307583	0.998432	47360	46717.4	0.0197093	0.12783	0.898283	0.9893	1666	1518.36	0.133875	0.580781	0.561388	0.904848
1	73400	74400	50.9	No	No	No	No	1456	1337.26	0.122735	0.504206	0.614116	0.999135	972	830.152	0.22758	1.05759	0.290244	0.998432	46917	46717.4	0.00615094	0.0397065	0.968327	0.997613	1671	1518.36	0.138198	0.60045	0.548207	0.903619
1	73500	74500	51.4	No	No	No	No	1446	1337.26	0.112793	0.461745	0.644264	0.999135	996	830.152	0.262769	1.23652	0.216264	0.998432	46452	46717.4	-0.00821911	-0.0527937	0.957896	0.996008	1640	1518.36	0.111182	0.478503	0.632292	0.913496
1	73600	74600	52.1	No	No	No	No	1417	1337.26	0.0835648	0.338607	0.734906	0.999135	1008	830.152	0.280047	1.32599	0.184842	0.998432	46144	46717.4	-0.0178168	-0.114063	0.909188	0.991262	1625	1518.36	0.0979261	0.419497	0.674853	0.92102
1	73700	74700	52.7	No	No	No	No	1406	1337.26	0.0723216	0.291899	0.770364	0.999135	1008	830.152	0.280047	1.32599	0.184842	0.998432	45483	46717.4	-0.0386324	-0.245552	0.806029	0.984417	1602	1518.36	0.0773605	0.32902	0.74214	0.937451
1	73800	74800	51.6	No	No	No	No	1443	1337.26	0.109796	0.449007	0.653427	0.999135	1013	830.152	0.287186	1.36327	0.172796	0.998432	45561	46717.4	-0.0361604	-0.230036	0.818064	0.985132	1614	1518.36	0.0881269	0.376226	0.706749	0.92827
1	73900	74900	52.5	No	No	No	No	1463	1337.26	0.129655	0.533929	0.59339	0.999135	1004	830.152	0.274311	1.29617	0.194916	0.998432	45740	46717.4	-0.0305035	-0.194428	0.845841	0.985762	1621	1518.36	0.0943704	0.403762	0.686388	0.923567
1	74000	75000	52.5	No	No	No	No	1451	1337.26	0.117773	0.482976	0.629113	0.999135	998	830.152	0.265664	1.25144	0.210775	0.998432	46109	46717.4	-0.0189114	-0.121025	0.903671	0.990041	1649	1518.36	0.119078	0.513907	0.607317	0.909997
1	74100	75100	51.6	No	No	No	No	1428	1337.26	0.094721	0.385314	0.700004	0.999135	955	830.152	0.202124	0.930837	0.351938	0.998432	44845	46717.4	-0.0590127	-0.372466	0.709546	0.981685	1606	1518.36	0.0809582	0.344755	0.730278	0.934992
1	74200	75200	50.9	No	No	No	No	1446	1337.26	0.112793	0.461745	0.644264	0.999135	963	830.152	0.214159	0.990484	0.321938	0.998432	45008	46717.4	-0.0537784	-0.340041	0.733825	0.981685	1620	1518.36	0.0934802	0.399828	0.689283	0.924354
1	74300	75300	50.2	No	No	No	No	1543	1337.26	0.206463	0.873621	0.382325	0.999135	1003	830.152	0.272873	1.28872	0.197497	0.998432	45488	46717.4	-0.0384738	-0.244557	0.806799	0.984417	1627	1518.36	0.0997006	0.427364	0.669114	0.920441
1	74400	75400	49.6	No	No	No	No	1603	1337.26	0.261499	1.12839	0.259156	0.999135	1010	830.152	0.282907	1.34091	0.179951	0.998432	46111	46717.4	-0.0188489	-0.120627	0.903986	0.990041	1686	1518.36	0.151091	0.659456	0.509603	0.900844
1	74500	75500	49.8	No	No	No	No	1640	1337.26	0.294421	1.2855	0.198619	0.999135	1022	830.152	0.299947	1.43038	0.152609	0.998432	46316	46717.4	-0.0124492	-0.0798475	0.936359	0.994942	1710	1518.36	0.171483	0.753866	0.45093	0.898569
1	74600	75600	49.5	No	No	No	No	1662	1337.26	0.313645	1.37891	0.167922	0.999135	1037	830.152	0.320968	1.54221	0.123022	0.998432	46871	46717.4	0.00473575	0.0305559	0.975624	0.998415	1745	1518.36	0.200713	0.891548	0.372635	0.898569
1	74700	75700	49	No	No	No	No	1694	1337.26	0.341159	1.51479	0.129826	0.999135	1053	830.152	0.343057	1.66151	0.096612	0.998432	47687	46717.4	0.0296362	0.192879	0.847054	0.985762	1777	1518.36	0.22693	1.01743	0.30895	0.898569
1	74800	75800	49.8	No	No	No	No	1704	1337.26	0.34965	1.55725	0.119411	0.999135	1069	830.152	0.364814	1.7808	0.0749455	0.998432	47862	46717.4	0.0349209	0.227691	0.819887	0.985132	1844	1518.36	0.280325	1.28099	0.200197	0.898569
1	74900	75900	48.5	No	No	No	No	1710	1337.26	0.354721	1.58273	0.113484	0.999135	1111	830.152	0.420411	2.09394	0.0362652	0.998432	48574	46717.4	0.0562245	0.369325	0.711885	0.981685	1864	1518.36	0.295888	1.35966	0.173936	0.898569
1	75000	76000	48	No	No	No	No	1635	1337.26	0.290016	1.26427	0.206135	0.999135	1156	830.152	0.477693	2.42945	0.0151217	0.998432	47920	46717.4	0.0366681	0.239228	0.810929	0.984417	1816	1518.36	0.258251	1.17084	0.241661	0.898569
1	75100	76100	48.9	No	No	No	No	1581	1337.26	0.241562	1.03497	0.300681	0.999135	1138	830.152	0.455052	2.29525	0.0217189	0.998432	48166	46717.4	0.0440553	0.288164	0.773221	0.983129	1829	1518.36	0.268541	1.22198	0.221714	0.898569
1	75200	76200	47.9	No	No	No	No	1525	1337.26	0.189534	0.79719	0.425341	0.999135	1133	830.152	0.4487	2.25797	0.0239476	0.998432	48169	46717.4	0.0441451	0.288761	0.772765	0.983125	1833	1518.36	0.271693	1.23772	0.215821	0.898569
1	75300	76300	48.1	No	No	No	No	1516	1337.26	0.180995	0.758975	0.447868	0.999135	1136	830.152	0.452515	2.28034	0.0225878	0.998432	48000	46717.4	0.0390746	0.255142	0.798613	0.984417	1802	1518.36	0.247085	1.11577	0.26452	0.898569
1	75400	76400	48.1	No	No	No	No	1494	1337.26	0.159905	0.66556	0.505693	0.999135	1160	830.152	0.482677	2.45927	0.0139218	0.998432	48435	46717.4	0.0520901	0.341675	0.732596	0.981685	1811	1518.36	0.254273	1.15118	0.24966	0.898569
1	75500	76500	48	No	No	No	No	1428	1337.26	0.094721	0.385314	0.700004	0.999135	1140	830.152	0.457586	2.31016	0.0208793	0.998432	48775	46717.4	0.062182	0.409309	0.682313	0.981685	1814	1518.36	0.256661	1.16298	0.244839	0.898569
1	75600	76600	47.6	No	No	No	No	1380	1337.26	0.0453933	0.1815	0.855975	0.999135	1148	830.152	0.467674	2.36981	0.0177974	0.998432	48611	46717.4	0.057323	0.376685	0.706407	0.981685	1823	1518.36	0.263801	1.19838	0.230769	0.898569
1	75700	76700	47.5	No	No	No	No	1345	1337.26	0.00833119	0.0328849	0.973766	0.999135	1164	830.152	0.487643	2.4891	0.0128068	0.998432	48196	46717.4	0.0449536	0.294132	0.768657	0.983125	1797	1518.36	0.243077	1.0961	0.273034	0.898569
1	75800	76800	46.4	No	No	No	No	1336	1337.26	-0.00135497	-0.00533041	0.995747	0.999135	1161	830.152	0.48392	2.46673	0.0136353	0.998432	48554	46717.4	0.0556303	0.365347	0.714853	0.981685	1775	1518.36	0.225305	1.00956	0.312706	0.898569
1	75900	76900	45.9	No	No	No	No	1299	1337.26	-0.0418735	-0.162438	0.870961	0.999135	1122	830.152	0.434624	2.17595	0.0295586	0.998432	48321	46717.4	0.0486905	0.318997	0.749729	0.982358	1754	1518.36	0.208135	0.926951	0.353952	0.898569
1	76000	77000	45.8	No	No	No	No	1224	1337.26	-0.127671	-0.480898	0.630589	0.999135	1098	830.152	0.40343	1.99702	0.0458235	0.998432	48222	46717.4	0.0457317	0.299304	0.764708	0.983125	1715	1518.36	0.175695	0.773535	0.439206	0.898569
1	76100	77100	46	No	No	No	No	1148	1337.26	-0.220152	-0.803605	0.421625	0.999135	1061	830.152	0.353976	1.72115	0.0852233	0.998432	47869	46717.4	0.0351318	0.229083	0.818804	0.985132	1686	1518.36	0.151091	0.659456	0.509603	0.900844
1	76200	77200	46.5	No	No	No	No	1149	1337.26	-0.218896	-0.799359	0.424083	0.999135	1016	830.152	0.291452	1.38564	0.165857	0.998432	48149	46717.4	0.043546	0.284782	0.775811	0.983282	1696	1518.36	0.159623	0.698794	0.484681	0.898569
1	76300	77300	45.7	No	No	No	No	1188	1337.26	-0.17074	-0.633759	0.526238	0.999135	999	830.152	0.267108	1.25889	0.208069	0.998432	48068	46717.4	0.041117	0.268669	0.788184	0.984377	1690	1518.36	0.15451	0.675191	0.499554	0.899561
1	76400	77400	45.2	No	No	No	No	1183	1337.26	-0.176825	-0.65499	0.512474	0.999135	997	830.152	0.264217	1.24398	0.213507	0.998432	48149	46717.4	0.043546	0.284782	0.775811	0.983282	1681	1518.36	0.146806	0.639787	0.522311	0.900923
1	76500	77500	44.7	No	No	No	No	1186	1337.26	-0.173171	-0.642251	0.52071	0.999135	992	830.152	0.256964	1.2067	0.227547	0.998432	48106	46717.4	0.042257	0.276228	0.782373	0.983805	1682	1518.36	0.147664	0.643721	0.519756	0.900923
1	76600	77600	45	No	No	No	No	1147	1337.26	-0.22141	-0.807851	0.419176	0.999135	981	830.152	0.240877	1.12469	0.260721	0.998432	48471	46717.4	0.053162	0.348836	0.727212	0.981685	1726	1518.36	0.184919	0.816806	0.414039	0.898569
1	76700	77700	45	No	No	No	No	1178	1337.26	-0.182935	-0.676221	0.498901	0.999135	994	830.152	0.25987	1.22161	0.221854	0.998432	48489	46717.4	0.0536977	0.352417	0.724526	0.981685	1709	1518.36	0.170639	0.749932	0.453295	0.898569
1	76800	77800	46.3	No	No	No	No	1171	1337.26	-0.191534	-0.705944	0.480223	0.999135	996	830.152	0.262769	1.23652	0.216264	0.998432	48013	46717.4	0.0394653	0.257728	0.796617	0.984417	1709	1518.36	0.170639	0.749932	0.453295	0.898569
1	76900	77900	47.1	No	No	No	No	1212	1337.26	-0.141885	-0.531852	0.594829	0.999135	1006	830.152	0.277182	1.31108	0.18983	0.998432	48509	46717.4	0.0542926	0.356395	0.721545	0.981685	1717	1518.36	0.177376	0.781402	0.434566	0.898569
1	77000	78000	48.1	No	No	No	No	1243	1337.26	-0.105449	-0.400221	0.688993	0.999135	992	830.152	0.256964	1.2067	0.227547	0.998432	47868	46717.4	0.0351017	0.228884	0.818959	0.985132	1685	1518.36	0.150235	0.655522	0.512132	0.900923
1	77100	78100	47.9	No	No	No	No	1303	1337.26	-0.0374379	-0.145453	0.884353	0.999135	1013	830.152	0.287186	1.36327	0.172796	0.998432	48094	46717.4	0.0418971	0.273841	0.784207	0.98394	1678	1518.36	0.144229	0.627986	0.530013	0.901317
1	77200	78200	48.2	No	No	No	No	1344	1337.26	0.00725816	0.0286387	0.977153	0.999135	1009	830.152	0.281478	1.33345	0.182384	0.998432	47842	46717.4	0.0343179	0.223712	0.822981	0.985132	1650	1518.36	0.119952	0.517841	0.604569	0.909997
1	77300	78300	49.3	No	No	No	No	1363	1337.26	0.0275106	0.109315	0.912952	0.999135	1018	830.152	0.294289	1.40055	0.161348	0.998432	47486	46717.4	0.0235424	0.152895	0.878481	0.989264	1644	1518.36	0.114697	0.494238	0.621138	0.912832
1	77400	78400	50.4	No	No	No	No	1342	1337.26	0.00510969	0.0201464	0.983927	0.999135	1000	830.152	0.268552	1.26635	0.205388	0.998432	47083	46717.4	0.0112464	0.072728	0.942023	0.994942	1610	1518.36	0.084547	0.36049	0.71848	0.932336
1	77500	78500	51.1	No	No	No	No	1440	1337.26	0.106794	0.436268	0.662642	0.999135	1041	830.152	0.326522	1.57204	0.115942	0.998432	47249	46717.4	0.016324	0.10575	0.915781	0.992119	1641	1518.36	0.112062	0.482437	0.629496	0.91284
1	77600	78600	51.2	No	No	No	No	1519	1337.26	0.183847	0.771713	0.440284	0.999135	1039	830.152	0.323747	1.55712	0.119441	0.998432	46999	46717.4	0.00867023	0.0560183	0.955327	0.995815	1659	1518.36	0.1278	0.553245	0.580096	0.907356
1	77700	78700	51.5	No	No	No	No	1595	1337.26	0.254281	1.09442	0.273771	0.999135	1059	830.152	0.351254	1.70624	0.0879634	0.998432	46935	46717.4	0.00670433	0.0432871	0.965473	0.997464	1687	1518.36	0.151946	0.66339	0.507081	0.900793
1	77800	78800	50.7	No	No	No	No	1609	1337.26	0.266889	1.15387	0.248555	0.999135	1068	830.152	0.363463	1.77334	0.0761721	0.998432	47081	46717.4	0.0111851	0.0723302	0.942339	0.994942	1697	1518.36	0.160473	0.702727	0.482226	0.898569
1	77900	78900	52.2	No	No	No	No	1620	1337.26	0.276719	1.20057	0.229917	0.999135	1044	830.152	0.330673	1.5944	0.110846	0.998432	46643	46717.4	-0.00229924	-0.014799	0.988193	0.998753	1670	1518.36	0.137334	0.596516	0.550831	0.90382
1	78000	79000	51.2	No	No	No	No	1611	1337.26	0.268682	1.16236	0.24509	0.999135	1034	830.152	0.316788	1.51985	0.12855	0.998432	46363	46717.4	-0.0109859	-0.070498	0.943797	0.994942	1668	1518.36	0.135606	0.588648	0.556097	0.904098
1	78100	79100	51.7	No	No	No	No	1609	1337.26	0.266889	1.15387	0.248555	0.999135	1042	830.152	0.327907	1.57949	0.114223	0.998432	46673	46717.4	-0.00137162	-0.00883125	0.992954	0.999423	1693	1518.36	0.157068	0.686992	0.492088	0.898569
1	78200	79200	51.8	No	No	No	No	1587	1337.26	0.247027	1.06045	0.28894	0.999135	1016	830.152	0.291452	1.38564	0.165857	0.998432	45906	46717.4	-0.0252771	-0.161407	0.871773	0.988683	1704	1518.36	0.166412	0.730264	0.465229	0.898569
1	78300	79300	51.4	No	No	No	No	1509	1337.26	0.174318	0.729252	0.465848	0.999135	980	830.152	0.239405	1.11723	0.263895	0.998432	46053	46717.4	-0.0206647	-0.132165	0.894854	0.98929	1718	1518.36	0.178216	0.785336	0.432256	0.898569
1	78400	79400	51.2	No	No	No	No	1475	1337.26	0.14144	0.584883	0.558626	0.999135	971	830.152	0.226095	1.05013	0.293658	0.998432	45725	46717.4	-0.0309767	-0.197412	0.843505	0.985649	1720	1518.36	0.179895	0.793204	0.427659	0.898569
1	78500	79500	51.5	No	No	No	No	1520	1337.26	0.184796	0.775959	0.437773	0.999135	990	830.152	0.254052	1.19179	0.233344	0.998432	46110	46717.4	-0.0188802	-0.120826	0.903829	0.990041	1758	1518.36	0.211421	0.942686	0.345841	0.898569
1	78600	79600	51.1	No	No	No	No	1498	1337.26	0.163763	0.682544	0.494895	0.999135	992	830.152	0.256964	1.2067	0.227547	0.998432	46138	46717.4	-0.0180044	-0.115256	0.908242	0.990988	1790	1518.36	0.237446	1.06857	0.285265	0.898569
1	78700	79700	51.6	No	No	No	No	1446	1337.26	0.112793	0.461745	0.644264	0.999135	968	830.152	0.221631	1.02776	0.304061	0.998432	46128	46717.4	-0.0183171	-0.117245	0.906666	0.990483	1758	1518.36	0.211421	0.942686	0.345841	0.898569
1	78800	79800	51.4	No	No	No	No	1431	1337.26	0.0977487	0.398053	0.690591	0.999135	952	830.152	0.197585	0.90847	0.36363	0.998432	46684	46717.4	-0.00103165	-0.00664308	0.9947	0.999528	1786	1518.36	0.234218	1.05283	0.292418	0.898569
1	78900	79900	50.8	No	No	No	No	1434	1337.26	0.10077	0.410791	0.681226	0.999135	915	830.152	0.140395	0.632606	0.526991	0.998432	46378	46717.4	-0.0105192	-0.0675141	0.946172	0.99507	1742	1518.36	0.198231	0.879746	0.378997	0.898569
1	79000	80000	50.7	No	No	No	No	1445	1337.26	0.111795	0.457499	0.647313	0.999135	919	830.152	0.146689	0.662429	0.507696	0.998432	46456	46717.4	-0.00809489	-0.051998	0.95853	0.996153	1748	1518.36	0.203192	0.903349	0.366341	0.898569
1	79100	80100	49	No	No	No	No	1420	1337.26	0.0866159	0.351345	0.725329	0.999135	894	830.152	0.106899	0.476034	0.63405	0.998432	46171	46717.4	-0.0169728	-0.108692	0.913447	0.991648	1747	1518.36	0.202366	0.899415	0.368432	0.898569
1	79200	80200	49.9	No	No	No	No	1471	1337.26	0.137522	0.567899	0.570104	0.999135	902	830.152	0.119751	0.53568	0.592179	0.998432	47022	46717.4	0.00937608	0.0605936	0.951683	0.99507	1847	1518.36	0.28267	1.29279	0.196083	0.898569
1	79300	80300	50.5	No	No	No	No	1538	1337.26	0.201781	0.85239	0.393998	0.999135	954	830.152	0.200613	0.923382	0.355808	0.998432	47059	46717.4	0.0105108	0.0679538	0.945822	0.99507	1885	1518.36	0.312051	1.44227	0.149225	0.898569
1	79400	80400	49.6	No	No	No	No	1603	1337.26	0.261499	1.12839	0.259156	0.999135	967	830.152	0.22014	1.02031	0.307583	0.998432	46975	46717.4	0.00793333	0.0512441	0.959131	0.996172	1903	1518.36	0.325762	1.51308	0.130259	0.898569
1	79500	80500	49.8	No	No	No	No	1710	1337.26	0.354721	1.58273	0.113484	0.999135	989	830.152	0.252594	1.18433	0.236281	0.998432	47330	46717.4	0.0187951	0.121862	0.903008	0.990041	1938	1518.36	0.352055	1.65076	0.098787	0.898569
1	79600	80600	49.7	No	No	No	No	1784	1337.26	0.415841	1.89694	0.0578358	0.999135	1020	830.152	0.297121	1.41546	0.156933	0.998432	47714	46717.4	0.0304528	0.19825	0.84285	0.985596	1969	1518.36	0.374949	1.77271	0.0762769	0.898569
1	79700	80700	48.9	No	No	No	No	1750	1337.26	0.38808	1.75257	0.0796756	0.999135	999	830.152	0.267108	1.25889	0.208069	0.998432	47129	46717.4	0.0126552	0.0818786	0.934743	0.994942	1952	1518.36	0.362439	1.70584	0.0880387	0.898569
1	79800	80800	49.7	No	No	No	No	1726	1337.26	0.368157	1.65066	0.0988072	0.999135	994	830.152	0.25987	1.22161	0.221854	0.998432	46567	46717.4	-0.00465188	-0.0299173	0.976133	0.998415	1948	1518.36	0.35948	1.6901	0.0910088	0.898569
1	79900	80900	50.1	No	No	No	No	1802	1337.26	0.430324	1.97337	0.0484533	0.999135	1006	830.152	0.277182	1.31108	0.18983	0.998432	47090	46717.4	0.0114609	0.0741205	0.940915	0.994942	1980	1518.36	0.382987	1.81598	0.0693734	0.898569
1	80000	81000	49.7	No	No	No	No	1805	1337.26	0.432724	1.98611	0.0470212	0.999135	1029	830.152	0.309795	1.48257	0.13819	0.998432	47184	46717.4	0.0143379	0.0928194	0.926047	0.993543	1946	1518.36	0.357998	1.68223	0.0925237	0.898569
1	80100	81100	51	No	No	No	No	1787	1337.26	0.418265	1.90968	0.0561746	0.999135	1039	830.152	0.323747	1.55712	0.119441	0.998432	47270	46717.4	0.016965	0.109927	0.912467	0.991551	1961	1518.36	0.369076	1.74124	0.0816417	0.898569
1	80200	81200	50	No	No	No	No	1790	1337.26	0.420685	1.92242	0.0545533	0.999135	1091	830.152	0.394203	1.94483	0.051796	0.998432	47802	46717.4	0.0331112	0.215755	0.829179	0.985132	2012	1518.36	0.406117	1.94186	0.052154	0.898569
1	80300	81300	50.2	No	No	No	No	1875	1337.26	0.487616	2.28334	0.0224104	0.957277	1076	830.152	0.37423	1.83299	0.0668043	0.998432	47929	46717.4	0.036939	0.241019	0.809541	0.984417	1988	1518.36	0.388804	1.84745	0.0646819	0.898569
1	80400	81400	50.9	No	No	No	No	1836	1337.26	0.457291	2.11774	0.0341971	0.999135	1070	830.152	0.366163	1.78825	0.0737351	0.998432	48142	46717.4	0.0433363	0.28339	0.776878	0.983805	1941	1518.36	0.354286	1.66256	0.0963997	0.898569
1	80500	81500	50.8	No	No	No	No	1737	1337.26	0.377323	1.69737	0.0896264	0.999135	1021	830.152	0.298535	1.42292	0.154759	0.998432	47992	46717.4	0.0388341	0.253551	0.799843	0.984417	1885	1518.36	0.312051	1.44227	0.149225	0.898569
1	80600	81600	50.8	No	No	No	No	1698	1337.26	0.344561	1.53177	0.125579	0.999135	1061	830.152	0.353976	1.72115	0.0852233	0.998432	48135	46717.4	0.0431265	0.281997	0.777946	0.983805	1857	1518.36	0.29046	1.33213	0.182818	0.898569
1	80700	81700	51.1	No	No	No	No	1691	1337.26	0.338602	1.50205	0.133084	0.999135	1073	830.152	0.370202	1.81062	0.0701995	0.998432	48151	46717.4	0.0436059	0.28518	0.775506	0.983282	1830	1518.36	0.26933	1.22592	0.22023	0.898569
1	80800	81800	50.6	No	No	No	No	1684	1337.26	0.332617	1.47233	0.140933	0.999135	1091	830.152	0.394203	1.94483	0.051796	0.998432	48291	46717.4	0.0477945	0.313029	0.754258	0.98251	1825	1518.36	0.265383	1.20625	0.227722	0.898569
1	80900	81900	50	No	No	No	No	1726	1337.26	0.368157	1.65066	0.0988072	0.999135	1081	830.152	0.380918	1.87027	0.0614467	0.998432	48455	46717.4	0.0526857	0.345653	0.729603	0.981685	1785	1518.36	0.23341	1.0489	0.294225	0.898569
1	81000	82000	50.4	No	No	No	No	1733	1337.26	0.373997	1.68039	0.092882	0.999135	1097	830.152	0.402115	1.98956	0.0466394	0.998432	49121	46717.4	0.0723801	0.478137	0.632553	0.981685	1765	1518.36	0.217155	0.970223	0.331935	0.898569
1	81100	82100	50.7	No	No	No	No	1772	1337.26	0.406104	1.84599	0.0648941	0.999135	1112	830.152	0.421709	2.1014	0.0356061	0.998432	49334	46717.4	0.0786224	0.520508	0.602709	0.981685	1729	1518.36	0.187424	0.828608	0.407327	0.898569
1	81200	82200	51.4	No	No	No	No	1793	1337.26	0.423101	1.93516	0.0529712	0.999135	1119	830.152	0.430762	2.15359	0.0312725	0.998432	49310	46717.4	0.0779204	0.515734	0.60604	0.981685	1752	1518.36	0.206489	0.919084	0.358052	0.898569
1	81300	82300	50.4	No	No	No	No	1767	1337.26	0.402027	1.82476	0.0680379	0.999135	1112	830.152	0.421709	2.1014	0.0356061	0.998432	49267	46717.4	0.0766618	0.50718	0.612028	0.981685	1741	1518.36	0.197403	0.875813	0.381132	0.898569
1	81400	82400	49.8	No	No	No	No	1671	1337.26	0.321437	1.41713	0.156446	0.999135	1072	830.152	0.368857	1.80317	0.0713623	0.998432	48755	46717.4	0.0615904	0.405331	0.685234	0.981685	1695	1518.36	0.158772	0.69486	0.487143	0.898569
1	81500	82500	49.7	No	No	No	No	1675	1337.26	0.324886	1.43411	0.151541	0.999135	1064	830.152	0.35805	1.74352	0.081243	0.998432	49293	46717.4	0.077423	0.512352	0.608404	0.981685	1679	1518.36	0.145089	0.63192	0.527439	0.900923
1	81600	82600	50.2	No	No	No	No	1627	1337.26	0.282939	1.2303	0.218586	0.999135	1071	830.152	0.36751	1.79571	0.0725408	0.998432	49320	46717.4	0.078213	0.517723	0.604651	0.981685	1674	1518.36	0.140786	0.612251	0.540372	0.902989
1	81700	82700	50.1	No	No	No	No	1647	1337.26	0.300566	1.31522	0.188436	0.999135	1087	830.152	0.388904	1.915	0.0554922	0.998432	49730	46717.4	0.0901566	0.599283	0.548984	0.981685	1671	1518.36	0.138198	0.60045	0.548207	0.903619
1	81800	82800	50.3	No	No	No	No	1649	1337.26	0.302316	1.32371	0.185599	0.999135	1095	830.152	0.399483	1.97465	0.0483081	0.998432	45271	46717.4	-0.0453727	-0.287724	0.773558	0.983129	1693	1518.36	0.157068	0.686992	0.492088	0.898569
1	81900	82900	50.6	No	No	No	No	1655	1337.26	0.307556	1.34919	0.177276	0.999135	1057	830.152	0.348527	1.69133	0.0907741	0.998432	43821	46717.4	-0.0923374	-0.576165	0.564503	0.981685	1670	1518.36	0.137334	0.596516	0.550831	0.90382
1	82000	83000	50.8	No	No	No	No	1642	1337.26	0.296179	1.29399	0.195669	0.999135	1062	830.152	0.355336	1.72861	0.0838794	0.998432	51124	46717.4	0.130041	0.876584	0.380713	0.981685	1686	1518.36	0.151091	0.659456	0.509603	0.900844
1	82100	83100	50.1	No	No	No	No	1586	1337.26	0.246118	1.0562	0.290875	0.999135	1036	830.152	0.319576	1.53476	0.124844	0.998432	51049	46717.4	0.127923	0.861665	0.388872	0.981685	1688	1518.36	0.152801	0.667324	0.504566	0.900793
1	82200	83200	49.4	No	No	No	No	1606	1337.26	0.264197	1.14113	0.253817	0.999135	1034	830.152	0.316788	1.51985	0.12855	0.998432	51648	46717.4	0.144753	0.980821	0.326681	0.981685	1728	1518.36	0.18659	0.824674	0.409557	0.898569
1	82300	83300	50.2	No	No	No	No	1562	1337.26	0.224119	0.954297	0.339933	0.999135	1050	830.152	0.338941	1.63914	0.101185	0.998432	51831	46717.4	0.149855	1.01722	0.309047	0.981685	1731	1518.36	0.189092	0.836475	0.402888	0.898569
1	82400	83400	50.8	No	No	No	No	1586	1337.26	0.246118	1.0562	0.290875	0.999135	1064	830.152	0.35805	1.74352	0.081243	0.998432	52743	46717.4	0.17502	1.19864	0.230667	0.981685	1752	1518.36	0.206489	0.919084	0.358052	0.898569
1	82500	83500	50.4	No	No	No	No	1587	1337.26	0.247027	1.06045	0.28894	0.999135	1030	830.152	0.311196	1.49002	0.136218	0.998432	53068	46717.4	0.183882	1.26329	0.206483	0.981685	1727	1518.36	0.185754	0.82074	0.411794	0.898569
1	82600	83600	50.1	No	No	No	No	1627	1337.26	0.282939	1.2303	0.218586	0.999135	1061	830.152	0.353976	1.72115	0.0852233	0.998432	53758	46717.4	0.20252	1.40055	0.161348	0.981685	1778	1518.36	0.227742	1.02136	0.307083	0.898569
1	82700	83700	51.1	No	No	No	No	1688	1337.26	0.33604	1.48931	0.136406	0.999135	1044	830.152	0.330673	1.5944	0.110846	0.998432	53969	46717.4	0.208171	1.44253	0.149154	0.981685	1815	1518.36	0.257456	1.16691	0.243246	0.898569
1	82800	83800	50.9	No	No	No	No	1695	1337.26	0.34201	1.51903	0.128754	0.999135	1068	830.152	0.363463	1.77334	0.0761721	0.998432	53699	46717.4	0.200935	1.38882	0.164889	0.981685	1829	1518.36	0.268541	1.22198	0.221714	0.898569
1	82900	83900	50.2	No	No	No	No	1705	1337.26	0.350497	1.5615	0.118407	0.999135	1051	830.152	0.340314	1.64659	0.0996416	0.998432	53694	46717.4	0.200801	1.38782	0.165191	0.981685	1867	1518.36	0.298208	1.37147	0.17023	0.898569
1	83000	84000	50	No	No	No	No	1654	1337.26	0.306684	1.34494	0.178644	0.999135	1027	830.152	0.306988	1.46765	0.142198	0.998432	52848	46717.4	0.177889	1.21953	0.222643	0.981685	1841	1518.36	0.277976	1.26919	0.204374	0.898569
1	83100	84100	50.7	No	No	No	No	1675	1337.26	0.324886	1.43411	0.151541	0.999135	1035	830.152	0.318183	1.5273	0.126686	0.998432	52982	46717.4	0.181542	1.24619	0.212696	0.981685	1848	1518.36	0.283451	1.29672	0.194726	0.898569
1	83200	84200	51.2	No	No	No	No	1638	1337.26	0.29266	1.277	0.201601	0.999135	1038	830.152	0.322358	1.54967	0.121221	0.998432	52982	46717.4	0.181542	1.24619	0.212696	0.981685	1845	1518.36	0.281107	1.28492	0.198819	0.898569
1	83300	84300	50.4	No	No	No	No	1617	1337.26	0.274045	1.18783	0.234898	0.999135	1048	830.152	0.336191	1.62423	0.104328	0.998432	52510	46717.4	0.168632	1.15229	0.2492	0.981685	1834	1518.36	0.27248	1.24165	0.214365	0.898569
1	83400	84400	50.3	No	No	No	No	1649	1337.26	0.302316	1.32371	0.185599	0.999135	1044	830.152	0.330673	1.5944	0.110846	0.998432	52572	46717.4	0.170335	1.16463	0.24417	0.981685	1831	1518.36	0.270118	1.22985	0.218753	0.898569
1	83500	84500	49.6	No	No	No	No	1616	1337.26	0.273152	1.18359	0.236576	0.999135	1055	830.152	0.345795	1.67642	0.0936566	0.998432	52385	46717.4	0.165194	1.12743	0.259561	0.981685	1848	1518.36	0.283451	1.29672	0.194726	0.898569
1	83600	84600	48.8	No	No	No	No	1608	1337.26	0.265992	1.14962	0.250301	0.999135	1067	830.152	0.362112	1.76589	0.0774149	0.998432	52457	46717.4	0.167175	1.14175	0.253557	0.981685	1870	1518.36	0.300525	1.38327	0.166583	0.898569
1	83700	84700	47.9	No	No	No	No	1571	1337.26	0.232408	0.992513	0.320948	0.999135	1056	830.152	0.347162	1.68387	0.0922063	0.998432	52053	46717.4	0.156021	1.06139	0.288515	0.981685	1878	1518.36	0.306683	1.41474	0.157146	0.898569
1	83800	84800	47.8	No	No	No	No	1512	1337.26	0.177183	0.74199	0.458093	0.999135	1072	830.152	0.368857	1.80317	0.0713623	0.998432	51554	46717.4	0.142125	0.962122	0.335988	0.981685	1854	1518.36	0.288128	1.32033	0.186726	0.898569
1	83900	84900	47.9	No	No	No	No	1561	1337.26	0.223196	0.950051	0.342086	0.999135	1074	830.152	0.371546	1.81808	0.0690524	0.998432	51385	46717.4	0.137387	0.928504	0.353146	0.981685	1834	1518.36	0.27248	1.24165	0.214365	0.898569
1	84000	85000	47.2	No	No	No	No	1571	1337.26	0.232408	0.992513	0.320948	0.999135	1039	830.152	0.323747	1.55712	0.119441	0.998432	50904	46717.4	0.123819	0.832821	0.404946	0.981685	1840	1518.36	0.277192	1.26525	0.20578	0.898569
1	84100	85100	46.8	No	No	No	No	1620	1337.26	0.276719	1.20057	0.229917	0.999135	1040	830.152	0.325135	1.56458	0.117681	0.998432	51189	46717.4	0.131874	0.889514	0.373727	0.981685	1808	1518.36	0.251881	1.13937	0.254547	0.898569
1	84200	85200	46.7	No	No	No	No	1651	1337.26	0.304065	1.3322	0.182793	0.999135	1049	830.152	0.337566	1.63168	0.102747	0.998432	50781	46717.4	0.120329	0.808353	0.418888	0.981685	1776	1518.36	0.226118	1.01349	0.310824	0.898569
1	84300	85300	47.3	No	No	No	No	1620	1337.26	0.276719	1.20057	0.229917	0.999135	1006	830.152	0.277182	1.31108	0.18983	0.998432	50484	46717.4	0.111866	0.749272	0.453693	0.981685	1763	1518.36	0.215519	0.962355	0.335871	0.898569
1	84400	85400	48.3	No	No	No	No	1599	1337.26	0.257895	1.1114	0.266394	0.999135	1017	830.152	0.292871	1.3931	0.163591	0.998432	50165	46717.4	0.102721	0.685815	0.49283	0.981685	1785	1518.36	0.23341	1.0489	0.294225	0.898569
1	84500	85500	47.5	No	No	No	No	1609	1337.26	0.266889	1.15387	0.248555	0.999135	1003	830.152	0.272873	1.28872	0.197497	0.998432	50251	46717.4	0.105192	0.702923	0.482104	0.981685	1802	1518.36	0.247085	1.11577	0.26452	0.898569
1	84600	85600	48.5	No	No	No	No	1627	1337.26	0.282939	1.2303	0.218586	0.999135	1020	830.152	0.297121	1.41546	0.156933	0.998432	50141	46717.4	0.102031	0.681041	0.495846	0.981685	1822	1518.36	0.263009	1.19445	0.232303	0.898569
1	84700	85700	48.2	No	No	No	No	1620	1337.26	0.276719	1.20057	0.229917	0.999135	1007	830.152	0.278615	1.31854	0.187323	0.998432	49554	46717.4	0.0850417	0.564272	0.572569	0.981685	1793	1518.36	0.239862	1.08037	0.279978	0.898569
1	84800	85800	48.6	No	No	No	No	1604	1337.26	0.262399	1.13264	0.257368	0.999135	981	830.152	0.240877	1.12469	0.260721	0.998432	49535	46717.4	0.0844884	0.560492	0.575144	0.981685	1800	1518.36	0.245483	1.1079	0.267903	0.898569
1	84900	85900	48.7	No	No	No	No	1658	1337.26	0.310169	1.36193	0.173221	0.999135	1011	830.152	0.284335	1.34836	0.177542	0.998432	49646	46717.4	0.0877177	0.582573	0.560181	0.981685	1782	1518.36	0.230984	1.0371	0.299691	0.898569
1	85000	86000	49.4	No	No	No	No	1669	1337.26	0.319709	1.40863	0.158943	0.999135	1026	830.152	0.305583	1.4602	0.144235	0.998432	49464	46717.4	0.0824191	0.546369	0.584813	0.981685	1793	1518.36	0.239862	1.08037	0.279978	0.898569
1	85100	86100	49.6	No	No	No	No	1634	1337.26	0.289133	1.26002	0.207662	0.999135	1037	830.152	0.320968	1.54221	0.123022	0.998432	48931	46717.4	0.0667889	0.440341	0.65969	0.981685	1806	1518.36	0.250284	1.13151	0.257842	0.898569
1	85200	86200	49.1	No	No	No	No	1670	1337.26	0.320573	1.41288	0.157691	0.999135	1079	830.152	0.378247	1.85536	0.0635454	0.998432	48935	46717.4	0.0669069	0.441137	0.659114	0.981685	1827	1518.36	0.266963	1.21412	0.224704	0.898569
1	85300	86300	48.7	No	No	No	No	1694	1337.26	0.341159	1.51479	0.129826	0.999135	1085	830.152	0.386247	1.90009	0.0574212	0.998432	49262	46717.4	0.0765154	0.506186	0.612726	0.981685	1848	1518.36	0.283451	1.29672	0.194726	0.898569
1	85400	86400	46.6	No	No	No	No	1694	1337.26	0.341159	1.51479	0.129826	0.999135	1069	830.152	0.364814	1.7808	0.0749455	0.998432	49172	46717.4	0.0738772	0.488282	0.62535	0.981685	1905	1518.36	0.327277	1.52095	0.128273	0.898569
1	85500	86500	47.2	No	No	No	No	1736	1337.26	0.376492	1.69313	0.0904316	0.999135	1078	830.152	0.376909	1.8479	0.0646168	0.998432	49488	46717.4	0.0831189	0.551143	0.581536	0.981685	1929	1518.36	0.34534	1.61536	0.106233	0.898569
1	85600	86600	46.2	No	No	No	No	1759	1337.26	0.395481	1.79079	0.0733275	0.999135	1104	830.152	0.411292	2.04175	0.0411763	0.998432	49566	46717.4	0.085391	0.566659	0.570946	0.981685	1959	1518.36	0.367604	1.73337	0.0830296	0.898569
1	85700	86700	46.7	No	No	No	No	1818	1337.26	0.443077	2.04131	0.0412201	0.999135	1134	830.152	0.449972	2.26542	0.0234867	0.998432	50211	46717.4	0.104044	0.694966	0.487077	0.981685	1980	1518.36	0.382987	1.81598	0.0693734	0.898569
1	85800	86800	46.5	No	No	No	No	1764	1337.26	0.399576	1.81202	0.0699835	0.999135	1122	830.152	0.434624	2.17595	0.0295586	0.998432	49607	46717.4	0.0865839	0.574815	0.565417	0.981685	1945	1518.36	0.357257	1.6783	0.0932887	0.898569
1	85900	86900	45.8	No	No	No	No	1733	1337.26	0.373997	1.68039	0.092882	0.999135	1126	830.152	0.439759	2.20578	0.0273995	0.998432	49696	46717.4	0.0891699	0.592519	0.553503	0.981685	1957	1518.36	0.36613	1.7255	0.0844367	0.898569
1	86000	87000	46.3	No	No	No	No	1720	1337.26	0.363134	1.62519	0.104123	0.999135	1107	830.152	0.415207	2.06412	0.0390065	0.998432	49814	46717.4	0.0925914	0.615992	0.5379	0.981685	1950	1518.36	0.36096	1.69797	0.0895138	0.898569
1	86100	87100	45.7	No	No	No	No	1628	1337.26	0.283826	1.23454	0.217001	0.999135	1098	830.152	0.40343	1.99702	0.0458235	0.998432	48770	46717.4	0.0620341	0.408315	0.683043	0.981685	1926	1518.36	0.343094	1.60356	0.108812	0.898569
1	86200	87200	46	No	No	No	No	1576	1337.26	0.236993	1.01374	0.310705	0.999135	1071	830.152	0.36751	1.79571	0.0725408	0.998432	48787	46717.4	0.0625369	0.411696	0.680562	0.981685	1943	1518.36	0.355772	1.67043	0.094834	0.898569
1	86300	87300	45.8	No	No	No	No	1517	1337.26	0.181946	0.763221	0.445332	0.999135	1017	830.152	0.292871	1.3931	0.163591	0.998432	48457	46717.4	0.0527453	0.346051	0.729304	0.981685	1914	1518.36	0.334077	1.55635	0.119624	0.898569
1	86400	87400	47.2	No	No	No	No	1446	1337.26	0.112793	0.461745	0.644264	0.999135	979	830.152	0.237933	1.10978	0.267095	0.998432	48322	46717.4	0.0487203	0.319196	0.749578	0.982358	1883	1518.36	0.310519	1.43441	0.151456	0.898569
1	86500	87500	47.4	No	No	No	No	1308	1337.26	-0.0319124	-0.124222	0.901139	0.999135	930	830.152	0.163854	0.744443	0.456609	0.998432	47568	46717.4	0.0260315	0.169207	0.865634	0.987245	1868	1518.36	0.298981	1.3754	0.169008	0.898569
1	86600	87600	48.1	No	No	No	No	1283	1337.26	-0.0597538	-0.230376	0.8178	0.999135	929	830.152	0.162302	0.736987	0.46113	0.998432	47089	46717.4	0.0114303	0.0739216	0.941073	0.994942	1821	1518.36	0.262217	1.19051	0.233845	0.898569
1	86700	87700	47.8	No	No	No	No	1274	1337.26	-0.0699097	-0.268591	0.788244	0.999135	942	830.152	0.182351	0.833912	0.404331	0.998432	46865	46717.4	0.00455106	0.0293624	0.976576	0.998415	1783	1518.36	0.231793	1.04103	0.297861	0.898569
1	86800	87800	48.1	No	No	No	No	1231	1337.26	-0.119444	-0.451175	0.651863	0.999135	916	830.152	0.141971	0.640061	0.522133	0.998432	46918	46717.4	0.00618169	0.0399054	0.968169	0.997588	1772	1518.36	0.222865	0.997759	0.318396	0.898569
1	86900	87900	48.8	No	No	No	No	1222	1337.26	-0.130031	-0.48939	0.624565	0.999135	898	830.152	0.113339	0.505857	0.612957	0.998432	47111	46717.4	0.0121041	0.0782979	0.937591	0.994942	1785	1518.36	0.23341	1.0489	0.294225	0.898569
1	87000	88000	48.4	No	No	No	No	1232	1337.26	-0.118273	-0.446929	0.654926	0.999135	910	830.152	0.13249	0.595327	0.551625	0.998432	47048	46717.4	0.0101736	0.0657656	0.947564	0.99507	1773	1518.36	0.223679	1.00169	0.316492	0.898569
1	87100	88100	48.2	No	No	No	No	1243	1337.26	-0.105449	-0.400221	0.688993	0.999135	923	830.152	0.152954	0.692252	0.488779	0.998432	47286	46717.4	0.0174533	0.11311	0.909944	0.991262	1797	1518.36	0.243077	1.0961	0.273034	0.898569
1	87200	88200	47.9	No	No	No	No	1307	1337.26	-0.0330158	-0.128468	0.897778	0.999135	932	830.152	0.166954	0.759354	0.447641	0.998432	47628	46717.4	0.0278501	0.181142	0.856256	0.986605	1782	1518.36	0.230984	1.0371	0.299691	0.898569
1	87300	88300	48.5	No	No	No	No	1348	1337.26	0.0115455	0.0456233	0.963611	0.999135	950	830.152	0.194551	0.893558	0.371558	0.998432	47606	46717.4	0.0271836	0.176766	0.859692	0.98703	1782	1518.36	0.230984	1.0371	0.299691	0.898569
1	87400	88400	48.9	No	No	No	No	1330	1337.26	-0.00784874	-0.0308073	0.975423	0.999135	990	830.152	0.254052	1.19179	0.233344	0.998432	48026	46717.4	0.0398558	0.260314	0.794621	0.984417	1776	1518.36	0.226118	1.01349	0.310824	0.898569
1	87500	88500	50.1	No	No	No	No	1394	1337.26	0.0599556	0.240946	0.809597	0.999135	1026	830.152	0.305583	1.4602	0.144235	0.998432	47974	46717.4	0.0382929	0.24997	0.80261	0.984417	1768	1518.36	0.219605	0.982024	0.326088	0.898569
1	87600	88600	50.5	No	No	No	No	1468	1337.26	0.134577	0.55516	0.578785	0.999135	1072	830.152	0.368857	1.80317	0.0713623	0.998432	48258	46717.4	0.0468083	0.306465	0.759251	0.983125	1790	1518.36	0.237446	1.06857	0.285265	0.898569
1	87700	88700	51	No	No	No	No	1576	1337.26	0.236993	1.01374	0.310705	0.999135	1103	830.152	0.409985	2.03429	0.0419219	0.998432	48811	46717.4	0.0632465	0.41647	0.677066	0.981685	1785	1518.36	0.23341	1.0489	0.294225	0.898569
1	87800	88800	51.2	No	No	No	No	1602	1337.26	0.260599	1.12414	0.260952	0.999135	1109	830.152	0.417811	2.07903	0.0376146	0.998432	49168	46717.4	0.0737598	0.487487	0.625913	0.981685	1780	1518.36	0.229364	1.02923	0.303372	0.898569
1	87900	88900	51.4	No	No	No	No	1625	1337.26	0.281165	1.2218	0.221782	0.999135	1112	830.152	0.421709	2.1014	0.0356061	0.998432	49766	46717.4	0.0912006	0.606444	0.54422	0.981685	1817	1518.36	0.259045	1.17478	0.240083	0.898569
1	88000	89000	52.3	No	No	No	No	1622	1337.26	0.278499	1.20907	0.226638	0.999135	1135	830.152	0.451244	2.27288	0.0230334	0.998432	49398	46717.4	0.0804928	0.533239	0.593868	0.981685	1818	1518.36	0.259839	1.17871	0.238513	0.898569
1	88100	89100	52.3	No	No	No	No	1599	1337.26	0.257895	1.1114	0.266394	0.999135	1111	830.152	0.420411	2.09394	0.0362652	0.998432	49177	46717.4	0.0740239	0.489277	0.624646	0.981685	1788	1518.36	0.235833	1.0607	0.288827	0.898569
1	88200	89200	52.7	No	No	No	No	1635	1337.26	0.290016	1.26427	0.206135	0.999135	1124	830.152	0.437194	2.19087	0.0284615	0.998432	48633	46717.4	0.0579758	0.381062	0.703157	0.981685	1750	1518.36	0.204841	0.911216	0.362181	0.898569
1	88300	89300	53.1	No	No	No	No	1633	1337.26	0.28825	1.25577	0.209198	0.999135	1095	830.152	0.399483	1.97465	0.0483081	0.998432	48665	46717.4	0.0589247	0.387427	0.69844	0.981685	1720	1518.36	0.179895	0.793204	0.427659	0.898569
1	88400	89400	52.6	No	No	No	No	1599	1337.26	0.257895	1.1114	0.266394	0.999135	1075	830.152	0.372888	1.82553	0.0679207	0.998432	47481	46717.4	0.0233905	0.1519	0.879266	0.989264	1698	1518.36	0.161323	0.706661	0.479777	0.898569
1	88500	89500	52.8	No	No	No	No	1614	1337.26	0.271366	1.1751	0.239956	0.999135	1060	830.152	0.352616	1.7137	0.0865846	0.998432	47210	46717.4	0.0151327	0.0979915	0.921939	0.993129	1698	1518.36	0.161323	0.706661	0.479777	0.898569
1	88600	89600	51.9	No	No	No	No	1581	1337.26	0.241562	1.03497	0.300681	0.999135	1043	830.152	0.329291	1.58695	0.112525	0.998432	47396	46717.4	0.0208055	0.134992	0.892619	0.98929	1713	1518.36	0.174012	0.765667	0.443874	0.898569
1	88700	89700	51.8	No	No	No	No	1568	1337.26	0.229651	0.979774	0.327198	0.999135	1051	830.152	0.340314	1.64659	0.0996416	0.998432	47629	46717.4	0.0278804	0.181341	0.8561	0.986579	1653	1518.36	0.122573	0.529642	0.59636	0.909997
1	88800	89800	51.7	No	No	No	No	1525	1337.26	0.189534	0.79719	0.425341	0.999135	1031	830.152	0.312596	1.49748	0.134269	0.998432	48010	46717.4	0.0393751	0.257132	0.797077	0.984417	1653	1518.36	0.122573	0.529642	0.59636	0.909997
1	88900	89900	51.5	No	No	No	No	1460	1337.26	0.126693	0.521191	0.602234	0.999135	1041	830.152	0.326522	1.57204	0.115942	0.998432	47382	46717.4	0.0203793	0.132207	0.894821	0.98929	1640	1518.36	0.111182	0.478503	0.632292	0.913496
1	89000	90000	49.7	No	No	No	No	1437	1337.26	0.103785	0.42353	0.671909	0.999135	1074	830.152	0.371546	1.81808	0.0690524	0.998432	47876	46717.4	0.0353428	0.230476	0.817722	0.985132	1644	1518.36	0.114697	0.494238	0.621138	0.912832
1	89100	90100	50.3	No	No	No	No	1504	1337.26	0.16953	0.708021	0.478932	0.999135	1116	830.152	0.426889	2.13122	0.033071	0.998432	48468	46717.4	0.0530727	0.348239	0.727661	0.981685	1647	1518.36	0.117327	0.506039	0.612829	0.910106
1	89200	90200	50.6	No	No	No	No	1581	1337.26	0.241562	1.03497	0.300681	0.999135	1106	830.152	0.413903	2.05666	0.0397187	0.998432	49010	46717.4	0.0691163	0.456057	0.648349	0.981685	1665	1518.36	0.133009	0.576847	0.564043	0.904848
1	89300	90300	49.8	No	No	No	No	1662	1337.26	0.313645	1.37891	0.167922	0.999135	1095	830.152	0.399483	1.97465	0.0483081	0.998432	49554	46717.4	0.0850417	0.564272	0.572569	0.981685	1661	1518.36	0.129538	0.561112	0.574721	0.906898
1	89400	90400	50.3	No	No	No	No	1698	1337.26	0.344561	1.53177	0.125579	0.999135	1063	830.152	0.356693	1.73606	0.0825527	0.998432	50483	46717.4	0.111838	0.749073	0.453813	0.981685	1693	1518.36	0.157068	0.686992	0.492088	0.898569
1	89500	90500	50.3	No	No	No	No	1669	1337.26	0.319709	1.40863	0.158943	0.999135	1056	830.152	0.347162	1.68387	0.0922063	0.998432	50804	46717.4	0.120982	0.812928	0.416259	0.981685	1716	1518.36	0.176536	0.777469	0.436882	0.898569
1	89600	90600	51	No	No	No	No	1677	1337.26	0.326608	1.4426	0.149132	0.999135	1046	830.152	0.333435	1.60931	0.107548	0.998432	50945	46717.4	0.124981	0.840977	0.400361	0.981685	1723	1518.36	0.182409	0.805005	0.420817	0.898569
1	89700	90700	50.1	No	No	No	No	1672	1337.26	0.3223	1.42137	0.155208	0.999135	1039	830.152	0.323747	1.55712	0.119441	0.998432	50880	46717.4	0.123139	0.828046	0.407644	0.981685	1741	1518.36	0.197403	0.875813	0.381132	0.898569
1	89800	90800	49.6	No	No	No	No	1722	1337.26	0.36481	1.63368	0.102326	0.999135	1025	830.152	0.304176	1.45274	0.146295	0.998432	51317	46717.4	0.135477	0.914977	0.360204	0.981685	1762	1518.36	0.2147	0.958422	0.33785	0.898569
1	89900	90900	49.2	No	No	No	No	1689	1337.26	0.336894	1.49356	0.135291	0.999135	1028	830.152	0.308392	1.47511	0.140183	0.998432	51090	46717.4	0.129081	0.869821	0.384398	0.981685	1770	1518.36	0.221236	0.989892	0.322227	0.898569
1	90000	91000	49.6	No	No	No	No	1680	1337.26	0.329186	1.45534	0.145575	0.999135	1026	830.152	0.305583	1.4602	0.144235	0.998432	51106	46717.4	0.129533	0.873003	0.382661	0.981685	1788	1518.36	0.235833	1.0607	0.288827	0.898569
1	90100	91100	49.6	No	No	No	No	1675	1337.26	0.324886	1.43411	0.151541	0.999135	1015	830.152	0.290032	1.37818	0.168146	0.998432	50499	46717.4	0.112295	0.752256	0.451897	0.981685	1763	1518.36	0.215519	0.962355	0.335871	0.898569
1	90200	91200	49.4	No	No	No	No	1655	1337.26	0.307556	1.34919	0.177276	0.999135	965	830.152	0.217153	1.0054	0.314707	0.998432	50268	46717.4	0.10568	0.706304	0.479999	0.981685	1745	1518.36	0.200713	0.891548	0.372635	0.898569
1	90300	91300	49.9	No	No	No	No	1615	1337.26	0.272259	1.17934	0.238262	0.999135	945	830.152	0.186938	0.856279	0.391843	0.998432	49683	46717.4	0.0887925	0.589933	0.555235	0.981685	1707	1518.36	0.168949	0.742065	0.458048	0.898569
1	90400	91400	49.2	No	No	No	No	1501	1337.26	0.166649	0.695283	0.486878	0.999135	932	830.152	0.166954	0.759354	0.447641	0.998432	49275	46717.4	0.076896	0.508772	0.610912	0.981685	1689	1518.36	0.153656	0.671257	0.502057	0.900508
1	90500	91500	49.2	No	No	No	No	1472	1337.26	0.138503	0.572145	0.567224	0.999135	936	830.152	0.173132	0.789177	0.430008	0.998432	48870	46717.4	0.0649893	0.428207	0.6685	0.981685	1632	1518.36	0.104127	0.447033	0.654851	0.917659
1	90600	91600	49.8	No	No	No	No	1562	1337.26	0.224119	0.954297	0.339933	0.999135	976	830.152	0.233505	1.08741	0.276856	0.998432	49390	46717.4	0.0802591	0.531648	0.59497	0.981685	1661	1518.36	0.129538	0.561112	0.574721	0.906898
1	90700	91700	50.4	No	No	No	No	1636	1337.26	0.290898	1.26851	0.204615	0.999135	976	830.152	0.233505	1.08741	0.276856	0.998432	49049	46717.4	0.0702639	0.463815	0.642781	0.981685	1671	1518.36	0.138198	0.60045	0.548207	0.903619
1	90800	91800	50.7	No	No	No	No	1703	1337.26	0.348803	1.553	0.120422	0.999135	976	830.152	0.233505	1.08741	0.276856	0.998432	49466	46717.4	0.0824774	0.546766	0.584539	0.981685	1682	1518.36	0.147664	0.643721	0.519756	0.900923
1	90900	91900	51.2	No	No	No	No	1798	1337.26	0.427118	1.95639	0.0504197	0.999135	1021	830.152	0.298535	1.42292	0.154759	0.998432	50745	46717.4	0.119306	0.801191	0.423021	0.981685	1711	1518.36	0.172326	0.7578	0.448571	0.898569
1	91000	92000	52.2	No	No	No	No	1884	1337.26	0.494524	2.32155	0.0202569	0.914095	1030	830.152	0.311196	1.49002	0.136218	0.998432	52013	46717.4	0.154912	1.05343	0.292145	0.981685	1724	1518.36	0.183246	0.808939	0.41855	0.898569
1	91100	92100	52.1	No	No	No	No	1912	1337.26	0.515808	2.44045	0.0146691	0.783819	1050	830.152	0.338941	1.63914	0.101185	0.998432	51969	46717.4	0.153691	1.04468	0.296173	0.981685	1718	1518.36	0.178216	0.785336	0.432256	0.898569
1	91200	92200	52.8	No	No	No	No	1926	1337.26	0.526333	2.49989	0.0124231	0.711313	1062	830.152	0.355336	1.72861	0.0838794	0.998432	52697	46717.4	0.173761	1.18949	0.234246	0.981685	1749	1518.36	0.204017	0.907283	0.364257	0.898569
1	91300	92300	52.6	No	No	No	No	1941	1337.26	0.537525	2.56358	0.0103598	0.636244	1101	830.152	0.407366	2.01938	0.0434474	0.998432	53533	46717.4	0.196469	1.35579	0.175165	0.981685	1784	1518.36	0.232602	1.04496	0.29604	0.898569
1	91400	92400	52.5	No	No	No	No	1974	1337.26	0.561847	2.70371	0.00685707	0.502433	1104	830.152	0.411292	2.04175	0.0411763	0.998432	54355	46717.4	0.218453	1.51931	0.128684	0.981685	1812	1518.36	0.255069	1.15511	0.248046	0.898569
1	91500	92500	52	No	No	No	No	2013	1337.26	0.590072	2.86931	0.00411373	0.368099	1088	830.152	0.39023	1.92246	0.0545482	0.998432	55553	46717.4	0.249905	1.75762	0.0788117	0.981685	1867	1518.36	0.298208	1.37147	0.17023	0.898569
1	91600	92600	52.3	No	No	No	No	2050	1337.26	0.616349	3.02641	0.00247474	0.275232	1103	830.152	0.409985	2.03429	0.0419219	0.998432	56088	46717.4	0.263732	1.86405	0.062315	0.981685	1882	1518.36	0.309753	1.43047	0.152582	0.898569
1	91700	92700	52.6	No	No	No	No	2056	1337.26	0.620565	3.05189	0.00227405	0.262728	1119	830.152	0.430762	2.15359	0.0312725	0.998432	56921	46717.4	0.285001	2.02975	0.0423817	0.981685	1949	1518.36	0.36022	1.69403	0.0902588	0.898569
1	91800	92800	52	No	No	No	No	1898	1337.26	0.505205	2.381	0.0172657	0.854681	1124	830.152	0.437194	2.19087	0.0284615	0.998432	56506	46717.4	0.274444	1.9472	0.0515109	0.981685	2000	1518.36	0.397486	1.89466	0.058138	0.898569
1	91900	92900	52	No	No	No	No	1855	1337.26	0.472144	2.19842	0.0279195	0.999135	1151	830.152	0.47144	2.39217	0.016749	0.998432	56615	46717.4	0.277225	1.96888	0.0489667	0.981685	1988	1518.36	0.388804	1.84745	0.0646819	0.898569
1	92000	93000	51.4	No	No	No	No	1883	1337.26	0.493758	2.31731	0.0204869	0.920265	1165	830.152	0.488882	2.49655	0.0125407	0.998432	56826	46717.4	0.282591	2.01085	0.0443408	0.981685	1961	1518.36	0.369076	1.74124	0.0816417	0.898569
1	92100	93100	52	No	No	No	No	1799	1337.26	0.42792	1.96063	0.0499219	0.999135	1158	830.152	0.480187	2.44436	0.0145108	0.998432	56174	46717.4	0.265943	1.88116	0.0599508	0.981685	1955	1518.36	0.364655	1.71764	0.0858629	0.898569
1	92200	93200	51.6	No	No	No	No	1717	1337.26	0.360615	1.61245	0.106864	0.999135	1115	830.152	0.425595	2.12376	0.0336899	0.998432	54508	46717.4	0.222508	1.54975	0.121202	0.981685	1902	1518.36	0.325004	1.50915	0.131261	0.898569
1	92300	93300	51.5	No	No	No	No	1740	1337.26	0.379812	1.71011	0.0872455	0.999135	1118	830.152	0.429472	2.14613	0.0318625	0.998432	54258	46717.4	0.215876	1.50002	0.13361	0.981685	1890	1518.36	0.315873	1.46194	0.143757	0.898569
1	92400	93400	51.6	No	No	No	No	1720	1337.26	0.363134	1.62519	0.104123	0.999135	1080	830.152	0.379583	1.86281	0.0624888	0.998432	53445	46717.4	0.194095	1.33829	0.180802	0.981685	1879	1518.36	0.307451	1.41867	0.155995	0.898569
1	92500	93500	51.5	No	No	No	No	1653	1337.26	0.305812	1.3407	0.180019	0.999135	1015	830.152	0.290032	1.37818	0.168146	0.998432	52478	46717.4	0.167753	1.14593	0.251825	0.981685	1839	1518.36	0.276408	1.26132	0.207193	0.898569
1	92600	93600	49.7	No	No	No	No	1547	1337.26	0.210198	0.890605	0.373141	0.999135	1012	830.152	0.285761	1.35582	0.175157	0.998432	51878	46717.4	0.151163	1.02657	0.304621	0.981685	1830	1518.36	0.26933	1.22592	0.22023	0.898569
1	92700	93700	49.5	No	No	No	No	1498	1337.26	0.163763	0.682544	0.494895	0.999135	1008	830.152	0.280047	1.32599	0.184842	0.998432	50657	46717.4	0.116802	0.783686	0.433224	0.981685	1828	1518.36	0.267752	1.21805	0.223205	0.898569
1	92800	93800	50	No	No	No	No	1507	1337.26	0.172404	0.72076	0.471057	0.999135	1030	830.152	0.311196	1.49002	0.136218	0.998432	49492	46717.4	0.0832355	0.551938	0.580991	0.981685	1796	1518.36	0.242274	1.09217	0.274759	0.898569
1	92900	93900	49.9	No	No	No	No	1460	1337.26	0.126693	0.521191	0.602234	0.999135	1029	830.152	0.309795	1.48257	0.13819	0.998432	48692	46717.4	0.0597249	0.392798	0.694468	0.981685	1769	1518.36	0.22042	0.985958	0.324154	0.898569
1	93000	94000	49.3	No	No	No	No	1417	1337.26	0.0835648	0.338607	0.734906	0.999135	1013	830.152	0.287186	1.36327	0.172796	0.998432	48100	46717.4	0.0420771	0.275035	0.78329	0.983805	1714	1518.36	0.174853	0.769601	0.441536	0.898569
1	93100	94100	48.8	No	No	No	No	1352	1337.26	0.0158202	0.0626078	0.950079	0.999135	987	830.152	0.249674	1.16942	0.242233	0.998432	47204	46717.4	0.0149493	0.0967979	0.922887	0.993129	1748	1518.36	0.203192	0.903349	0.366341	0.898569
1	93200	94200	48.7	No	No	No	No	1304	1337.26	-0.0363311	-0.141207	0.887706	0.999135	979	830.152	0.237933	1.10978	0.267095	0.998432	46586	46717.4	-0.00406337	-0.0261377	0.979147	0.998415	1742	1518.36	0.198231	0.879746	0.378997	0.898569
1	93300	94300	49.6	No	No	No	No	1282	1337.26	-0.0608787	-0.234622	0.814502	0.999135	992	830.152	0.256964	1.2067	0.227547	0.998432	46583	46717.4	-0.00415627	-0.0267345	0.978671	0.998415	1724	1518.36	0.183246	0.808939	0.41855	0.898569
1	93400	94400	49.1	No	No	No	No	1273	1337.26	-0.0710426	-0.272837	0.784978	0.999135	1001	830.152	0.269994	1.2738	0.202733	0.998432	46558	46717.4	-0.00493074	-0.0317076	0.974705	0.998375	1721	1518.36	0.180733	0.797137	0.425371	0.898569
1	93500	94500	49.1	No	No	No	No	1309	1337.26	-0.0308099	-0.119976	0.904502	0.999135	989	830.152	0.252594	1.18433	0.236281	0.998432	46413	46717.4	-0.00943088	-0.0605518	0.951716	0.99507	1710	1518.36	0.171483	0.753866	0.45093	0.898569
1	93600	94600	49.6	No	No	No	No	1350	1337.26	0.0136844	0.0541156	0.956843	0.999135	1012	830.152	0.285761	1.35582	0.175157	0.998432	47086	46717.4	0.0113383	0.0733248	0.941548	0.994942	1733	1518.36	0.190758	0.844343	0.398478	0.898569
1	93700	94700	48.8	No	No	No	No	1359	1337.26	0.0232705	0.0923308	0.926435	0.999135	1013	830.152	0.287186	1.36327	0.172796	0.998432	47173	46717.4	0.0140015	0.0906313	0.927786	0.994043	1735	1518.36	0.192422	0.85221	0.394097	0.898569
1	93800	94800	49.3	No	No	No	No	1390	1337.26	0.0558099	0.223961	0.822788	0.999135	1045	830.152	0.332055	1.60186	0.109187	0.998432	47850	46717.4	0.0345591	0.225304	0.821743	0.985132	1784	1518.36	0.232602	1.04496	0.29604	0.898569
1	93900	94900	48.5	No	No	No	No	1415	1337.26	0.0815271	0.330115	0.741313	0.999135	1048	830.152	0.336191	1.62423	0.104328	0.998432	48339	46717.4	0.0492278	0.322578	0.747015	0.981713	1805	1518.36	0.249485	1.12757	0.2595	0.898569
1	94000	95000	48.1	No	No	No	No	1432	1337.26	0.0987565	0.402299	0.687464	0.999135	1007	830.152	0.278615	1.31854	0.187323	0.998432	48177	46717.4	0.0443847	0.290352	0.771547	0.983125	1838	1518.36	0.275623	1.25739	0.208614	0.898569
1	94100	95100	47.3	No	No	No	No	1449	1337.26	0.115783	0.474483	0.635155	0.999135	995	830.152	0.26132	1.22907	0.219046	0.998432	48760	46717.4	0.0617383	0.406325	0.684504	0.981685	1865	1518.36	0.296662	1.3636	0.172694	0.898569
1	94200	95200	46	No	No	No	No	1440	1337.26	0.106794	0.436268	0.662642	0.999135	1016	830.152	0.291452	1.38564	0.165857	0.998432	49185	46717.4	0.0742586	0.490868	0.62352	0.981685	1914	1518.36	0.334077	1.55635	0.119624	0.898569
1	94300	95300	44.8	No	No	No	No	1431	1337.26	0.0977487	0.398053	0.690591	0.999135	1007	830.152	0.278615	1.31854	0.187323	0.998432	49252	46717.4	0.0762225	0.504196	0.614123	0.981685	1892	1518.36	0.317398	1.46981	0.141613	0.898569
1	94400	95400	45.5	No	No	No	No	1470	1337.26	0.136541	0.563652	0.572991	0.999135	1029	830.152	0.309795	1.48257	0.13819	0.998432	49236	46717.4	0.0757537	0.501014	0.616362	0.981685	1898	1518.36	0.321966	1.49341	0.135329	0.898569
1	94500	95500	45.3	No	No	No	No	1477	1337.26	0.143395	0.593375	0.55293	0.999135	1013	830.152	0.287186	1.36327	0.172796	0.998432	49206	46717.4	0.0748744	0.495046	0.620568	0.981685	1893	1518.36	0.318161	1.47374	0.140551	0.898569
1	94600	95600	45.2	No	No	No	No	1481	1337.26	0.147297	0.61036	0.541623	0.999135	992	830.152	0.256964	1.2067	0.227547	0.998432	48866	46717.4	0.0648712	0.427411	0.66908	0.981685	1887	1518.36	0.313581	1.45014	0.147019	0.898569
1	94700	95700	46.8	No	No	No	No	1481	1337.26	0.147297	0.61036	0.541623	0.999135	1030	830.152	0.311196	1.49002	0.136218	0.998432	49054	46717.4	0.070411	0.464809	0.642068	0.981685	1919	1518.36	0.337841	1.57602	0.115021	0.898569
1	94800	95800	47	No	No	No	No	1419	1337.26	0.0855996	0.347099	0.728517	0.999135	1016	830.152	0.291452	1.38564	0.165857	0.998432	48569	46717.4	0.056076	0.368331	0.712627	0.981685	1901	1518.36	0.324245	1.50521	0.132269	0.898569
1	94900	95900	48.2	No	No	No	No	1458	1337.26	0.124716	0.512699	0.608162	0.999135	1074	830.152	0.371546	1.81808	0.0690524	0.998432	48805	46717.4	0.0630691	0.415277	0.677939	0.981685	1922	1518.36	0.340095	1.58782	0.112326	0.898569
1	95000	96000	49.6	No	No	No	No	1486	1337.26	0.152159	0.631591	0.527654	0.999135	1078	830.152	0.376909	1.8479	0.0646168	0.998432	48994	46717.4	0.0686453	0.452874	0.65064	0.981685	1934	1518.36	0.349074	1.63503	0.102043	0.898569
1	95100	96100	50.2	No	No	No	No	1493	1337.26	0.158939	0.661314	0.508411	0.999135	1072	830.152	0.368857	1.80317	0.0713623	0.998432	48620	46717.4	0.0575901	0.378476	0.705077	0.981685	1899	1518.36	0.322726	1.49735	0.134303	0.898569
1	95200	96200	52.2	No	No	No	No	1480	1337.26	0.146322	0.606114	0.544439	0.999135	1079	830.152	0.378247	1.85536	0.0635454	0.998432	48904	46717.4	0.0659926	0.434971	0.663584	0.981685	1828	1518.36	0.267752	1.21805	0.223205	0.898569
1	95300	96300	52	No	No	No	No	1544	1337.26	0.207398	0.877867	0.380016	0.999135	1067	830.152	0.362112	1.76589	0.0774149	0.998432	48996	46717.4	0.0687041	0.453272	0.650353	0.981685	1791	1518.36	0.238252	1.0725	0.283495	0.898569
1	95400	96400	52.3	No	No	No	No	1544	1337.26	0.207398	0.877867	0.380016	0.999135	1039	830.152	0.323747	1.55712	0.119441	0.998432	49199	46717.4	0.0746692	0.493653	0.621551	0.981685	1758	1518.36	0.211421	0.942686	0.345841	0.898569
1	95500	96500	52.9	No	No	No	No	1572	1337.26	0.233326	0.996759	0.318882	0.999135	1053	830.152	0.343057	1.66151	0.096612	0.998432	49005	46717.4	0.0689691	0.455062	0.649065	0.981685	1758	1518.36	0.211421	0.942686	0.345841	0.898569
1	95600	96600	53	No	No	No	No	1576	1337.26	0.236993	1.01374	0.310705	0.999135	1046	830.152	0.333435	1.60931	0.107548	0.998432	49101	46717.4	0.0717926	0.474159	0.635387	0.981685	1751	1518.36	0.205665	0.91515	0.360113	0.898569
1	95700	96700	52.6	No	No	No	No	1596	1337.26	0.255186	1.09867	0.271914	0.999135	1052	830.152	0.341686	1.65405	0.0981175	0.998432	49422	46717.4	0.0811936	0.538014	0.590568	0.981685	1727	1518.36	0.185754	0.82074	0.411794	0.898569
1	95800	96800	51.9	No	No	No	No	1571	1337.26	0.232408	0.992513	0.320948	0.999135	1058	830.152	0.349891	1.69878	0.0893599	0.998432	49712	46717.4	0.0896343	0.595702	0.551374	0.981685	1766	1518.36	0.217972	0.974157	0.329979	0.898569
1	95900	96900	51.5	No	No	No	No	1550	1337.26	0.212993	0.903344	0.366344	0.999135	1045	830.152	0.332055	1.60186	0.109187	0.998432	49838	46717.4	0.0932863	0.620766	0.534753	0.981685	1740	1518.36	0.196574	0.871879	0.383274	0.898569
1	96000	97000	50.7	No	No	No	No	1595	1337.26	0.254281	1.09442	0.273771	0.999135	1038	830.152	0.322358	1.54967	0.121221	0.998432	49920	46717.4	0.0956581	0.637078	0.524074	0.981685	1752	1518.36	0.206489	0.919084	0.358052	0.898569
1	96100	97100	50.4	No	No	No	No	1592	1337.26	0.251565	1.08168	0.279394	0.999135	998	830.152	0.265664	1.25144	0.210775	0.998432	49830	46717.4	0.0930547	0.619175	0.535801	0.981685	1752	1518.36	0.206489	0.919084	0.358052	0.898569
1	96200	97200	49.4	No	No	No	No	1537	1337.26	0.200842	0.848144	0.396358	0.999135	979	830.152	0.237933	1.10978	0.267095	0.998432	49373	46717.4	0.0797625	0.528266	0.597314	0.981685	1733	1518.36	0.190758	0.844343	0.398478	0.898569
1	96300	97300	50.6	No	No	No	No	1576	1337.26	0.236993	1.01374	0.310705	0.999135	983	830.152	0.243815	1.1396	0.254453	0.998432	49338	46717.4	0.0787394	0.521304	0.602155	0.981685	1758	1518.36	0.211421	0.942686	0.345841	0.898569
1	96400	97400	49.9	No	No	No	No	1554	1337.26	0.216712	0.920328	0.357401	0.999135	976	830.152	0.233505	1.08741	0.276856	0.998432	49481	46717.4	0.0829148	0.54975	0.582491	0.981685	1782	1518.36	0.230984	1.0371	0.299691	0.898569
1	96500	97500	50.2	No	No	No	No	1503	1337.26	0.16857	0.703775	0.481573	0.999135	991	830.152	0.255509	1.19925	0.230432	0.998432	48583	46717.4	0.0564918	0.371116	0.710551	0.981685	1797	1518.36	0.243077	1.0961	0.273034	0.898569
1	96600	97600	50.7	No	No	No	No	1503	1337.26	0.16857	0.703775	0.481573	0.999135	999	830.152	0.267108	1.25889	0.208069	0.998432	48789	46717.4	0.0625961	0.412094	0.68027	0.981685	1820	1518.36	0.261425	1.18658	0.235394	0.898569
1	96700	97700	49.7	No	No	No	No	1468	1337.26	0.134577	0.55516	0.578785	0.999135	1004	830.152	0.274311	1.29617	0.194916	0.998432	48318	46717.4	0.0486009	0.3184	0.750181	0.98251	1788	1518.36	0.235833	1.0607	0.288827	0.898569
1	96800	97800	50.3	No	No	No	No	1491	1337.26	0.157005	0.652821	0.513871	0.999135	1007	830.152	0.278615	1.31854	0.187323	0.998432	48561	46717.4	0.0558383	0.366739	0.713814	0.981685	1803	1518.36	0.247886	1.11971	0.262839	0.898569
1	96900	97900	49.8	No	No	No	No	1449	1337.26	0.115783	0.474483	0.635155	0.999135	1001	830.152	0.269994	1.2738	0.202733	0.998432	48518	46717.4	0.0545603	0.358185	0.720205	0.981685	1800	1518.36	0.245483	1.1079	0.267903	0.898569
1	97000	98000	50.8	No	No	No	No	1391	1337.26	0.0568474	0.228207	0.819485	0.999135	985	830.152	0.246747	1.15451	0.248291	0.998432	47934	46717.4	0.0370895	0.242013	0.80877	0.984417	1768	1518.36	0.219605	0.982024	0.326088	0.898569
1	97100	98100	50.9	No	No	No	No	1361	1337.26	0.0253921	0.100823	0.919691	0.999135	973	830.152	0.229063	1.06504	0.286857	0.998432	48007	46717.4	0.039285	0.256535	0.797538	0.984417	1737	1518.36	0.194084	0.860078	0.389746	0.898569
1	97200	98200	51.3	No	No	No	No	1305	1337.26	-0.0352252	-0.136961	0.891062	0.999135	975	830.152	0.232026	1.07995	0.280163	0.998432	47355	46717.4	0.0195569	0.126836	0.89907	0.989489	1717	1518.36	0.177376	0.781402	0.434566	0.898569
1	97300	98300	50.9	No	No	No	No	1297	1337.26	-0.0440965	-0.17093	0.864279	0.999135	958	830.152	0.206649	0.953205	0.340486	0.998432	47919	46717.4	0.036638	0.239029	0.811083	0.984417	1734	1518.36	0.19159	0.848276	0.396284	0.898569
1	97400	98400	50.6	No	No	No	No	1254	1337.26	-0.0927376	-0.353514	0.723703	0.999135	941	830.152	0.180818	0.826456	0.408545	0.998432	47422	46717.4	0.0215967	0.140164	0.888531	0.98929	1721	1518.36	0.180733	0.797137	0.425371	0.898569
1	97500	98500	49.2	No	No	No	No	1240	1337.26	-0.108935	-0.41296	0.679636	0.999135	928	830.152	0.160748	0.729531	0.465677	0.998432	47554	46717.4	0.0256069	0.166422	0.867825	0.987634	1714	1518.36	0.174853	0.769601	0.441536	0.898569
1	97600	98600	48.7	No	No	No	No	1303	1337.26	-0.0374379	-0.145453	0.884353	0.999135	930	830.152	0.163854	0.744443	0.456609	0.998432	47968	46717.4	0.0381125	0.248777	0.803534	0.984417	1741	1518.36	0.197403	0.875813	0.381132	0.898569
1	97700	98700	49	No	No	No	No	1293	1337.26	-0.0485527	-0.187914	0.850944	0.999135	945	830.152	0.186938	0.856279	0.391843	0.998432	48884	46717.4	0.0654025	0.430992	0.666474	0.981685	1760	1518.36	0.213062	0.950554	0.341831	0.898569
1	97800	98800	48.1	No	No	No	No	1275	1337.26	-0.0687777	-0.264345	0.791514	0.999135	922	830.152	0.15139	0.684796	0.493472	0.998432	48873	46717.4	0.0650778	0.428804	0.668066	0.981685	1757	1518.36	0.210601	0.938753	0.347858	0.898569
1	97900	98900	48.8	No	No	No	No	1288	1337.26	-0.0541424	-0.209145	0.834335	0.999135	917	830.152	0.143545	0.647517	0.517297	0.998432	49428	46717.4	0.0813687	0.539207	0.589744	0.981685	1762	1518.36	0.2147	0.958422	0.33785	0.898569
1	98000	99000	47.6	No	No	No	No	1260	1337.26	-0.0858512	-0.328037	0.742884	0.999135	901	830.152	0.118151	0.528225	0.597343	0.998432	49746	46717.4	0.0906207	0.602465	0.546864	0.981685	1761	1518.36	0.213881	0.954488	0.339837	0.898569
1	98100	99100	47.4	No	No	No	No	1262	1337.26	-0.0835631	-0.319545	0.749313	0.999135	894	830.152	0.106899	0.476034	0.63405	0.998432	49539	46717.4	0.0846049	0.561288	0.574601	0.981685	1769	1518.36	0.22042	0.985958	0.324154	0.898569
1	98200	99200	46.3	No	No	No	No	1277	1337.26	-0.0665165	-0.255853	0.798065	0.999135	919	830.152	0.146689	0.662429	0.507696	0.998432	50138	46717.4	0.101945	0.680444	0.496223	0.981685	1783	1518.36	0.231793	1.04103	0.297861	0.898569
1	98300	99300	45	No	No	No	No	1356	1337.26	0.0200822	0.0795924	0.936561	0.999135	891	830.152	0.102049	0.453667	0.650069	0.998432	44842	46717.4	-0.0591092	-0.373063	0.709102	0.981685	1834	1518.36	0.27248	1.24165	0.214365	0.898569
1	98400	99400	43.8	No	No	No	No	1363	1337.26	0.0275106	0.109315	0.912952	0.999135	900	830.152	0.116549	0.520769	0.602528	0.998432	51192	46717.4	0.131959	0.890111	0.373406	0.981685	1891	1518.36	0.316636	1.46588	0.142682	0.898569
1	98500	99500	44.4	No	No	No	No	1418	1337.26	0.0845826	0.342853	0.731709	0.999135	889	830.152	0.0988071	0.438755	0.660839	0.998432	51762	46717.4	0.147934	1.0035	0.315621	0.981685	1928	1518.36	0.344591	1.61143	0.107087	0.898569
1	98600	99600	44.6	No	No	No	No	1426	1337.26	0.092699	0.376822	0.706306	0.999135	926	830.152	0.157636	0.714619	0.474844	0.998432	51380	46717.4	0.137247	0.927509	0.353662	0.981685	1901	1518.36	0.324245	1.50521	0.132269	0.898569
1	98700	99700	44.1	No	No	No	No	1446	1337.26	0.112793	0.461745	0.644264	0.999135	944	830.152	0.185411	0.848824	0.395979	0.998432	52217	46717.4	0.16056	1.09401	0.273951	0.981685	1925	1518.36	0.342345	1.59962	0.109682	0.898569
1	98800	99800	43	No	No	No	No	1427	1337.26	0.0937104	0.381068	0.703153	0.999135	943	830.152	0.183881	0.841368	0.400142	0.998432	52507	46717.4	0.16855	1.1517	0.249445	0.981685	1952	1518.36	0.362439	1.70584	0.0880387	0.898569
1	98900	99900	40.8	No	No	No	No	1412	1337.26	0.0784651	0.317376	0.750958	0.999135	931	830.152	0.165405	0.751898	0.452112	0.998432	52171	46717.4	0.159288	1.08486	0.277984	0.981685	1923	1518.36	0.340845	1.59176	0.111439	0.898569
1	99000	100000	40.8	No	No	No	No	1417	1337.26	0.0835648	0.338607	0.734906	0.999135	912	830.152	0.135658	0.610238	0.541704	0.998432	52068	46717.4	0.156437	1.06437	0.287161	0.981685	1919	1518.36	0.337841	1.57602	0.115021	0.898569
1	99100	100100	41.2	No	No	No	No	1447	1337.26	0.11379	0.465991	0.641222	0.999135	922	830.152	0.15139	0.684796	0.493472	0.998432	52210	46717.4	0.160366	1.09262	0.274562	0.981685	1931	1518.36	0.346835	1.62323	0.104541	0.898569
1	99200	100200	42.1	No	No	No	No	1460	1337.26	0.126693	0.521191	0.602234	0.999135	937	830.152	0.174673	0.796633	0.425664	0.998432	52126	46717.4	0.158043	1.07591	0.281969	0.981685	1940	1518.36	0.353543	1.65863	0.0971903	0.898569
1	99300	100300	43.1	No	No	No	No	1529	1337.26	0.193313	0.814175	0.415545	0.999135	948	830.152	0.191511	0.878647	0.379593	0.998432	52416	46717.4	0.166047	1.1336	0.256964	0.981685	1962	1518.36	0.369811	1.74517	0.0809548	0.898569
1	99400	100400	43.9	No	No	No	No	1530	1337.26	0.194257	0.818421	0.413117	0.999135	941	830.152	0.180818	0.826456	0.408545	0.998432	51828	46717.4	0.149772	1.01663	0.309331	0.981685	1937	1518.36	0.35131	1.64683	0.0995932	0.898569
1	99500	100500	43.5	No	No	No	No	1465	1337.26	0.131626	0.542422	0.587528	0.999135	938	830.152	0.176212	0.804089	0.421346	0.998432	51432	46717.4	0.138706	0.937853	0.34832	0.981685	1901	1518.36	0.324245	1.50521	0.132269	0.898569
1	99600	100600	43.1	No	No	No	No	1431	1337.26	0.0977487	0.398053	0.690591	0.999135	926	830.152	0.157636	0.714619	0.474844	0.998432	51184	46717.4	0.131733	0.88852	0.374261	0.981685	1860	1518.36	0.292789	1.34393	0.178971	0.898569
1	99700	100700	43.7	No	No	No	No	1501	1337.26	0.166649	0.695283	0.486878	0.999135	914	830.152	0.138818	0.62515	0.531873	0.998432	50809	46717.4	0.121124	0.813923	0.415689	0.981685	1825	1518.36	0.265383	1.20625	0.227722	0.898569
1	99800	100800	45.2	No	No	No	No	1539	1337.26	0.202718	0.856636	0.391646	0.999135	927	830.152	0.159193	0.722075	0.470248	0.998432	50646	46717.4	0.116489	0.781498	0.43451	0.981685	1790	1518.36	0.237446	1.06857	0.285265	0.898569
1	99900	100900	47.4	No	No	No	No	1582	1337.26	0.242475	1.03922	0.298702	0.999135	992	830.152	0.256964	1.2067	0.227547	0.998432	50753	46717.4	0.119533	0.802783	0.4221	0.981685	1803	1518.36	0.247886	1.11971	0.262839	0.898569
1	100000	101000	47.7	No	No	No	No	1526	1337.26	0.19048	0.801436	0.422879	0.999135	1004	830.152	0.274311	1.29617	0.194916	0.998432	50367	46717.4	0.108519	0.725998	0.46784	0.981685	1765	1518.36	0.217155	0.970223	0.331935	0.898569
1	100100	101100	47.7	No	No	No	No	1565	1337.26	0.226888	0.967036	0.333526	0.999135	1027	830.152	0.306988	1.46765	0.142198	0.998432	49969	46717.4	0.0970735	0.646826	0.517745	0.981685	1743	1518.36	0.199059	0.88368	0.376869	0.898569
1	100200	101200	47.9	No	No	No	No	1553	1337.26	0.215783	0.916082	0.359624	0.999135	1024	830.152	0.302768	1.44529	0.148377	0.998432	49710	46717.4	0.0895763	0.595304	0.55164	0.981685	1729	1518.36	0.187424	0.828608	0.407327	0.898569
1	100300	101300	47.6	No	No	No	No	1463	1337.26	0.129655	0.533929	0.59339	0.999135	1018	830.152	0.294289	1.40055	0.161348	0.998432	48551	46717.4	0.0555412	0.36475	0.715298	0.981685	1678	1518.36	0.144229	0.627986	0.530013	0.901317
1	100400	101400	48.8	No	No	No	No	1420	1337.26	0.0866159	0.351345	0.725329	0.999135	1047	830.152	0.334813	1.61677	0.105928	0.998432	48726	46717.4	0.060732	0.399562	0.689479	0.981685	1680	1518.36	0.145948	0.635853	0.524872	0.900923
1	100500	101500	48.6	No	No	No	No	1363	1337.26	0.0275106	0.109315	0.912952	0.999135	1035	830.152	0.318183	1.5273	0.126686	0.998432	48031	46717.4	0.040006	0.261309	0.793854	0.984417	1639	1518.36	0.110302	0.474569	0.635094	0.913755
1	100600	101600	49.5	No	No	No	No	1397	1337.26	0.063057	0.253684	0.79974	0.999135	1030	830.152	0.311196	1.49002	0.136218	0.998432	48037	46717.4	0.0401862	0.262502	0.792934	0.984417	1629	1518.36	0.101473	0.435232	0.663394	0.919106
1	100700	101700	49.8	No	No	No	No	1441	1337.26	0.107795	0.440514	0.659565	0.999135	1055	830.152	0.345795	1.67642	0.0936566	0.998432	48304	46717.4	0.0481828	0.315615	0.752294	0.98251	1666	1518.36	0.133875	0.580781	0.561388	0.904848
1	100800	101800	49.5	No	No	No	No	1470	1337.26	0.136541	0.563652	0.572991	0.999135	1103	830.152	0.409985	2.03429	0.0419219	0.998432	47798	46717.4	0.0329904	0.214959	0.829799	0.985132	1682	1518.36	0.147664	0.643721	0.519756	0.900923
1	100900	101900	49.1	No	No	No	No	1503	1337.26	0.16857	0.703775	0.481573	0.999135	1117	830.152	0.428181	2.13868	0.0324619	0.998432	48098	46717.4	0.0420171	0.274637	0.783595	0.983805	1744	1518.36	0.199886	0.887614	0.374748	0.898569
1	101000	102000	48.1	No	No	No	No	1627	1337.26	0.282939	1.2303	0.218586	0.999135	1152	830.152	0.472693	2.39963	0.0164117	0.998432	49479	46717.4	0.0828565	0.549352	0.582764	0.981685	1861	1518.36	0.293564	1.34786	0.177702	0.898569
1	101100	102100	47.5	No	No	No	No	1582	1337.26	0.242475	1.03922	0.298702	0.999135	1092	830.152	0.395525	1.95228	0.0509048	0.998432	48709	46717.4	0.0602285	0.39618	0.691972	0.981685	1872	1518.36	0.302067	1.39113	0.164185	0.898569
1	101200	102200	47	No	No	No	No	1583	1337.26	0.243386	1.04347	0.296732	0.999135	1061	830.152	0.353976	1.72115	0.0852233	0.998432	48640	46717.4	0.0581834	0.382454	0.702124	0.981685	1879	1518.36	0.307451	1.41867	0.155995	0.898569
1	101300	102300	47.3	No	No	No	No	1592	1337.26	0.251565	1.08168	0.279394	0.999135	1093	830.152	0.396845	1.95974	0.0500266	0.998432	49539	46717.4	0.0846049	0.561288	0.574601	0.981685	1957	1518.36	0.36613	1.7255	0.0844367	0.898569
1	101400	102400	45.1	No	No	No	No	1576	1337.26	0.236993	1.01374	0.310705	0.999135	1088	830.152	0.39023	1.92246	0.0545482	0.998432	48951	46717.4	0.0673785	0.44432	0.656811	0.981685	1970	1518.36	0.375682	1.77664	0.075627	0.898569
1	101500	102500	44.4	No	No	No	No	1636	1337.26	0.290898	1.26851	0.204615	0.999135	1106	830.152	0.413903	2.05666	0.0397187	0.998432	49702	46717.4	0.0893441	0.593713	0.552704	0.981685	2000	1518.36	0.397486	1.89466	0.058138	0.898569
1	101600	102600	43.3	No	No	No	No	1679	1337.26	0.328327	1.4511	0.146753	0.999135	1124	830.152	0.437194	2.19087	0.0284615	0.998432	50850	46717.4	0.122288	0.822079	0.411032	0.981685	2057	1518.36	0.438028	2.11888	0.0341006	0.898569
1	101700	102700	42.5	No	No	No	No	1727	1337.26	0.368993	1.65491	0.0979427	0.999135	1122	830.152	0.434624	2.17595	0.0295586	0.998432	50787	46717.4	0.120499	0.809546	0.418201	0.981685	2078	1518.36	0.452682	2.20149	0.0277014	0.898569
1	101800	102800	42.2	No	No	No	No	1836	1337.26	0.457291	2.11774	0.0341971	0.999135	1142	830.152	0.460114	2.32507	0.0200682	0.998432	52531	46717.4	0.169209	1.15647	0.247488	0.981685	2160	1518.36	0.508518	2.52406	0.0116009	0.898569
1	101900	102900	40.7	No	No	No	No	1819	1337.26	0.443871	2.04556	0.0408001	0.999135	1138	830.152	0.455052	2.29525	0.0217189	0.998432	52319	46717.4	0.163375	1.1143	0.265151	0.981685	2174	1518.36	0.517838	2.57913	0.00990497	0.898569
1	102000	103000	40.2	No	No	No	No	1765	1337.26	0.400393	1.81626	0.0693299	0.999135	1129	830.152	0.443597	2.22815	0.0258708	0.998432	52673	46717.4	0.173104	1.18472	0.236129	0.981685	2208	1518.36	0.540227	2.71288	0.00667019	0.898569
1	102100	103100	40.2	No	No	No	No	1719	1337.26	0.362295	1.62094	0.10503	0.999135	1128	830.152	0.442319	2.22069	0.026372	0.998432	52884	46717.4	0.178871	1.22669	0.219938	0.981685	2179	1518.36	0.521153	2.5988	0.00935508	0.898569
1	102200	103200	39.9	No	No	No	No	1599	1337.26	0.257895	1.1114	0.266394	0.999135	1097	830.152	0.402115	1.98956	0.0466394	0.998432	52515	46717.4	0.16877	1.15329	0.248792	0.981685	2118	1518.36	0.480189	2.35884	0.0183322	0.898569
1	102300	103300	40	No	No	No	No	1579	1337.26	0.239736	1.02648	0.304665	0.999135	1069	830.152	0.364814	1.7808	0.0749455	0.998432	52164	46717.4	0.159095	1.08347	0.278602	0.981685	2098	1518.36	0.466501	2.28016	0.022598	0.898569
1	102400	103400	41.6	No	No	No	No	1567	1337.26	0.22873	0.975528	0.329298	0.999135	1072	830.152	0.368857	1.80317	0.0713623	0.998432	52227	46717.4	0.160836	1.096	0.273079	0.981685	2096	1518.36	0.465125	2.2723	0.0230686	0.898569
1	102500	103500	43	No	No	No	No	1542	1337.26	0.205528	0.869374	0.384642	0.999135	1082	830.152	0.382252	1.87772	0.0604191	0.998432	51765	46717.4	0.148017	1.0041	0.315333	0.981685	2055	1518.36	0.436625	2.11101	0.0347713	0.898569
1	102600	103600	43.3	No	No	No	No	1597	1337.26	0.256089	1.10291	0.270065	0.999135	1057	830.152	0.348527	1.69133	0.0907741	0.998432	51520	46717.4	0.141173	0.955358	0.339396	0.981685	2026	1518.36	0.416121	1.99693	0.0458324	0.898569
1	102700	103700	44.2	No	No	No	No	1631	1337.26	0.286482	1.24728	0.212295	0.999135	1056	830.152	0.347162	1.68387	0.0922063	0.998432	51704	46717.4	0.146316	0.991961	0.321217	0.981685	2029	1518.36	0.418255	2.00873	0.0445653	0.898569
1	102800	103800	45	No	No	No	No	1627	1337.26	0.282939	1.2303	0.218586	0.999135	1040	830.152	0.325135	1.56458	0.117681	0.998432	50619	46717.4	0.115719	0.776127	0.437674	0.981685	2000	1518.36	0.397486	1.89466	0.058138	0.898569
1	102900	103900	46.6	No	No	No	No	1647	1337.26	0.300566	1.31522	0.188436	0.999135	1034	830.152	0.316788	1.51985	0.12855	0.998432	50710	46717.4	0.11831	0.794229	0.427062	0.981685	1997	1518.36	0.395321	1.88285	0.0597201	0.898569
1	103000	104000	48.6	No	No	No	No	1595	1337.26	0.254281	1.09442	0.273771	0.999135	1018	830.152	0.294289	1.40055	0.161348	0.998432	50754	46717.4	0.119562	0.802982	0.421985	0.981685	1978	1518.36	0.381529	1.80811	0.0705889	0.898569
1	103100	104100	49.9	No	No	No	No	1564	1337.26	0.225966	0.96279	0.335653	0.999135	988	830.152	0.251135	1.17688	0.239244	0.998432	49922	46717.4	0.0957159	0.637476	0.523815	0.981685	1905	1518.36	0.327277	1.52095	0.128273	0.898569
1	103200	104200	49.4	No	No	No	No	1559	1337.26	0.221346	0.941559	0.346419	0.999135	986	830.152	0.248211	1.16197	0.245249	0.998432	49783	46717.4	0.0916933	0.609826	0.541977	0.981685	1892	1518.36	0.317398	1.46981	0.141613	0.898569
1	103300	104300	50	No	No	No	No	1540	1337.26	0.203655	0.860882	0.389303	0.999135	949	830.152	0.193032	0.886103	0.375562	0.998432	50166	46717.4	0.10275	0.686014	0.492704	0.981685	1875	1518.36	0.304377	1.40294	0.160636	0.898569
1	103400	104400	50.5	No	No	No	No	1505	1337.26	0.170489	0.712267	0.476299	0.999135	950	830.152	0.194551	0.893558	0.371558	0.998432	50073	46717.4	0.100073	0.667514	0.504444	0.981685	1850	1518.36	0.285012	1.30459	0.192032	0.898569
1	103500	104500	50.5	No	No	No	No	1497	1337.26	0.162799	0.678298	0.497583	0.999135	945	830.152	0.186938	0.856279	0.391843	0.998432	50283	46717.4	0.106111	0.709288	0.478146	0.981685	1857	1518.36	0.29046	1.33213	0.182818	0.898569
1	103600	104600	50.4	No	No	No	No	1509	1337.26	0.174318	0.729252	0.465848	0.999135	961	830.152	0.21116	0.975572	0.329277	0.998432	50480	46717.4	0.111752	0.748476	0.454173	0.981685	1859	1518.36	0.292013	1.34	0.180247	0.898569
1	103700	104700	50.3	No	No	No	No	1487	1337.26	0.15313	0.635837	0.524883	0.999135	942	830.152	0.182351	0.833912	0.404331	0.998432	50069	46717.4	0.0999578	0.666718	0.504952	0.981685	1831	1518.36	0.270118	1.22985	0.218753	0.898569
1	103800	104800	50.2	No	No	No	No	1487	1337.26	0.15313	0.635837	0.524883	0.999135	966	830.152	0.218647	1.01285	0.311131	0.998432	50232	46717.4	0.104647	0.699143	0.484463	0.981685	1846	1518.36	0.281889	1.28886	0.197448	0.898569
1	103900	104900	49.6	No	No	No	No	1402	1337.26	0.0682114	0.274915	0.783382	0.999135	955	830.152	0.202124	0.930837	0.351938	0.998432	49989	46717.4	0.0976508	0.650804	0.515173	0.981685	1830	1518.36	0.26933	1.22592	0.22023	0.898569
1	104000	105000	49.4	No	No	No	No	1341	1337.26	0.00403426	0.0159003	0.987314	0.999135	948	830.152	0.191511	0.878647	0.379593	0.998432	49540	46717.4	0.084634	0.561487	0.574466	0.981685	1782	1518.36	0.230984	1.0371	0.299691	0.898569
1	104100	105100	48.8	No	No	No	No	1316	1337.26	-0.0231155	-0.0902532	0.928086	0.999135	980	830.152	0.239405	1.11723	0.263895	0.998432	49534	46717.4	0.0844593	0.560293	0.575279	0.981685	1760	1518.36	0.213062	0.950554	0.341831	0.898569
1	104200	105200	50.2	No	No	No	No	1320	1337.26	-0.0187371	-0.0732687	0.941592	0.999135	1032	830.152	0.313995	1.50493	0.132341	0.998432	49994	46717.4	0.0977951	0.651799	0.514531	0.981685	1780	1518.36	0.229364	1.02923	0.303372	0.898569
1	104300	105300	50.1	No	No	No	No	1282	1337.26	-0.0608787	-0.234622	0.814502	0.999135	1045	830.152	0.332055	1.60186	0.109187	0.998432	50065	46717.4	0.0998426	0.665922	0.505461	0.981685	1794	1518.36	0.240666	1.0843	0.278231	0.898569
1	104400	105400	50.2	No	No	No	No	1299	1337.26	-0.0418735	-0.162438	0.870961	0.999135	1051	830.152	0.340314	1.64659	0.0996416	0.998432	49719	46717.4	0.0898375	0.597094	0.550444	0.981685	1765	1518.36	0.217155	0.970223	0.331935	0.898569
1	104500	105500	49.7	No	No	No	No	1326	1337.26	-0.0121942	-0.0477918	0.961882	0.999135	1089	830.152	0.391556	1.92991	0.0536175	0.998432	50126	46717.4	0.101599	0.678057	0.497736	0.981685	1801	1518.36	0.246285	1.11184	0.266208	0.898569
1	104600	105600	50.3	No	No	No	No	1401	1337.26	0.067182	0.270669	0.786646	0.999135	1134	830.152	0.449972	2.26542	0.0234867	0.998432	50117	46717.4	0.10134	0.676267	0.498871	0.981685	1771	1518.36	0.222051	0.993825	0.320308	0.898569
1	104700	105700	50.9	No	No	No	No	1423	1337.26	0.0896607	0.364084	0.715795	0.999135	1162	830.152	0.485162	2.47419	0.013354	0.998432	50467	46717.4	0.111381	0.74589	0.455734	0.981685	1786	1518.36	0.234218	1.05283	0.292418	0.898569
1	104800	105800	50.3	No	No	No	No	1434	1337.26	0.10077	0.410791	0.681226	0.999135	1137	830.152	0.453784	2.28779	0.0221497	0.998432	49695	46717.4	0.0891409	0.59232	0.553636	0.981685	1749	1518.36	0.204017	0.907283	0.364257	0.898569
1	104900	105900	51.7	No	No	No	No	1493	1337.26	0.158939	0.661314	0.508411	0.999135	1151	830.152	0.47144	2.39217	0.016749	0.998432	49949	46717.4	0.096496	0.642847	0.520323	0.981685	1778	1518.36	0.227742	1.02136	0.307083	0.898569
1	105000	106000	50.9	No	No	No	No	1508	1337.26	0.173361	0.725006	0.468449	0.999135	1144	830.152	0.462639	2.33998	0.0192847	0.998432	49733	46717.4	0.0902436	0.599879	0.548587	0.981685	1798	1518.36	0.243879	1.10004	0.271316	0.898569
1	105100	106100	48.8	No	No	No	No	1461	1337.26	0.127681	0.525437	0.599279	0.999135	1101	830.152	0.407366	2.01938	0.0434474	0.998432	49044	46717.4	0.0701168	0.46282	0.643493	0.981685	1813	1518.36	0.255865	1.15904	0.246439	0.898569
1	105200	106200	48	No	No	No	No	1471	1337.26	0.137522	0.567899	0.570104	0.999135	1085	830.152	0.386247	1.90009	0.0574212	0.998432	49401	46717.4	0.0805804	0.533836	0.593455	0.981685	1819	1518.36	0.260632	1.18265	0.23695	0.898569
1	105300	106300	46.8	No	No	No	No	1528	1337.26	0.19237	0.809928	0.417981	0.999135	1072	830.152	0.368857	1.80317	0.0713623	0.998432	49906	46717.4	0.0952534	0.634293	0.525889	0.981685	1879	1518.36	0.307451	1.41867	0.155995	0.898569
1	105400	106400	45.3	No	No	No	No	1491	1337.26	0.157005	0.652821	0.513871	0.999135	1041	830.152	0.326522	1.57204	0.115942	0.998432	49532	46717.4	0.084401	0.559895	0.575551	0.981685	1898	1518.36	0.321966	1.49341	0.135329	0.898569
1	105500	106500	44.8	No	No	No	No	1499	1337.26	0.164725	0.68679	0.492215	0.999135	1020	830.152	0.297121	1.41546	0.156933	0.998432	49163	46717.4	0.0736131	0.486492	0.626618	0.981685	1885	1518.36	0.312051	1.44227	0.149225	0.898569
1	105600	106600	44.9	No	No	No	No	1469	1337.26	0.135559	0.559406	0.575885	0.999135	1065	830.152	0.359405	1.75097	0.0799503	0.998432	49227	46717.4	0.07549	0.499223	0.617622	0.981685	1927	1518.36	0.343843	1.60749	0.107947	0.898569
1	105700	106700	43.9	No	No	No	No	1434	1337.26	0.10077	0.410791	0.681226	0.999135	1022	830.152	0.299947	1.43038	0.152609	0.998432	48512	46717.4	0.0543818	0.356992	0.721098	0.981685	1934	1518.36	0.349074	1.63503	0.102043	0.898569
1	105800	106800	44.8	No	No	No	No	1368	1337.26	0.0327933	0.130546	0.896134	0.999135	1007	830.152	0.278615	1.31854	0.187323	0.998432	48285	46717.4	0.0476153	0.311836	0.755165	0.98251	1955	1518.36	0.364655	1.71764	0.0858629	0.898569
1	105900	106900	43.5	No	No	No	No	1332	1337.26	-0.0056809	-0.022315	0.982197	0.999135	941	830.152	0.180818	0.826456	0.408545	0.998432	47274	46717.4	0.0170871	0.110723	0.911836	0.991463	1945	1518.36	0.357257	1.6783	0.0932887	0.898569
1	106000	107000	44.2	No	No	No	No	1337	1337.26	-0.000275515	-0.00108427	0.999135	0.999135	979	830.152	0.237933	1.10978	0.267095	0.998432	47497	46717.4	0.0238766	0.155083	0.876756	0.989203	1966	1518.36	0.37275	1.76091	0.078254	0.898569
1	106100	107100	46.6	No	No	No	No	1340	1337.26	0.00295802	0.0116542	0.990702	0.999135	978	830.152	0.236458	1.10232	0.270322	0.998432	47828	46717.4	0.0338956	0.220927	0.825149	0.985132	1957	1518.36	0.36613	1.7255	0.0844367	0.898569
1	106200	107200	46.4	No	No	No	No	1313	1337.26	-0.0264081	-0.102992	0.91797	0.999135	985	830.152	0.246747	1.15451	0.248291	0.998432	47357	46717.4	0.0196179	0.127233	0.898756	0.9894	1902	1518.36	0.325004	1.50915	0.131261	0.898569
1	106300	107300	46.3	No	No	No	No	1389	1337.26	0.0547716	0.219715	0.826093	0.999135	1010	830.152	0.282907	1.34091	0.179951	0.998432	48076	46717.4	0.041357	0.270261	0.78696	0.984377	1904	1518.36	0.32652	1.51701	0.129263	0.898569
1	106400	107400	46.4	No	No	No	No	1357	1337.26	0.0211457	0.0838385	0.933185	0.999135	1013	830.152	0.287186	1.36327	0.172796	0.998432	48004	46717.4	0.0391948	0.255938	0.797999	0.984417	1859	1518.36	0.292013	1.34	0.180247	0.898569
1	106500	107500	46.2	No	No	No	No	1265	1337.26	-0.0801376	-0.306806	0.758991	0.999135	993	830.152	0.258417	1.21416	0.224688	0.998432	47203	46717.4	0.0149187	0.096599	0.923045	0.993129	1788	1518.36	0.235833	1.0607	0.288827	0.898569
1	106600	107600	46.4	No	No	No	No	1216	1337.26	-0.137132	-0.514867	0.606646	0.999135	1003	830.152	0.272873	1.28872	0.197497	0.998432	47095	46717.4	0.0116141	0.0751151	0.940123	0.994942	1737	1518.36	0.194084	0.860078	0.389746	0.898569
1	106700	107700	46.5	No	No	No	No	1177	1337.26	-0.184161	-0.680467	0.496209	0.999135	971	830.152	0.226095	1.05013	0.293658	0.998432	46695	46717.4	-0.000691749	-0.0044549	0.996446	0.999643	1700	1518.36	0.163021	0.714529	0.4749	0.898569
1	106800	107800	46.3	No	No	No	No	1160	1337.26	-0.20515	-0.752651	0.45166	0.999135	924	830.152	0.154517	0.699708	0.48411	0.998432	46029	46717.4	-0.0214167	-0.136939	0.891079	0.98929	1641	1518.36	0.112062	0.482437	0.629496	0.91284
1	106900	107900	47.4	No	No	No	No	1171	1337.26	-0.191534	-0.705944	0.480223	0.999135	941	830.152	0.180818	0.826456	0.408545	0.998432	46192	46717.4	-0.0163168	-0.104514	0.916761	0.992501	1635	1518.36	0.106777	0.458834	0.646353	0.915893
1	107000	108000	47.3	No	No	No	No	1144	1337.26	-0.225188	-0.820589	0.41188	0.999135	943	830.152	0.183881	0.841368	0.400142	0.998432	45470	46717.4	-0.0390448	-0.248138	0.804028	0.984417	1597	1518.36	0.0728507	0.309352	0.757054	0.94052
1	107100	108100	46.5	No	No	No	No	1102	1337.26	-0.279151	-0.998927	0.31783	0.999135	919	830.152	0.146689	0.662429	0.507696	0.998432	45108	46717.4	-0.0505765	-0.320149	0.748855	0.982259	1581	1518.36	0.0583237	0.246412	0.805364	0.952075
1	107200	108200	46.4	No	No	No	No	1053	1337.26	-0.34477	-1.20699	0.227437	0.999135	887	830.152	0.0955578	0.423844	0.67168	0.998432	44692	46717.4	-0.0639432	-0.402902	0.687021	0.981685	1551	1518.36	0.030685	0.128399	0.897833	0.976312
1	107300	108300	47.2	No	No	No	No	1032	1337.26	-0.373832	-1.29616	0.194921	0.999135	908	830.152	0.129316	0.580415	0.561635	0.998432	44718	46717.4	-0.0631042	-0.39773	0.690829	0.981685	1555	1518.36	0.0344009	0.144134	0.885395	0.972666
1	107400	108400	47.6	No	No	No	No	1001	1337.26	-0.417833	-1.42779	0.153353	0.999135	921	830.152	0.149825	0.67734	0.49819	0.998432	44428	46717.4	-0.0724906	-0.455418	0.648809	0.981685	1531	1518.36	0.0119606	0.0497237	0.960343	0.990948
1	107500	108500	48.5	No	No	No	No	961	1337.26	-0.476667	-1.59763	0.110125	0.999135	907	830.152	0.127726	0.572959	0.566672	0.998432	44594	46717.4	-0.0671102	-0.422396	0.672736	0.981685	1554	1518.36	0.0334729	0.1402	0.888502	0.973641
1	107600	108600	48.7	No	No	No	No	991	1337.26	-0.432318	-1.47025	0.141494	0.999135	930	830.152	0.163854	0.744443	0.456609	0.998432	45270	46717.4	-0.0454045	-0.287923	0.773406	0.983129	1570	1518.36	0.0482509	0.20314	0.839025	0.960122
1	107700	108700	48.5	No	No	No	No	1073	1337.26	-0.317625	-1.12207	0.261835	0.999135	954	830.152	0.200613	0.923382	0.355808	0.998432	45888	46717.4	-0.0258429	-0.164987	0.868954	0.988083	1656	1518.36	0.125189	0.541443	0.588202	0.908755
1	107800	108800	48	No	No	No	No	1145	1337.26	-0.223927	-0.816343	0.414304	0.999135	966	830.152	0.218647	1.01285	0.311131	0.998432	46940	46717.4	0.00685802	0.0442817	0.96468	0.997152	1683	1518.36	0.148522	0.647655	0.517208	0.900923
1	107900	108900	46.5	No	No	No	No	1268	1337.26	-0.0767202	-0.294068	0.768706	0.999135	992	830.152	0.256964	1.2067	0.227547	0.998432	47933	46717.4	0.0370594	0.241814	0.808924	0.984417	1732	1518.36	0.189925	0.840409	0.400679	0.898569
1	108000	109000	46.5	No	No	No	No	1377	1337.26	0.0422536	0.168761	0.865984	0.999135	1030	830.152	0.311196	1.49002	0.136218	0.998432	49562	46717.4	0.0852746	0.565863	0.571487	0.981685	1812	1518.36	0.255069	1.15511	0.248046	0.898569
1	108100	109100	47.2	No	No	No	No	1509	1337.26	0.174318	0.729252	0.465848	0.999135	1026	830.152	0.305583	1.4602	0.144235	0.998432	50226	46717.4	0.104475	0.697949	0.485209	0.981685	1818	1518.36	0.259839	1.17871	0.238513	0.898569
1	108200	109200	48.2	No	No	No	No	1602	1337.26	0.260599	1.12414	0.260952	0.999135	1042	830.152	0.327907	1.57949	0.114223	0.998432	51120	46717.4	0.129928	0.875788	0.381145	0.981685	1860	1518.36	0.292789	1.34393	0.178971	0.898569
1	108300	109300	48.7	No	No	No	No	1705	1337.26	0.350497	1.5615	0.118407	0.999135	1071	830.152	0.36751	1.79571	0.0725408	0.998432	51819	46717.4	0.149521	1.01484	0.310184	0.981685	1874	1518.36	0.303607	1.399	0.161812	0.898569
1	108400	109400	49.7	No	No	No	No	1762	1337.26	0.397939	1.80353	0.0713058	0.999135	1102	830.152	0.408676	2.02684	0.0426789	0.998432	52551	46717.4	0.169758	1.16045	0.245866	0.981685	1910	1518.36	0.331059	1.54062	0.12341	0.898569
1	108500	109500	49.6	No	No	No	No	1754	1337.26	0.391374	1.76956	0.0768011	0.999135	1111	830.152	0.420411	2.09394	0.0362652	0.998432	53356	46717.4	0.191691	1.32058	0.18664	0.981685	1937	1518.36	0.35131	1.64683	0.0995932	0.898569
1	108600	109600	49.4	No	No	No	No	1763	1337.26	0.398757	1.80777	0.0706421	0.999135	1089	830.152	0.391556	1.92991	0.0536175	0.998432	53504	46717.4	0.195687	1.35003	0.177008	0.981685	1938	1518.36	0.352055	1.65076	0.098787	0.898569
1	108700	109700	49.5	No	No	No	No	1807	1337.26	0.434322	1.9946	0.0460864	0.999135	1082	830.152	0.382252	1.87772	0.0604191	0.998432	53595	46717.4	0.198139	1.36813	0.171272	0.981685	1944	1518.36	0.356515	1.67437	0.0940588	0.898569
1	108800	109800	49.3	No	No	No	No	1869	1337.26	0.482992	2.25786	0.0239542	0.988973	1097	830.152	0.402115	1.98956	0.0466394	0.998432	53430	46717.4	0.19369	1.33531	0.181776	0.981685	1949	1518.36	0.36022	1.69403	0.0902588	0.898569
1	108900	109900	50.7	No	No	No	No	1890	1337.26	0.499111	2.34703	0.0189237	0.883562	1070	830.152	0.366163	1.78825	0.0737351	0.998432	53078	46717.4	0.184154	1.26528	0.20577	0.981685	1941	1518.36	0.354286	1.66256	0.0963997	0.898569
1	109000	110000	51.2	No	No	No	No	1861	1337.26	0.476803	2.22389	0.0261556	0.999135	1055	830.152	0.345795	1.67642	0.0936566	0.998432	52580	46717.4	0.170554	1.16622	0.243526	0.981685	1934	1518.36	0.349074	1.63503	0.102043	0.898569
1	109100	110100	50.8	No	No	No	No	1736	1337.26	0.376492	1.69313	0.0904316	0.999135	1037	830.152	0.320968	1.54221	0.123022	0.998432	51229	46717.4	0.133001	0.897471	0.369468	0.981685	1874	1518.36	0.303607	1.399	0.161812	0.898569
1	109200	110200	50.4	No	No	No	No	1566	1337.26	0.227809	0.971282	0.331408	0.999135	1027	830.152	0.306988	1.46765	0.142198	0.998432	50514	46717.4	0.112723	0.75524	0.450105	0.981685	1856	1518.36	0.289683	1.32819	0.184114	0.898569
1	109300	110300	49.7	No	No	No	No	1462	1337.26	0.128668	0.529683	0.596332	0.999135	994	830.152	0.25987	1.22161	0.221854	0.998432	49876	46717.4	0.0943859	0.628326	0.529791	0.981685	1829	1518.36	0.268541	1.22198	0.221714	0.898569
1	109400	110400	48.6	No	No	No	No	1388	1337.26	0.0537326	0.215469	0.829402	0.999135	979	830.152	0.237933	1.10978	0.267095	0.998432	49218	46717.4	0.0752262	0.497433	0.618884	0.981685	1795	1518.36	0.24147	1.08824	0.276491	0.898569
1	109500	110500	48.9	No	No	No	No	1363	1337.26	0.0275106	0.109315	0.912952	0.999135	982	830.152	0.242347	1.13214	0.257574	0.998432	48959	46717.4	0.0676143	0.445911	0.655661	0.981685	1785	1518.36	0.23341	1.0489	0.294225	0.898569
1	109600	110600	48.7	No	No	No	No	1387	1337.26	0.0526928	0.211223	0.832713	0.999135	1005	830.152	0.275747	1.30363	0.192361	0.998432	48850	46717.4	0.0643987	0.424229	0.671399	0.981685	1793	1518.36	0.239862	1.08037	0.279978	0.898569
1	109700	110700	48.4	No	No	No	No	1415	1337.26	0.0815271	0.330115	0.741313	0.999135	1008	830.152	0.280047	1.32599	0.184842	0.998432	48854	46717.4	0.0645169	0.425024	0.670819	0.981685	1781	1518.36	0.230174	1.03316	0.301528	0.898569
1	109800	110800	49	No	No	No	No	1461	1337.26	0.127681	0.525437	0.599279	0.999135	1014	830.152	0.288609	1.37073	0.170459	0.998432	48111	46717.4	0.042407	0.277223	0.781609	0.983805	1750	1518.36	0.204841	0.911216	0.362181	0.898569
1	109900	110900	48.8	No	No	No	No	1433	1337.26	0.0997636	0.406545	0.684342	0.999135	1030	830.152	0.311196	1.49002	0.136218	0.998432	48368	46717.4	0.0500931	0.328347	0.74265	0.981685	1759	1518.36	0.212242	0.94662	0.343832	0.898569
1	110000	111000	48.9	No	No	No	No	1362	1337.26	0.0264517	0.105069	0.916321	0.999135	1006	830.152	0.277182	1.31108	0.18983	0.998432	47664	46717.4	0.0289402	0.188303	0.850639	0.985846	1731	1518.36	0.189092	0.836475	0.402888	0.898569
1	110100	111100	49.3	No	No	No	No	1375	1337.26	0.0401566	0.160269	0.872669	0.999135	1030	830.152	0.311196	1.49002	0.136218	0.998432	47662	46717.4	0.0288797	0.187906	0.850951	0.985846	1746	1518.36	0.20154	0.895481	0.37053	0.898569
1	110200	111200	49	No	No	No	No	1383	1337.26	0.0485262	0.194238	0.845989	0.999135	1034	830.152	0.316788	1.51985	0.12855	0.998432	47709	46717.4	0.0303016	0.197255	0.843628	0.985675	1762	1518.36	0.2147	0.958422	0.33785	0.898569
1	110300	111300	48	No	No	No	No	1486	1337.26	0.152159	0.631591	0.527654	0.999135	1059	830.152	0.351254	1.70624	0.0879634	0.998432	47633	46717.4	0.0280016	0.182137	0.855475	0.986551	1757	1518.36	0.210601	0.938753	0.347858	0.898569
1	110400	111400	48.5	No	No	No	No	1549	1337.26	0.212062	0.899097	0.368601	0.999135	1044	830.152	0.330673	1.5944	0.110846	0.998432	47335	46717.4	0.0189475	0.122857	0.90222	0.990041	1768	1518.36	0.219605	0.982024	0.326088	0.898569
1	110500	111500	48.4	No	No	No	No	1579	1337.26	0.239736	1.02648	0.304665	0.999135	1059	830.152	0.351254	1.70624	0.0879634	0.998432	46782	46717.4	0.00199371	0.0128516	0.989746	0.999051	1757	1518.36	0.210601	0.938753	0.347858	0.898569
1	110600	111600	48.3	No	No	No	No	1610	1337.26	0.267786	1.15811	0.246818	0.999135	1072	830.152	0.368857	1.80317	0.0713623	0.998432	46485	46717.4	-0.00719457	-0.0462292	0.963128	0.996666	1720	1518.36	0.179895	0.793204	0.427659	0.898569
1	110700	111700	49.1	No	No	No	No	1585	1337.26	0.245208	1.05196	0.292819	0.999135	1048	830.152	0.336191	1.62423	0.104328	0.998432	45916	46717.4	-0.0249629	-0.159418	0.87334	0.988694	1695	1518.36	0.158772	0.69486	0.487143	0.898569
1	110800	111800	49.3	No	No	No	No	1562	1337.26	0.224119	0.954297	0.339933	0.999135	1029	830.152	0.309795	1.48257	0.13819	0.998432	45694	46717.4	-0.0319551	-0.203579	0.838683	0.985543	1725	1518.36	0.184083	0.812873	0.416291	0.898569
1	110900	111900	49.4	No	No	No	No	1558	1337.26	0.22042	0.937313	0.348598	0.999135	1045	830.152	0.332055	1.60186	0.109187	0.998432	44937	46717.4	-0.056056	-0.354165	0.723215	0.981685	1709	1518.36	0.170639	0.749932	0.453295	0.898569
1	111000	112000	48.7	No	No	No	No	1520	1337.26	0.184796	0.775959	0.437773	0.999135	999	830.152	0.267108	1.25889	0.208069	0.998432	44695	46717.4	-0.0638464	-0.402305	0.68746	0.981685	1720	1518.36	0.179895	0.793204	0.427659	0.898569
1	111100	112100	48.8	No	No	No	No	1478	1337.26	0.144371	0.597621	0.550093	0.999135	999	830.152	0.267108	1.25889	0.208069	0.998432	44462	46717.4	-0.071387	-0.448655	0.653681	0.981685	1725	1518.36	0.184083	0.812873	0.416291	0.898569
1	111200	112200	49.4	No	No	No	No	1477	1337.26	0.143395	0.593375	0.55293	0.999135	1001	830.152	0.269994	1.2738	0.202733	0.998432	45184	46717.4	-0.0481478	-0.305031	0.760343	0.983125	1763	1518.36	0.215519	0.962355	0.335871	0.898569
1	111300	112300	51.1	No	No	No	No	1539	1337.26	0.202718	0.856636	0.391646	0.999135	1012	830.152	0.285761	1.35582	0.175157	0.998432	45616	46717.4	-0.0344199	-0.219095	0.826576	0.985132	1760	1518.36	0.213062	0.950554	0.341831	0.898569
1	111400	112400	51.6	No	No	No	No	1491	1337.26	0.157005	0.652821	0.513871	0.999135	991	830.152	0.255509	1.19925	0.230432	0.998432	45467	46717.4	-0.03914	-0.248735	0.803566	0.984417	1733	1518.36	0.190758	0.844343	0.398478	0.898569
1	111500	112500	51.8	No	No	No	No	1463	1337.26	0.129655	0.533929	0.59339	0.999135	970	830.152	0.224608	1.04267	0.297099	0.998432	45940	46717.4	-0.024209	-0.154643	0.877103	0.989217	1745	1518.36	0.200713	0.891548	0.372635	0.898569
1	111600	112600	51.6	No	No	No	No	1434	1337.26	0.10077	0.410791	0.681226	0.999135	974	830.152	0.230545	1.0725	0.283497	0.998432	46521	46717.4	-0.00607772	-0.0390679	0.968836	0.997615	1772	1518.36	0.222865	0.997759	0.318396	0.898569
1	111700	112700	50.9	No	No	No	No	1417	1337.26	0.0835648	0.338607	0.734906	0.999135	980	830.152	0.239405	1.11723	0.263895	0.998432	46845	46717.4	0.00393524	0.0253839	0.979749	0.998415	1757	1518.36	0.210601	0.938753	0.347858	0.898569
1	111800	112800	50.9	No	No	No	No	1368	1337.26	0.0327933	0.130546	0.896134	0.999135	971	830.152	0.226095	1.05013	0.293658	0.998432	47465	46717.4	0.0229043	0.148717	0.881777	0.989264	1808	1518.36	0.251881	1.13937	0.254547	0.898569
1	111900	112900	51	No	No	No	No	1419	1337.26	0.0855996	0.347099	0.728517	0.999135	981	830.152	0.240877	1.12469	0.260721	0.998432	47984	46717.4	0.0385936	0.251959	0.801072	0.984417	1825	1518.36	0.265383	1.20625	0.227722	0.898569
1	112000	113000	51.5	No	No	No	No	1450	1337.26	0.116778	0.47873	0.632131	0.999135	962	830.152	0.212661	0.983028	0.325594	0.998432	48725	46717.4	0.0607024	0.399363	0.689626	0.981685	1824	1518.36	0.264592	1.20231	0.229242	0.898569
1	112100	113100	51	No	No	No	No	1479	1337.26	0.145347	0.601868	0.547262	0.999135	973	830.152	0.229063	1.06504	0.286857	0.998432	49473	46717.4	0.0826816	0.548159	0.583583	0.981685	1817	1518.36	0.259045	1.17478	0.240083	0.898569
1	112200	113200	50.3	No	No	No	No	1489	1337.26	0.155069	0.644329	0.519362	0.999135	967	830.152	0.22014	1.02031	0.307583	0.998432	49554	46717.4	0.0850417	0.564272	0.572569	0.981685	1785	1518.36	0.23341	1.0489	0.294225	0.898569
1	112300	113300	50.1	No	No	No	No	1532	1337.26	0.196141	0.826913	0.408286	0.999135	953	830.152	0.1991	0.915926	0.359706	0.998432	50162	46717.4	0.102635	0.685218	0.493206	0.981685	1792	1518.36	0.239057	1.07643	0.281733	0.898569
1	112400	113400	50.3	No	No	No	No	1586	1337.26	0.246118	1.0562	0.290875	0.999135	935	830.152	0.17159	0.781722	0.434378	0.998432	50834	46717.4	0.121834	0.818896	0.412846	0.981685	1790	1518.36	0.237446	1.06857	0.285265	0.898569
1	112500	113500	50.3	No	No	No	No	1637	1337.26	0.291779	1.27276	0.203104	0.999135	934	830.152	0.170046	0.774266	0.438774	0.998432	51114	46717.4	0.129759	0.874595	0.381794	0.981685	1767	1518.36	0.218788	0.97809	0.32803	0.898569
1	112600	113600	50.6	No	No	No	No	1649	1337.26	0.302316	1.32371	0.185599	0.999135	935	830.152	0.17159	0.781722	0.434378	0.998432	51467	46717.4	0.139688	0.944815	0.344753	0.981685	1759	1518.36	0.212242	0.94662	0.343832	0.898569
1	112700	113700	50.9	No	No	No	No	1667	1337.26	0.317979	1.40014	0.161471	0.999135	947	830.152	0.189988	0.871191	0.38365	0.998432	51552	46717.4	0.142069	0.961724	0.336188	0.981685	1762	1518.36	0.2147	0.958422	0.33785	0.898569
1	112800	113800	51.1	No	No	No	No	1699	1337.26	0.345411	1.53602	0.124534	0.999135	929	830.152	0.162302	0.736987	0.46113	0.998432	51324	46717.4	0.135674	0.916369	0.359473	0.981685	1740	1518.36	0.196574	0.871879	0.383274	0.898569
1	112900	113900	52.1	No	No	No	No	1831	1337.26	0.453357	2.09651	0.0360371	0.999135	995	830.152	0.26132	1.22907	0.219046	0.998432	52144	46717.4	0.158541	1.07949	0.28037	0.981685	1772	1518.36	0.222865	0.997759	0.318396	0.898569
1	113000	114000	51.5	No	No	No	No	1830	1337.26	0.452569	2.09226	0.036415	0.999135	968	830.152	0.221631	1.02776	0.304061	0.998432	51289	46717.4	0.13469	0.909407	0.363135	0.981685	1757	1518.36	0.210601	0.938753	0.347858	0.898569
1	113100	114100	52.1	No	No	No	No	1782	1337.26	0.414222	1.88845	0.0589658	0.999135	962	830.152	0.212661	0.983028	0.325594	0.998432	50761	46717.4	0.119761	0.804374	0.421181	0.981685	1763	1518.36	0.215519	0.962355	0.335871	0.898569
1	113200	114200	52.5	No	No	No	No	1762	1337.26	0.397939	1.80353	0.0713058	0.999135	975	830.152	0.232026	1.07995	0.280163	0.998432	50677	46717.4	0.117371	0.787665	0.430893	0.981685	1795	1518.36	0.24147	1.08824	0.276491	0.898569
1	113300	114300	52.7	No	No	No	No	1743	1337.26	0.382298	1.72285	0.0849159	0.999135	995	830.152	0.26132	1.22907	0.219046	0.998432	49483	46717.4	0.0829731	0.550148	0.582218	0.981685	1787	1518.36	0.235026	1.05677	0.290619	0.898569
1	113400	114400	51.8	No	No	No	No	1731	1337.26	0.372331	1.67189	0.094545	0.999135	1012	830.152	0.285761	1.35582	0.175157	0.998432	49161	46717.4	0.0735544	0.486094	0.6269	0.981685	1802	1518.36	0.247085	1.11577	0.26452	0.898569
1	113500	114500	51.2	No	No	No	No	1695	1337.26	0.34201	1.51903	0.128754	0.999135	1037	830.152	0.320968	1.54221	0.123022	0.998432	48096	46717.4	0.0419571	0.274239	0.783901	0.983805	1796	1518.36	0.242274	1.09217	0.274759	0.898569
1	113600	114600	50.7	No	No	No	No	1621	1337.26	0.277609	1.20482	0.228273	0.999135	1051	830.152	0.340314	1.64659	0.0996416	0.998432	47034	46717.4	0.00974421	0.0629807	0.949782	0.99507	1794	1518.36	0.240666	1.0843	0.278231	0.898569
1	113700	114700	52.1	No	No	No	No	1549	1337.26	0.212062	0.899097	0.368601	0.999135	1041	830.152	0.326522	1.57204	0.115942	0.998432	46479	46717.4	-0.0073808	-0.0474227	0.962176	0.996666	1805	1518.36	0.249485	1.12757	0.2595	0.898569
1	113800	114800	51.2	No	No	No	No	1505	1337.26	0.170489	0.712267	0.476299	0.999135	1055	830.152	0.345795	1.67642	0.0936566	0.998432	45712	46717.4	-0.0313869	-0.199998	0.841482	0.985543	1793	1518.36	0.239862	1.08037	0.279978	0.898569
1	113900	114900	50.7	No	No	No	No	1419	1337.26	0.0855996	0.347099	0.728517	0.999135	1047	830.152	0.334813	1.61677	0.105928	0.998432	44791	46717.4	-0.060751	-0.383208	0.701565	0.981685	1791	1518.36	0.238252	1.0725	0.283495	0.898569
1	114000	115000	51.6	No	No	No	No	1341	1337.26	0.00403426	0.0159003	0.987314	0.999135	1048	830.152	0.336191	1.62423	0.104328	0.998432	45032	46717.4	-0.0530093	-0.335267	0.737424	0.981685	1767	1518.36	0.218788	0.97809	0.32803	0.898569
1	114100	115100	52.1	No	No	No	No	1188	1337.26	-0.17074	-0.633759	0.526238	0.999135	976	830.152	0.233505	1.08741	0.276856	0.998432	44138	46717.4	-0.0819386	-0.513106	0.607877	0.981685	1709	1518.36	0.170639	0.749932	0.453295	0.898569
1	114200	115200	52.3	No	No	No	No	1208	1337.26	-0.146655	-0.548836	0.583118	0.999135	987	830.152	0.249674	1.16942	0.242233	0.998432	43581	46717.4	-0.100261	-0.623907	0.532688	0.981685	1671	1518.36	0.138198	0.60045	0.548207	0.903619
1	114300	115300	52.2	No	No	No	No	1254	1337.26	-0.0927376	-0.353514	0.723703	0.999135	1010	830.152	0.282907	1.34091	0.179951	0.998432	44067	46717.4	-0.0842611	-0.52723	0.598034	0.981685	1647	1518.36	0.117327	0.506039	0.612829	0.910106
1	114400	115400	53.1	No	No	No	No	1289	1337.26	-0.0530227	-0.204899	0.837651	0.999135	997	830.152	0.264217	1.24398	0.213507	0.998432	44229	46717.4	-0.0789672	-0.495004	0.620597	0.981685	1653	1518.36	0.122573	0.529642	0.59636	0.909997
1	114500	115500	53.9	No	No	No	No	1327	1337.26	-0.0111066	-0.0435457	0.965267	0.999135	986	830.152	0.248211	1.16197	0.245249	0.998432	44744	46717.4	-0.0622656	-0.392558	0.694646	0.981685	1652	1518.36	0.1217	0.525708	0.599091	0.909997
1	114600	115600	54.6	No	No	No	No	1321	1337.26	-0.0176445	-0.0690225	0.944972	0.999135	973	830.152	0.229063	1.06504	0.286857	0.998432	45162	46717.4	-0.0488504	-0.309407	0.757012	0.982878	1669	1518.36	0.13647	0.592582	0.553461	0.904098
1	114700	115700	53.9	No	No	No	No	1329	1337.26	-0.00893388	-0.0350534	0.972037	0.999135	934	830.152	0.170046	0.774266	0.438774	0.998432	45818	46717.4	-0.0280453	-0.178912	0.858007	0.986872	1673	1518.36	0.139924	0.608317	0.542977	0.902989
1	114800	115800	53.4	No	No	No	No	1458	1337.26	0.124716	0.512699	0.608162	0.999135	953	830.152	0.1991	0.915926	0.359706	0.998432	46359	46717.4	-0.0111104	-0.0712937	0.943164	0.994942	1700	1518.36	0.163021	0.714529	0.4749	0.898569
1	114900	115900	51.3	No	No	No	No	1516	1337.26	0.180995	0.758975	0.447868	0.999135	969	830.152	0.22312	1.03522	0.300567	0.998432	47375	46717.4	0.0201661	0.130814	0.895922	0.98929	1735	1518.36	0.192422	0.85221	0.394097	0.898569
1	115000	116000	50.1	No	No	No	No	1527	1337.26	0.191425	0.805682	0.420426	0.999135	964	830.152	0.215657	0.99794	0.318309	0.998432	47537	46717.4	0.025091	0.16304	0.870487	0.988573	1729	1518.36	0.187424	0.828608	0.407327	0.898569
1	115100	116100	48.1	No	No	No	No	1592	1337.26	0.251565	1.08168	0.279394	0.999135	951	830.152	0.196069	0.901014	0.367581	0.998432	48067	46717.4	0.0410869	0.26847	0.788337	0.984377	1757	1518.36	0.210601	0.938753	0.347858	0.898569
1	115200	116200	47.5	No	No	No	No	1628	1337.26	0.283826	1.23454	0.217001	0.999135	973	830.152	0.229063	1.06504	0.286857	0.998432	48343	46717.4	0.0493472	0.323374	0.746412	0.981713	1792	1518.36	0.239057	1.07643	0.281733	0.898569
1	115300	116300	46.9	No	No	No	No	1666	1337.26	0.317113	1.3959	0.162746	0.999135	1005	830.152	0.275747	1.30363	0.192361	0.998432	49054	46717.4	0.070411	0.464809	0.642068	0.981685	1849	1518.36	0.284232	1.30066	0.193375	0.898569
1	115400	116400	46.5	No	No	No	No	1650	1337.26	0.303191	1.32796	0.184192	0.999135	993	830.152	0.258417	1.21416	0.224688	0.998432	49447	46717.4	0.0819232	0.542987	0.587139	0.981685	1887	1518.36	0.313581	1.45014	0.147019	0.898569
1	115500	116500	46.3	No	No	No	No	1696	1337.26	0.342861	1.52328	0.127689	0.999135	1019	830.152	0.295706	1.40801	0.159129	0.998432	50301	46717.4	0.106627	0.712869	0.475927	0.981685	1914	1518.36	0.334077	1.55635	0.119624	0.898569
1	115600	116600	44.8	No	No	No	No	1698	1337.26	0.344561	1.53177	0.125579	0.999135	1026	830.152	0.305583	1.4602	0.144235	0.998432	50266	46717.4	0.105623	0.705906	0.480246	0.981685	1920	1518.36	0.338593	1.57996	0.114117	0.898569
1	115700	116700	44.7	No	No	No	No	1710	1337.26	0.354721	1.58273	0.113484	0.999135	1062	830.152	0.355336	1.72861	0.0838794	0.998432	50813	46717.4	0.121238	0.814718	0.415234	0.981685	1926	1518.36	0.343094	1.60356	0.108812	0.898569
1	115800	116800	45.1	No	No	No	No	1679	1337.26	0.328327	1.4511	0.146753	0.999135	1048	830.152	0.336191	1.62423	0.104328	0.998432	50619	46717.4	0.115719	0.776127	0.437674	0.981685	1921	1518.36	0.339344	1.58389	0.113219	0.898569
1	115900	116900	45.8	No	No	No	No	1665	1337.26	0.316247	1.39165	0.164029	0.999135	1038	830.152	0.322358	1.54967	0.121221	0.998432	50690	46717.4	0.117741	0.790251	0.429381	0.981685	1911	1518.36	0.331814	1.54455	0.122455	0.898569
1	116000	117000	46.3	No	No	No	No	1682	1337.26	0.330903	1.46383	0.143239	0.999135	1037	830.152	0.320968	1.54221	0.123022	0.998432	50352	46717.4	0.108089	0.723014	0.469671	0.981685	1926	1518.36	0.343094	1.60356	0.108812	0.898569
1	116100	117100	48.3	No	No	No	No	1659	1337.26	0.311039	1.36617	0.171885	0.999135	1028	830.152	0.308392	1.47511	0.140183	0.998432	50401	46717.4	0.109493	0.732761	0.463704	0.981685	1906	1518.36	0.328034	1.52488	0.127288	0.898569
1	116200	117200	49.1	No	No	No	No	1662	1337.26	0.313645	1.37891	0.167922	0.999135	1025	830.152	0.304176	1.45274	0.146295	0.998432	49807	46717.4	0.0923887	0.6146	0.538819	0.981685	1861	1518.36	0.293564	1.34786	0.177702	0.898569
1	116300	117300	49.5	No	No	No	No	1655	1337.26	0.307556	1.34919	0.177276	0.999135	1034	830.152	0.316788	1.51985	0.12855	0.998432	50021	46717.4	0.0985741	0.65717	0.511072	0.981685	1858	1518.36	0.291237	1.33606	0.181529	0.898569
1	116400	117400	49.6	No	No	No	No	1640	1337.26	0.294421	1.2855	0.198619	0.999135	1012	830.152	0.285761	1.35582	0.175157	0.998432	49403	46717.4	0.0806388	0.534234	0.59318	0.981685	1838	1518.36	0.275623	1.25739	0.208614	0.898569
1	116500	117500	49.8	No	No	No	No	1611	1337.26	0.268682	1.16236	0.24509	0.999135	1028	830.152	0.308392	1.47511	0.140183	0.998432	48786	46717.4	0.0625074	0.411497	0.680708	0.981685	1798	1518.36	0.243879	1.10004	0.271316	0.898569
1	116600	117600	51	No	No	No	No	1624	1337.26	0.280277	1.21756	0.223392	0.999135	1061	830.152	0.353976	1.72115	0.0852233	0.998432	49213	46717.4	0.0750796	0.496438	0.619585	0.981685	1802	1518.36	0.247085	1.11577	0.26452	0.898569
1	116700	117700	50.7	No	No	No	No	1602	1337.26	0.260599	1.12414	0.260952	0.999135	1063	830.152	0.356693	1.73606	0.0825527	0.998432	49484	46717.4	0.0830023	0.550347	0.582081	0.981685	1804	1518.36	0.248686	1.12364	0.261166	0.898569
1	116800	117800	50.4	No	No	No	No	1572	1337.26	0.233326	0.996759	0.318882	0.999135	1020	830.152	0.297121	1.41546	0.156933	0.998432	49036	46717.4	0.0698815	0.461229	0.644635	0.981685	1786	1518.36	0.234218	1.05283	0.292418	0.898569
1	116900	117900	51.1	No	No	No	No	1576	1337.26	0.236993	1.01374	0.310705	0.999135	1012	830.152	0.285761	1.35582	0.175157	0.998432	49321	46717.4	0.0782422	0.517922	0.604513	0.981685	1793	1518.36	0.239862	1.08037	0.279978	0.898569
1	117000	118000	51.6	No	No	No	No	1676	1337.26	0.325747	1.43836	0.150333	0.999135	1043	830.152	0.329291	1.58695	0.112525	0.998432	49425	46717.4	0.0812811	0.53861	0.590156	0.981685	1822	1518.36	0.263009	1.19445	0.232303	0.898569
1	117100	118100	50.7	No	No	No	No	1663	1337.26	0.314513	1.38316	0.166617	0.999135	1065	830.152	0.359405	1.75097	0.0799503	0.998432	49844	46717.4	0.09346	0.62196	0.533968	0.981685	1822	1518.36	0.263009	1.19445	0.232303	0.898569
1	117200	118200	49.8	No	No	No	No	1638	1337.26	0.29266	1.277	0.201601	0.999135	1061	830.152	0.353976	1.72115	0.0852233	0.998432	49480	46717.4	0.0828857	0.549551	0.582627	0.981685	1816	1518.36	0.258251	1.17084	0.241661	0.898569
1	117300	118300	49.7	No	No	No	No	1587	1337.26	0.247027	1.06045	0.28894	0.999135	1052	830.152	0.341686	1.65405	0.0981175	0.998432	49347	46717.4	0.0790026	0.523094	0.600909	0.981685	1807	1518.36	0.251083	1.13544	0.256191	0.898569
1	117400	118400	48.7	No	No	No	No	1579	1337.26	0.239736	1.02648	0.304665	0.999135	1034	830.152	0.316788	1.51985	0.12855	0.998432	49135	46717.4	0.0727912	0.480922	0.630572	0.981685	1808	1518.36	0.251881	1.13937	0.254547	0.898569
1	117500	118500	47.9	No	No	No	No	1548	1337.26	0.21113	0.894851	0.370867	0.999135	1048	830.152	0.336191	1.62423	0.104328	0.998432	48838	46717.4	0.0640443	0.421841	0.673141	0.981685	1826	1518.36	0.266173	1.21018	0.226209	0.898569
1	117600	118600	48.2	No	No	No	No	1568	1337.26	0.229651	0.979774	0.327198	0.999135	1062	830.152	0.355336	1.72861	0.0838794	0.998432	48456	46717.4	0.0527155	0.345852	0.729454	0.981685	1842	1518.36	0.278759	1.27312	0.202975	0.898569
1	117700	118700	46.9	No	No	No	No	1604	1337.26	0.262399	1.13264	0.257368	0.999135	1039	830.152	0.323747	1.55712	0.119441	0.998432	48015	46717.4	0.0395254	0.258126	0.79631	0.984417	1844	1518.36	0.280325	1.28099	0.200197	0.898569
1	117800	118800	47.6	No	No	No	No	1582	1337.26	0.242475	1.03922	0.298702	0.999135	1014	830.152	0.288609	1.37073	0.170459	0.998432	47851	46717.4	0.0345892	0.225502	0.821588	0.985132	1860	1518.36	0.292789	1.34393	0.178971	0.898569
1	117900	118900	47.3	No	No	No	No	1506	1337.26	0.171447	0.716513	0.473674	0.999135	992	830.152	0.256964	1.2067	0.227547	0.998432	46860	46717.4	0.00439713	0.0283677	0.977369	0.998415	1853	1518.36	0.287349	1.31639	0.188042	0.898569
1	118000	119000	47.3	No	No	No	No	1517	1337.26	0.181946	0.763221	0.445332	0.999135	1010	830.152	0.282907	1.34091	0.179951	0.998432	46572	46717.4	-0.00449699	-0.0289227	0.976926	0.998415	1868	1518.36	0.298981	1.3754	0.169008	0.898569
1	118100	119100	46.1	No	No	No	No	1473	1337.26	0.139482	0.576391	0.564351	0.999135	1004	830.152	0.274311	1.29617	0.194916	0.998432	46187	46717.4	-0.016473	-0.105509	0.915972	0.992119	1894	1518.36	0.318923	1.47768	0.139494	0.898569
1	118200	119200	46.4	No	No	No	No	1459	1337.26	0.125705	0.516945	0.605195	0.999135	983	830.152	0.243815	1.1396	0.254453	0.998432	45629	46717.4	-0.0340088	-0.216509	0.828591	0.985132	1871	1518.36	0.301296	1.3872	0.16538	0.898569
1	118300	119300	45.6	No	No	No	No	1403	1337.26	0.06924	0.279161	0.780121	0.999135	983	830.152	0.243815	1.1396	0.254453	0.998432	45375	46717.4	-0.0420622	-0.267036	0.789441	0.984377	1866	1518.36	0.297435	1.36753	0.171459	0.898569
1	118400	119400	45.9	No	No	No	No	1337	1337.26	-0.000275515	-0.00108427	0.999135	0.999135	970	830.152	0.224608	1.04267	0.297099	0.998432	44780	46717.4	-0.0611053	-0.385396	0.699944	0.981685	1821	1518.36	0.262217	1.19051	0.233845	0.898569
1	118500	119500	45.7	No	No	No	No	1332	1337.26	-0.0056809	-0.022315	0.982197	0.999135	971	830.152	0.226095	1.05013	0.293658	0.998432	44754	46717.4	-0.0619432	-0.390568	0.696116	0.981685	1797	1518.36	0.243077	1.0961	0.273034	0.898569
1	118600	119600	45.6	No	No	No	No	1347	1337.26	0.0104749	0.0413771	0.966995	0.999135	974	830.152	0.230545	1.0725	0.283497	0.998432	44398	46717.4	-0.0734651	-0.461386	0.644522	0.981685	1802	1518.36	0.247085	1.11577	0.26452	0.898569
1	118700	119700	47.3	No	No	No	No	1353	1337.26	0.0168869	0.066854	0.946698	0.999135	946	830.152	0.188464	0.863735	0.387733	0.998432	44775	46717.4	-0.0612664	-0.386391	0.699207	0.981685	1768	1518.36	0.219605	0.982024	0.326088	0.898569
1	118800	119800	47.2	No	No	No	No	1299	1337.26	-0.0418735	-0.162438	0.870961	0.999135	937	830.152	0.174673	0.796633	0.425664	0.998432	45533	46717.4	-0.0370473	-0.235606	0.813739	0.984787	1778	1518.36	0.227742	1.02136	0.307083	0.898569
1	118900	119900	47.3	No	No	No	No	1235	1337.26	-0.114764	-0.434191	0.66415	0.999135	934	830.152	0.170046	0.774266	0.438774	0.998432	46028	46717.4	-0.0214481	-0.137138	0.890922	0.98929	1724	1518.36	0.183246	0.808939	0.41855	0.898569
1	119000	120000	47.6	No	No	No	No	1280	1337.26	-0.0631312	-0.243114	0.807917	0.999135	976	830.152	0.233505	1.08741	0.276856	0.998432	46690	46717.4	-0.000846238	-0.00544953	0.995652	0.999593	1716	1518.36	0.176536	0.777469	0.436882	0.898569
1	119100	120100	49.5	No	No	No	No	1394	1337.26	0.0599556	0.240946	0.809597	0.999135	975	830.152	0.232026	1.07995	0.280163	0.998432	47089	46717.4	0.0114303	0.0739216	0.941073	0.994942	1669	1518.36	0.13647	0.592582	0.553461	0.904098
1	119200	120200	49.8	No	No	No	No	1433	1337.26	0.0997636	0.406545	0.684342	0.999135	983	830.152	0.243815	1.1396	0.254453	0.998432	47365	46717.4	0.0198616	0.128825	0.897496	0.98929	1627	1518.36	0.0997006	0.427364	0.669114	0.920441
1	119300	120300	50.7	No	No	No	No	1444	1337.26	0.110796	0.453253	0.650367	0.999135	995	830.152	0.26132	1.22907	0.219046	0.998432	47694	46717.4	0.029848	0.194271	0.845964	0.985762	1581	1518.36	0.0583237	0.246412	0.805364	0.952075
1	119400	120400	51.6	No	No	No	No	1458	1337.26	0.124716	0.512699	0.608162	0.999135	1006	830.152	0.277182	1.31108	0.18983	0.998432	48624	46717.4	0.0577088	0.379271	0.704486	0.981685	1577	1518.36	0.054669	0.230677	0.817566	0.955021
1	119500	120500	51.6	No	No	No	No	1442	1337.26	0.108796	0.44476	0.656493	0.999135	995	830.152	0.26132	1.22907	0.219046	0.998432	48469	46717.4	0.0531025	0.348438	0.727511	0.981685	1583	1518.36	0.0601476	0.254279	0.79928	0.950501
1	119600	120600	51	No	No	No	No	1433	1337.26	0.0997636	0.406545	0.684342	0.999135	983	830.152	0.243815	1.1396	0.254453	0.998432	48583	46717.4	0.0564918	0.371116	0.710551	0.981685	1587	1518.36	0.0637885	0.270014	0.787149	0.94657
1	119700	120700	50.5	No	No	No	No	1411	1337.26	0.077443	0.31313	0.754182	0.999135	952	830.152	0.197585	0.90847	0.36363	0.998432	48379	46717.4	0.0504211	0.330535	0.740996	0.981685	1591	1518.36	0.0674202	0.285749	0.77507	0.944047
1	119800	120800	50.9	No	No	No	No	1445	1337.26	0.111795	0.457499	0.647313	0.999135	955	830.152	0.202124	0.930837	0.351938	0.998432	49093	46717.4	0.0715575	0.472567	0.636522	0.981685	1614	1518.36	0.0881269	0.376226	0.706749	0.92827
1	119900	120900	50.8	No	No	No	No	1494	1337.26	0.159905	0.66556	0.505693	0.999135	970	830.152	0.224608	1.04267	0.297099	0.998432	49054	46717.4	0.070411	0.464809	0.642068	0.981685	1594	1518.36	0.070138	0.29755	0.766046	0.942164
1	120000	121000	50.6	No	No	No	No	1539	1337.26	0.202718	0.856636	0.391646	0.999135	979	830.152	0.237933	1.10978	0.267095	0.998432	48618	46717.4	0.0575307	0.378078	0.705373	0.981685	1575	1518.36	0.0528382	0.222809	0.823684	0.955869
1	120100	121100	50.9	No	No	No	No	1586	1337.26	0.246118	1.0562	0.290875	0.999135	958	830.152	0.206649	0.953205	0.340486	0.998432	48387	46717.4	0.0506597	0.332126	0.739794	0.981685	1583	1518.36	0.0601476	0.254279	0.79928	0.950501
1	120200	121200	51.4	No	No	No	No	1601	1337.26	0.259698	1.1199	0.262758	0.999135	954	830.152	0.200613	0.923382	0.355808	0.998432	48400	46717.4	0.0510472	0.334712	0.737842	0.981685	1598	1518.36	0.0737538	0.313285	0.754064	0.939881
1	120300	121300	51.9	No	No	No	No	1551	1337.26	0.213924	0.90759	0.364095	0.999135	971	830.152	0.226095	1.05013	0.293658	0.998432	48547	46717.4	0.0554223	0.363954	0.715892	0.981685	1625	1518.36	0.0979261	0.419497	0.674853	0.92102
1	120400	121400	51	No	No	No	No	1489	1337.26	0.155069	0.644329	0.519362	0.999135	964	830.152	0.215657	0.99794	0.318309	0.998432	47816	46717.4	0.0335336	0.21854	0.827008	0.985132	1627	1518.36	0.0997006	0.427364	0.669114	0.920441
1	120500	121500	52.2	No	No	No	No	1545	1337.26	0.208332	0.882113	0.377716	0.999135	967	830.152	0.22014	1.02031	0.307583	0.998432	47894	46717.4	0.0358851	0.234056	0.814941	0.98513	1673	1518.36	0.139924	0.608317	0.542977	0.902989
1	120600	121600	52.6	No	No	No	No	1554	1337.26	0.216712	0.920328	0.357401	0.999135	955	830.152	0.202124	0.930837	0.351938	0.998432	47969	46717.4	0.0381425	0.248976	0.80338	0.984417	1705	1518.36	0.167258	0.734197	0.462828	0.898569
1	120700	121700	53	No	No	No	No	1586	1337.26	0.246118	1.0562	0.290875	0.999135	968	830.152	0.221631	1.02776	0.304061	0.998432	48018	46717.4	0.0396155	0.258723	0.795849	0.984417	1707	1518.36	0.168949	0.742065	0.458048	0.898569
1	120800	121800	52.5	No	No	No	No	1594	1337.26	0.253377	1.09017	0.275637	0.999135	979	830.152	0.237933	1.10978	0.267095	0.998432	47654	46717.4	0.0286375	0.186314	0.852198	0.985846	1660	1518.36	0.12867	0.557178	0.577406	0.907356
1	120900	121900	53.6	No	No	No	No	1593	1337.26	0.252471	1.08593	0.277511	0.999135	987	830.152	0.249674	1.16942	0.242233	0.998432	48283	46717.4	0.0475555	0.311438	0.755468	0.98251	1624	1518.36	0.097038	0.415563	0.67773	0.921506
1	121000	122000	53.2	No	No	No	No	1535	1337.26	0.198964	0.839651	0.401104	0.999135	997	830.152	0.264217	1.24398	0.213507	0.998432	48239	46717.4	0.0462402	0.302685	0.76213	0.983125	1591	1518.36	0.0674202	0.285749	0.77507	0.944047
1	121100	122100	52.9	No	No	No	No	1444	1337.26	0.110796	0.453253	0.650367	0.999135	1005	830.152	0.275747	1.30363	0.192361	0.998432	48009	46717.4	0.0393451	0.256933	0.797231	0.984417	1593	1518.36	0.0692326	0.293617	0.769051	0.942298
1	121200	122200	52.5	No	No	No	No	1447	1337.26	0.11379	0.465991	0.641222	0.999135	985	830.152	0.246747	1.15451	0.248291	0.998432	48822	46717.4	0.0635716	0.418659	0.675466	0.981685	1645	1518.36	0.115574	0.498172	0.618363	0.912013
1	121300	122300	51.7	No	No	No	No	1487	1337.26	0.15313	0.635837	0.524883	0.999135	983	830.152	0.243815	1.1396	0.254453	0.998432	48493	46717.4	0.0538167	0.353212	0.723929	0.981685	1645	1518.36	0.115574	0.498172	0.618363	0.912013
1	121400	122400	52.6	No	No	No	No	1552	1337.26	0.214854	0.911836	0.361855	0.999135	999	830.152	0.267108	1.25889	0.208069	0.998432	48731	46717.4	0.06088	0.400556	0.688747	0.981685	1646	1518.36	0.116451	0.502106	0.615593	0.910877
1	121500	122500	52.3	No	No	No	No	1566	1337.26	0.227809	0.971282	0.331408	0.999135	985	830.152	0.246747	1.15451	0.248291	0.998432	49441	46717.4	0.0817481	0.541793	0.587961	0.981685	1686	1518.36	0.151091	0.659456	0.509603	0.900844
1	121600	122600	52.3	No	No	No	No	1490	1337.26	0.156037	0.648575	0.516613	0.999135	952	830.152	0.197585	0.90847	0.36363	0.998432	48638	46717.4	0.0581241	0.382056	0.702419	0.981685	1669	1518.36	0.13647	0.592582	0.553461	0.904098
1	121700	122700	51.7	No	No	No	No	1414	1337.26	0.0805071	0.325869	0.744524	0.999135	934	830.152	0.170046	0.774266	0.438774	0.998432	48294	46717.4	0.0478841	0.313626	0.753805	0.98251	1623	1518.36	0.0961494	0.411629	0.680611	0.922206
1	121800	122800	52.4	No	No	No	No	1345	1337.26	0.00833119	0.0328849	0.973766	0.999135	960	830.152	0.209658	0.968116	0.332986	0.998432	48024	46717.4	0.0397957	0.259916	0.794928	0.984417	1612	1518.36	0.0863381	0.368358	0.712606	0.930424
1	121900	122900	51.7	No	No	No	No	1309	1337.26	-0.0308099	-0.119976	0.904502	0.999135	973	830.152	0.229063	1.06504	0.286857	0.998432	47715	46717.4	0.030483	0.198449	0.842694	0.985595	1596	1518.36	0.071947	0.305418	0.760048	0.941395
1	122000	123000	51.6	No	No	No	No	1312	1337.26	-0.0275073	-0.107238	0.9146	0.999135	987	830.152	0.249674	1.16942	0.242233	0.998432	47385	46717.4	0.0204706	0.132803	0.894349	0.98929	1571	1518.36	0.0491695	0.207074	0.835952	0.95961
1	122100	123100	51.1	No	No	No	No	1337	1337.26	-0.000275515	-0.00108427	0.999135	0.999135	999	830.152	0.267108	1.25889	0.208069	0.998432	47657	46717.4	0.0287283	0.186911	0.85173	0.985846	1606	1518.36	0.0809582	0.344755	0.730278	0.934992
1	122200	123200	51.3	No	No	No	No	1403	1337.26	0.06924	0.279161	0.780121	0.999135	995	830.152	0.26132	1.22907	0.219046	0.998432	47809	46717.4	0.0333224	0.217148	0.828093	0.985132	1608	1518.36	0.0827538	0.352623	0.724371	0.933768
1	122300	123300	52.3	No	No	No	No	1456	1337.26	0.122735	0.504206	0.614116	0.999135	1007	830.152	0.278615	1.31854	0.187323	0.998432	47843	46717.4	0.034348	0.223911	0.822827	0.985132	1594	1518.36	0.070138	0.29755	0.766046	0.942164
1	122400	123400	51.5	No	No	No	No	1384	1337.26	0.049569	0.198484	0.842666	0.999135	985	830.152	0.246747	1.15451	0.248291	0.998432	47653	46717.4	0.0286072	0.186115	0.852354	0.985846	1607	1518.36	0.0818563	0.348689	0.727323	0.934471
1	122500	123500	52	No	No	No	No	1374	1337.26	0.039107	0.156023	0.876015	0.999135	992	830.152	0.256964	1.2067	0.227547	0.998432	47752	46717.4	0.0316013	0.205809	0.83694	0.985289	1642	1518.36	0.11294	0.486371	0.626704	0.91284
1	122600	123600	52.1	No	No	No	No	1287	1337.26	-0.0552629	-0.213391	0.831022	0.999135	956	830.152	0.203634	0.938293	0.348094	0.998432	47713	46717.4	0.0304226	0.198051	0.843005	0.985596	1665	1518.36	0.133009	0.576847	0.564043	0.904848
1	122700	123700	51.8	No	No	No	No	1307	1337.26	-0.0330158	-0.128468	0.897778	0.999135	966	830.152	0.218647	1.01285	0.311131	0.998432	47630	46717.4	0.0279107	0.18154	0.855944	0.986579	1677	1518.36	0.143369	0.624052	0.532593	0.901615
1	122800	123800	50.7	No	No	No	No	1394	1337.26	0.0599556	0.240946	0.809597	0.999135	962	830.152	0.212661	0.983028	0.325594	0.998432	47791	46717.4	0.0327791	0.213567	0.830885	0.985132	1679	1518.36	0.145089	0.63192	0.527439	0.900923
1	122900	123900	50.2	No	No	No	No	1420	1337.26	0.0866159	0.351345	0.725329	0.999135	968	830.152	0.221631	1.02776	0.304061	0.998432	47859	46717.4	0.0348304	0.227094	0.820351	0.985132	1708	1518.36	0.169794	0.745999	0.455668	0.898569
1	123000	124000	51	No	No	No	No	1467	1337.26	0.133594	0.550914	0.581693	0.999135	976	830.152	0.233505	1.08741	0.276856	0.998432	48321	46717.4	0.0486905	0.318997	0.749729	0.982358	1748	1518.36	0.203192	0.903349	0.366341	0.898569
1	123100	124100	51.2	No	No	No	No	1464	1337.26	0.130641	0.538176	0.590456	0.999135	952	830.152	0.197585	0.90847	0.36363	0.998432	48323	46717.4	0.0487502	0.319395	0.749427	0.982358	1754	1518.36	0.208135	0.926951	0.353952	0.898569
1	123200	124200	51.3	No	No	No	No	1444	1337.26	0.110796	0.453253	0.650367	0.999135	934	830.152	0.170046	0.774266	0.438774	0.998432	47868	46717.4	0.0351017	0.228884	0.818959	0.985132	1739	1518.36	0.195744	0.867945	0.385424	0.898569
1	123300	124300	51.2	No	No	No	No	1442	1337.26	0.108796	0.44476	0.656493	0.999135	938	830.152	0.176212	0.804089	0.421346	0.998432	47618	46717.4	0.0275472	0.179153	0.857818	0.986872	1729	1518.36	0.187424	0.828608	0.407327	0.898569
1	123400	124400	52.6	No	No	No	No	1435	1337.26	0.101776	0.415037	0.678114	0.999135	950	830.152	0.194551	0.893558	0.371558	0.998432	47191	46717.4	0.0145519	0.0942119	0.924941	0.993328	1732	1518.36	0.189925	0.840409	0.400679	0.898569
1	123500	124500	51.9	No	No	No	No	1414	1337.26	0.0805071	0.325869	0.744524	0.999135	971	830.152	0.226095	1.05013	0.293658	0.998432	46577	46717.4	-0.00434211	-0.0279281	0.97772	0.998415	1714	1518.36	0.174853	0.769601	0.441536	0.898569
1	123600	124600	52.9	No	No	No	No	1430	1337.26	0.0967402	0.393807	0.693724	0.999135	987	830.152	0.249674	1.16942	0.242233	0.998432	46435	46717.4	-0.00874719	-0.0561754	0.955202	0.995815	1702	1518.36	0.164717	0.722396	0.470051	0.898569
1	123700	124700	53.4	No	No	No	No	1406	1337.26	0.0723216	0.291899	0.770364	0.999135	998	830.152	0.265664	1.25144	0.210775	0.998432	45982	46717.4	-0.0228906	-0.146288	0.883694	0.989264	1666	1518.36	0.133875	0.580781	0.561388	0.904848
1	123800	124800	54.5	No	No	No	No	1383	1337.26	0.0485262	0.194238	0.845989	0.999135	1030	830.152	0.311196	1.49002	0.136218	0.998432	45465	46717.4	-0.0392035	-0.249133	0.803258	0.984417	1637	1518.36	0.108541	0.466702	0.640713	0.914817
1	123900	124900	55.1	No	No	No	No	1340	1337.26	0.00295802	0.0116542	0.990702	0.999135	1041	830.152	0.326522	1.57204	0.115942	0.998432	45504	46717.4	-0.0379665	-0.241375	0.809265	0.984417	1625	1518.36	0.0979261	0.419497	0.674853	0.92102
1	124000	125000	54.6	No	No	No	No	1308	1337.26	-0.0319124	-0.124222	0.901139	0.999135	1018	830.152	0.294289	1.40055	0.161348	0.998432	44706	46717.4	-0.0634914	-0.400117	0.68907	0.981685	1590	1518.36	0.0665131	0.281815	0.778085	0.944765
1	124100	125100	55.1	No	No	No	No	1339	1337.26	0.00188098	0.00740801	0.994089	0.999135	1040	830.152	0.325135	1.56458	0.117681	0.998432	44845	46717.4	-0.0590127	-0.372466	0.709546	0.981685	1587	1518.36	0.0637885	0.270014	0.787149	0.94657
1	124200	125200	54.1	No	No	No	No	1291	1337.26	-0.050786	-0.196407	0.844292	0.999135	1034	830.152	0.316788	1.51985	0.12855	0.998432	44362	46717.4	-0.0746354	-0.468547	0.639393	0.981685	1564	1518.36	0.0427269	0.179538	0.857516	0.965345
1	124300	125300	53.4	No	No	No	No	1325	1337.26	-0.0132826	-0.052038	0.958498	0.999135	1011	830.152	0.284335	1.34836	0.177542	0.998432	43938	46717.4	-0.0884906	-0.552891	0.580338	0.981685	1527	1518.36	0.00818642	0.0339887	0.972886	0.993638
1	124400	125400	52.2	No	No	No	No	1401	1337.26	0.067182	0.270669	0.786646	0.999135	1024	830.152	0.302768	1.44529	0.148377	0.998432	44475	46717.4	-0.0709652	-0.446068	0.655548	0.981685	1553	1518.36	0.0325442	0.136266	0.891611	0.974666
1	124500	125500	52.5	No	No	No	No	1420	1337.26	0.0866159	0.351345	0.725329	0.999135	1002	830.152	0.271434	1.28126	0.200102	0.998432	45001	46717.4	-0.0540028	-0.341434	0.732777	0.981685	1580	1518.36	0.0574109	0.242478	0.80841	0.952519
1	124600	125600	51.6	No	No	No	No	1445	1337.26	0.111795	0.457499	0.647313	0.999135	984	830.152	0.245282	1.14706	0.251359	0.998432	45484	46717.4	-0.0386007	-0.245353	0.806183	0.984417	1603	1518.36	0.0782608	0.332954	0.739169	0.936321
1	124700	125700	51.5	No	No	No	No	1458	1337.26	0.124716	0.512699	0.608162	0.999135	961	830.152	0.21116	0.975572	0.329277	0.998432	46178	46717.4	-0.0167541	-0.107299	0.914552	0.991648	1647	1518.36	0.117327	0.506039	0.612829	0.910106
1	124800	125800	51.1	No	No	No	No	1476	1337.26	0.142418	0.589129	0.555775	0.999135	986	830.152	0.248211	1.16197	0.245249	0.998432	47353	46717.4	0.019496	0.126438	0.899385	0.989609	1721	1518.36	0.180733	0.797137	0.425371	0.898569
1	124900	125900	51.1	No	No	No	No	1552	1337.26	0.214854	0.911836	0.361855	0.999135	1003	830.152	0.272873	1.28872	0.197497	0.998432	47855	46717.4	0.0347098	0.226298	0.82097	0.985132	1788	1518.36	0.235833	1.0607	0.288827	0.898569
1	125000	126000	50.7	No	No	No	No	1595	1337.26	0.254281	1.09442	0.273771	0.999135	1000	830.152	0.268552	1.26635	0.205388	0.998432	48026	46717.4	0.0398558	0.260314	0.794621	0.984417	1802	1518.36	0.247085	1.11577	0.26452	0.898569
1	125100	126100	49.5	No	No	No	No	1622	1337.26	0.278499	1.20907	0.226638	0.999135	995	830.152	0.26132	1.22907	0.219046	0.998432	48098	46717.4	0.0420171	0.274637	0.783595	0.983805	1800	1518.36	0.245483	1.1079	0.267903	0.898569
1	125200	126200	50.3	No	No	No	No	1644	1337.26	0.297935	1.30248	0.192752	0.999135	999	830.152	0.267108	1.25889	0.208069	0.998432	48721	46717.4	0.0605839	0.398567	0.690212	0.981685	1831	1518.36	0.270118	1.22985	0.218753	0.898569
1	125300	126300	49.6	No	No	No	No	1663	1337.26	0.314513	1.38316	0.166617	0.999135	995	830.152	0.26132	1.22907	0.219046	0.998432	49002	46717.4	0.0688808	0.454465	0.649494	0.981685	1851	1518.36	0.285791	1.30853	0.190695	0.898569
1	125400	126400	49.6	No	No	No	No	1642	1337.26	0.296179	1.29399	0.195669	0.999135	1000	830.152	0.268552	1.26635	0.205388	0.998432	49074	46717.4	0.070999	0.468788	0.639221	0.981685	1855	1518.36	0.288906	1.32426	0.185416	0.898569
1	125500	126500	49.9	No	No	No	No	1694	1337.26	0.341159	1.51479	0.129826	0.999135	1031	830.152	0.312596	1.49748	0.134269	0.998432	49506	46717.4	0.0836436	0.554723	0.579084	0.981685	1910	1518.36	0.331059	1.54062	0.12341	0.898569
1	125600	126600	50.1	No	No	No	No	1730	1337.26	0.371497	1.66765	0.0953855	0.999135	1045	830.152	0.332055	1.60186	0.109187	0.998432	49236	46717.4	0.0757537	0.501014	0.616362	0.981685	1901	1518.36	0.324245	1.50521	0.132269	0.898569
1	125700	126700	50.6	No	No	No	No	1718	1337.26	0.361455	1.6167	0.105944	0.999135	1037	830.152	0.320968	1.54221	0.123022	0.998432	48796	46717.4	0.0628031	0.413487	0.67925	0.981685	1901	1518.36	0.324245	1.50521	0.132269	0.898569
1	125800	126800	51.5	No	No	No	No	1708	1337.26	0.353033	1.57423	0.115433	0.999135	1031	830.152	0.312596	1.49748	0.134269	0.998432	48394	46717.4	0.0508684	0.333519	0.738743	0.981685	1885	1518.36	0.312051	1.44227	0.149225	0.898569
1	125900	126900	51.7	No	No	No	No	1662	1337.26	0.313645	1.37891	0.167922	0.999135	1048	830.152	0.336191	1.62423	0.104328	0.998432	47798	46717.4	0.0329904	0.214959	0.829799	0.985132	1850	1518.36	0.285012	1.30459	0.192032	0.898569
1	126000	127000	52.7	No	No	No	No	1601	1337.26	0.259698	1.1199	0.262758	0.999135	1018	830.152	0.294289	1.40055	0.161348	0.998432	47214	46717.4	0.0152549	0.0987872	0.921307	0.993064	1821	1518.36	0.262217	1.19051	0.233845	0.898569
1	126100	127100	53.4	No	No	No	No	1525	1337.26	0.189534	0.79719	0.425341	0.999135	998	830.152	0.265664	1.25144	0.210775	0.998432	46315	46717.4	-0.0124803	-0.0800464	0.9362	0.994942	1799	1518.36	0.244682	1.10397	0.269606	0.898569
1	126200	127200	52.9	No	No	No	No	1460	1337.26	0.126693	0.521191	0.602234	0.999135	988	830.152	0.251135	1.17688	0.239244	0.998432	46016	46717.4	-0.0218242	-0.139525	0.889035	0.98929	1766	1518.36	0.217972	0.974157	0.329979	0.898569
1	126300	127300	53.3	No	No	No	No	1432	1337.26	0.0987565	0.402299	0.687464	0.999135	985	830.152	0.246747	1.15451	0.248291	0.998432	45501	46717.4	-0.0380616	-0.241971	0.808802	0.984417	1750	1518.36	0.204841	0.911216	0.362181	0.898569
1	126400	127400	54.3	No	No	No	No	1402	1337.26	0.0682114	0.274915	0.783382	0.999135	978	830.152	0.236458	1.10232	0.270322	0.998432	45270	46717.4	-0.0454045	-0.287923	0.773406	0.983129	1696	1518.36	0.159623	0.698794	0.484681	0.898569
1	126500	127500	53.4	No	No	No	No	1370	1337.26	0.0349009	0.139038	0.88942	0.999135	962	830.152	0.212661	0.983028	0.325594	0.998432	44640	46717.4	-0.0656228	-0.413246	0.679426	0.981685	1710	1518.36	0.171483	0.753866	0.45093	0.898569
1	126600	127600	53.5	No	No	No	No	1352	1337.26	0.0158202	0.0626078	0.950079	0.999135	966	830.152	0.218647	1.01285	0.311131	0.998432	45044	46717.4	-0.0526249	-0.33288	0.739225	0.981685	1705	1518.36	0.167258	0.734197	0.462828	0.898569
1	126700	127700	53.4	No	No	No	No	1241	1337.26	-0.107772	-0.408714	0.68275	0.999135	919	830.152	0.146689	0.662429	0.507696	0.998432	44195	46717.4	-0.0800767	-0.501767	0.615831	0.981685	1655	1518.36	0.124318	0.53751	0.590916	0.90906
1	126800	127800	52.9	No	No	No	No	1184	1337.26	-0.175606	-0.650744	0.515212	0.999135	919	830.152	0.146689	0.662429	0.507696	0.998432	43734	46717.4	-0.0952045	-0.593472	0.552865	0.981685	1654	1518.36	0.123446	0.533576	0.593635	0.909229
1	126900	127900	51.8	No	No	No	No	1188	1337.26	-0.17074	-0.633759	0.526238	0.999135	884	830.152	0.0906701	0.401476	0.68807	0.998432	43265	46717.4	-0.110759	-0.686768	0.492229	0.981685	1652	1518.36	0.1217	0.525708	0.599091	0.909997
1	127000	128000	50.8	No	No	No	No	1223	1337.26	-0.128851	-0.485144	0.627574	0.999135	884	830.152	0.0906701	0.401476	0.68807	0.998432	42934	46717.4	-0.121839	-0.752612	0.451683	0.981685	1636	1518.36	0.107659	0.462768	0.643531	0.915002
1	127100	128100	50.9	No	No	No	No	1247	1337.26	-0.100814	-0.383237	0.701544	0.999135	878	830.152	0.0808446	0.356741	0.721285	0.998432	42753	46717.4	-0.127934	-0.788617	0.430336	0.981685	1613	1518.36	0.0872328	0.372292	0.709676	0.929392
1	127200	128200	51.6	No	No	No	No	1244	1337.26	-0.104288	-0.395975	0.692123	0.999135	903	830.152	0.12135	0.543136	0.587036	0.998432	42470	46717.4	-0.137516	-0.844913	0.398159	0.981685	1601	1518.36	0.0764597	0.325087	0.745115	0.938526
1	127300	128300	52.6	No	No	No	No	1380	1337.26	0.0453933	0.1815	0.855975	0.999135	919	830.152	0.146689	0.662429	0.507696	0.998432	42909	46717.4	-0.12268	-0.757585	0.448699	0.981685	1617	1518.36	0.090806	0.388027	0.697996	0.926389
1	127400	128400	52.3	No	No	No	No	1410	1337.26	0.0764202	0.308884	0.75741	0.999135	910	830.152	0.13249	0.595327	0.551625	0.998432	42601	46717.4	-0.133073	-0.818854	0.41287	0.981685	1601	1518.36	0.0764597	0.325087	0.745115	0.938526
1	127500	128500	52.3	No	No	No	No	1421	1337.26	0.0876316	0.355591	0.722147	0.999135	924	830.152	0.154517	0.699708	0.48411	0.998432	42258	46717.4	-0.144735	-0.887085	0.375033	0.981685	1597	1518.36	0.0728507	0.309352	0.757054	0.94052
1	127600	128600	51.5	No	No	No	No	1402	1337.26	0.0682114	0.274915	0.783382	0.999135	918	830.152	0.145118	0.654973	0.512485	0.998432	42121	46717.4	-0.14942	-0.914338	0.360539	0.981685	1598	1518.36	0.0737538	0.313285	0.754064	0.939881
1	127700	128700	51.7	No	No	No	No	1404	1337.26	0.070268	0.283407	0.776865	0.999135	915	830.152	0.140395	0.632606	0.526991	0.998432	42013	46717.4	-0.153124	-0.935822	0.349365	0.981685	1616	1518.36	0.0899136	0.384093	0.700909	0.92718
1	127800	128800	51.5	No	No	No	No	1408	1337.26	0.0743724	0.300392	0.763878	0.999135	897	830.152	0.111732	0.498401	0.618201	0.998432	41890	46717.4	-0.157354	-0.96029	0.336909	0.981685	1570	1518.36	0.0482509	0.20314	0.839025	0.960122
1	127900	128900	52	No	No	No	No	1442	1337.26	0.108796	0.44476	0.656493	0.999135	946	830.152	0.188464	0.863735	0.387733	0.998432	41829	46717.4	-0.159456	-0.972424	0.33084	0.981685	1583	1518.36	0.0601476	0.254279	0.79928	0.950501
1	128000	129000	52.4	No	No	No	No	1440	1337.26	0.106794	0.436268	0.662642	0.999135	945	830.152	0.186938	0.856279	0.391843	0.998432	42509	46717.4	-0.136192	-0.837155	0.402505	0.981685	1638	1518.36	0.109422	0.470636	0.637901	0.914505
1	128100	129100	51.3	No	No	No	No	1407	1337.26	0.0733473	0.296146	0.767119	0.999135	945	830.152	0.186938	0.856279	0.391843	0.998432	42819	46717.4	-0.125709	-0.775488	0.438051	0.981685	1642	1518.36	0.11294	0.486371	0.626704	0.91284
1	128200	129200	50.3	No	No	No	No	1401	1337.26	0.067182	0.270669	0.786646	0.999135	966	830.152	0.218647	1.01285	0.311131	0.998432	43591	46717.4	-0.0999295	-0.621918	0.533996	0.981685	1704	1518.36	0.166412	0.730264	0.465229	0.898569
1	128300	129300	48.9	No	No	No	No	1427	1337.26	0.0937104	0.381068	0.703153	0.999135	930	830.152	0.163854	0.744443	0.456609	0.998432	43747	46717.4	-0.0947757	-0.590886	0.554597	0.981685	1721	1518.36	0.180733	0.797137	0.425371	0.898569
1	128400	129400	49.1	No	No	No	No	1499	1337.26	0.164725	0.68679	0.492215	0.999135	937	830.152	0.174673	0.796633	0.425664	0.998432	44505	46717.4	-0.0699924	-0.440101	0.659864	0.981685	1721	1518.36	0.180733	0.797137	0.425371	0.898569
1	128500	129500	48.9	No	No	No	No	1475	1337.26	0.14144	0.584883	0.558626	0.999135	929	830.152	0.162302	0.736987	0.46113	0.998432	44666	46717.4	-0.0647828	-0.408074	0.683219	0.981685	1737	1518.36	0.194084	0.860078	0.389746	0.898569
1	128600	129600	49	No	No	No	No	1460	1337.26	0.126693	0.521191	0.602234	0.999135	939	830.152	0.177749	0.811545	0.417053	0.998432	45189	46717.4	-0.0479882	-0.304036	0.7611	0.983125	1741	1518.36	0.197403	0.875813	0.381132	0.898569
1	128700	129700	47.8	No	No	No	No	1446	1337.26	0.112793	0.461745	0.644264	0.999135	952	830.152	0.197585	0.90847	0.36363	0.998432	45299	46717.4	-0.0444806	-0.282154	0.777825	0.983805	1743	1518.36	0.199059	0.88368	0.376869	0.898569
1	128800	129800	47.3	No	No	No	No	1511	1337.26	0.176229	0.737744	0.46067	0.999135	960	830.152	0.209658	0.968116	0.332986	0.998432	46024	46717.4	-0.0215735	-0.137934	0.890293	0.98929	1784	1518.36	0.232602	1.04496	0.29604	0.898569
1	128900	129900	47	No	No	No	No	1523	1337.26	0.187641	0.788698	0.430289	0.999135	963	830.152	0.214159	0.990484	0.321938	0.998432	45786	46717.4	-0.0290533	-0.185278	0.853011	0.985976	1761	1518.36	0.213881	0.954488	0.339837	0.898569
1	129000	130000	47.2	No	No	No	No	1522	1337.26	0.186693	0.784452	0.432775	0.999135	1001	830.152	0.269994	1.2738	0.202733	0.998432	45902	46717.4	-0.0254028	-0.162202	0.871146	0.988683	1803	1518.36	0.247886	1.11971	0.262839	0.898569
1	129100	130100	47.9	No	No	No	No	1472	1337.26	0.138503	0.572145	0.567224	0.999135	984	830.152	0.245282	1.14706	0.251359	0.998432	45801	46717.4	-0.0285807	-0.182294	0.855352	0.986551	1784	1518.36	0.232602	1.04496	0.29604	0.898569
1	129200	130200	48.5	No	No	No	No	1429	1337.26	0.0957309	0.389561	0.696861	0.999135	978	830.152	0.236458	1.10232	0.270322	0.998432	45883	46717.4	-0.0260001	-0.165982	0.868171	0.987724	1793	1518.36	0.239862	1.08037	0.279978	0.898569
1	129300	130300	49.4	No	No	No	No	1376	1337.26	0.0412055	0.164515	0.869326	0.999135	969	830.152	0.22312	1.03522	0.300567	0.998432	45503	46717.4	-0.0379982	-0.241574	0.809111	0.984417	1756	1518.36	0.209779	0.934819	0.349882	0.898569
1	129400	130400	48	No	No	No	No	1333	1337.26	-0.0045982	-0.0180688	0.985584	0.999135	965	830.152	0.217153	1.0054	0.314707	0.998432	44972	46717.4	-0.0549328	-0.347203	0.728439	0.981685	1728	1518.36	0.18659	0.824674	0.409557	0.898569
1	129500	130500	47.6	No	No	No	No	1315	1337.26	-0.0242122	-0.0944994	0.924712	0.999135	942	830.152	0.182351	0.833912	0.404331	0.998432	45212	46717.4	-0.0472541	-0.299461	0.764589	0.983125	1743	1518.36	0.199059	0.88368	0.376869	0.898569
1	129600	130600	47.2	No	No	No	No	1231	1337.26	-0.119444	-0.451175	0.651863	0.999135	927	830.152	0.159193	0.722075	0.470248	0.998432	44546	46717.4	-0.0686639	-0.431945	0.665782	0.981685	1748	1518.36	0.203192	0.903349	0.366341	0.898569
1	129700	130700	47	No	No	No	No	1191	1337.26	-0.167102	-0.621021	0.534586	0.999135	914	830.152	0.138818	0.62515	0.531873	0.998432	44190	46717.4	-0.0802399	-0.502762	0.615132	0.981685	1734	1518.36	0.19159	0.848276	0.396284	0.898569
1	129800	130800	47	No	No	No	No	1176	1337.26	-0.185387	-0.684713	0.493525	0.999135	924	830.152	0.154517	0.699708	0.48411	0.998432	44560	46717.4	-0.0682106	-0.42916	0.667807	0.981685	1756	1518.36	0.209779	0.934819	0.349882	0.898569
1	129900	130900	47.5	No	No	No	No	1169	1337.26	-0.194	-0.714436	0.474958	0.999135	908	830.152	0.129316	0.580415	0.561635	0.998432	44244	46717.4	-0.078478	-0.49202	0.622705	0.981685	1723	1518.36	0.182409	0.805005	0.420817	0.898569
1	130000	131000	46.9	No	No	No	No	1107	1337.26	-0.27262	-0.977696	0.328224	0.999135	899	830.152	0.114945	0.513313	0.607732	0.998432	43607	46717.4	-0.0994001	-0.618735	0.536091	0.981685	1694	1518.36	0.15792	0.690926	0.489612	0.898569
1	130100	131100	47.2	No	No	No	No	1108	1337.26	-0.271317	-0.97345	0.33033	0.999135	897	830.152	0.111732	0.498401	0.618201	0.998432	44236	46717.4	-0.0787389	-0.493612	0.621581	0.981685	1728	1518.36	0.18659	0.824674	0.409557	0.898569
1	130200	131200	46.4	No	No	No	No	1087	1337.26	-0.298923	-1.06262	0.287955	0.999135	897	830.152	0.111732	0.498401	0.618201	0.998432	44641	46717.4	-0.0655905	-0.413047	0.679572	0.981685	1705	1518.36	0.167258	0.734197	0.462828	0.898569
1	130300	131300	45.7	No	No	No	No	1114	1337.26	-0.263526	-0.947974	0.343143	0.999135	899	830.152	0.114945	0.513313	0.607732	0.998432	45330	46717.4	-0.0434937	-0.275988	0.782558	0.983805	1731	1518.36	0.189092	0.836475	0.402888	0.898569
1	130400	131400	46	No	No	No	No	1159	1337.26	-0.206394	-0.756897	0.449111	0.999135	893	830.152	0.105284	0.468578	0.639371	0.998432	45743	46717.4	-0.0304088	-0.193832	0.846308	0.985762	1777	1518.36	0.22693	1.01743	0.30895	0.898569
1	130500	131500	46.6	No	No	No	No	1215	1337.26	-0.138319	-0.519113	0.603682	0.999135	909	830.152	0.130904	0.587871	0.556619	0.998432	45835	46717.4	-0.0275102	-0.17553	0.860663	0.987245	1798	1518.36	0.243879	1.10004	0.271316	0.898569
1	130600	131600	46.7	No	No	No	No	1360	1337.26	0.0243317	0.096577	0.923062	0.999135	938	830.152	0.176212	0.804089	0.421346	0.998432	46979	46717.4	0.00805618	0.0520398	0.958497	0.996153	1891	1518.36	0.316636	1.46588	0.142682	0.898569
1	130700	131700	47.7	No	No	No	No	1403	1337.26	0.06924	0.279161	0.780121	0.999135	923	830.152	0.152954	0.692252	0.488779	0.998432	46763	46717.4	0.00140766	0.009072	0.992762	0.999423	1897	1518.36	0.321206	1.48948	0.136361	0.898569
1	130800	131800	47.7	No	No	No	No	1436	1337.26	0.102781	0.419284	0.675009	0.999135	926	830.152	0.157636	0.714619	0.474844	0.998432	46706	46717.4	-0.000351932	-0.00226672	0.998191	0.999809	1874	1518.36	0.303607	1.399	0.161812	0.898569
1	130900	131900	47.8	No	No	No	No	1510	1337.26	0.175274	0.733498	0.463255	0.999135	960	830.152	0.209658	0.968116	0.332986	0.998432	47487	46717.4	0.0235728	0.153094	0.878324	0.989264	1927	1518.36	0.343843	1.60749	0.107947	0.898569
1	131000	132000	47.6	No	No	No	No	1555	1337.26	0.21764	0.924574	0.355187	0.999135	979	830.152	0.237933	1.10978	0.267095	0.998432	44515	46717.4	-0.0696683	-0.438111	0.661305	0.981685	1934	1518.36	0.349074	1.63503	0.102043	0.898569
1	131100	132100	47.6	No	No	No	No	1626	1337.26	0.282052	1.22605	0.22018	0.999135	975	830.152	0.232026	1.07995	0.280163	0.998432	47592	46717.4	0.0267593	0.173981	0.861881	0.987245	1932	1518.36	0.347581	1.62716	0.103703	0.898569
1	131200	132200	48.3	No	No	No	No	1636	1337.26	0.290898	1.26851	0.204615	0.999135	996	830.152	0.262769	1.23652	0.216264	0.998432	48317	46717.4	0.0485711	0.318202	0.750332	0.98251	1992	1518.36	0.391704	1.86319	0.0624362	0.898569
1	131300	132300	48.5	No	No	No	No	1680	1337.26	0.329186	1.45534	0.145575	0.999135	993	830.152	0.258417	1.21416	0.224688	0.998432	47603	46717.4	0.0270927	0.176169	0.860161	0.987147	1970	1518.36	0.375682	1.77664	0.075627	0.898569
1	131400	132400	48.4	No	No	No	No	1722	1337.26	0.36481	1.63368	0.102326	0.999135	1001	830.152	0.269994	1.2738	0.202733	0.998432	47818	46717.4	0.033594	0.218938	0.826698	0.985132	1976	1518.36	0.380069	1.80025	0.0718219	0.898569
1	131500	132500	48.9	No	No	No	No	1733	1337.26	0.373997	1.68039	0.092882	0.999135	1039	830.152	0.323747	1.55712	0.119441	0.998432	47958	46717.4	0.0378117	0.246787	0.805073	0.984417	1980	1518.36	0.382987	1.81598	0.0693734	0.898569
1	131600	132600	49.5	No	No	No	No	1754	1337.26	0.391374	1.76956	0.0768011	0.999135	1056	830.152	0.347162	1.68387	0.0922063	0.998432	48106	46717.4	0.042257	0.276228	0.782373	0.983805	1986	1518.36	0.387352	1.83958	0.0658295	0.898569
1	131700	132700	49.4	No	No	No	No	1669	1337.26	0.319709	1.40863	0.158943	0.999135	1074	830.152	0.371546	1.81808	0.0690524	0.998432	48014	46717.4	0.0394953	0.257927	0.796463	0.984417	1977	1518.36	0.380799	1.80418	0.0712032	0.898569
1	131800	132800	49.4	No	No	No	No	1584	1337.26	0.244297	1.04771	0.294771	0.999135	1046	830.152	0.333435	1.60931	0.107548	0.998432	48038	46717.4	0.0402163	0.262701	0.792781	0.984417	1927	1518.36	0.343843	1.60749	0.107947	0.898569
1	131900	132900	49.4	No	No	No	No	1586	1337.26	0.246118	1.0562	0.290875	0.999135	1070	830.152	0.366163	1.78825	0.0737351	0.998432	48125	46717.4	0.0428267	0.280008	0.779471	0.983805	1897	1518.36	0.321206	1.48948	0.136361	0.898569
1	132000	133000	50	No	No	No	No	1566	1337.26	0.227809	0.971282	0.331408	0.999135	1085	830.152	0.386247	1.90009	0.0574212	0.998432	48490	46717.4	0.0537274	0.352616	0.724377	0.981685	1862	1518.36	0.294339	1.3518	0.17644	0.898569
1	132100	133100	49.2	No	No	No	No	1507	1337.26	0.172404	0.72076	0.471057	0.999135	1051	830.152	0.340314	1.64659	0.0996416	0.998432	47993	46717.4	0.0388642	0.25375	0.799689	0.984417	1843	1518.36	0.279542	1.27706	0.201583	0.898569
1	132200	133200	48.3	No	No	No	No	1431	1337.26	0.0977487	0.398053	0.690591	0.999135	997	830.152	0.264217	1.24398	0.213507	0.998432	48037	46717.4	0.0401862	0.262502	0.792934	0.984417	1834	1518.36	0.27248	1.24165	0.214365	0.898569
1	132300	133300	47.6	No	No	No	No	1385	1337.26	0.050611	0.20273	0.839346	0.999135	978	830.152	0.236458	1.10232	0.270322	0.998432	48461	46717.4	0.0528643	0.346847	0.728706	0.981685	1843	1518.36	0.279542	1.27706	0.201583	0.898569
1	132400	133400	45.9	No	No	No	No	1288	1337.26	-0.0541424	-0.209145	0.834335	0.999135	983	830.152	0.243815	1.1396	0.254453	0.998432	48172	46717.4	0.044235	0.289357	0.772308	0.983125	1820	1518.36	0.261425	1.18658	0.235394	0.898569
1	132500	133500	45	No	No	No	No	1293	1337.26	-0.0485527	-0.187914	0.850944	0.999135	956	830.152	0.203634	0.938293	0.348094	0.998432	47996	46717.4	0.0389543	0.254347	0.799228	0.984417	1839	1518.36	0.276408	1.26132	0.207193	0.898569
1	132600	133600	44.2	No	No	No	No	1280	1337.26	-0.0631312	-0.243114	0.807917	0.999135	939	830.152	0.177749	0.811545	0.417053	0.998432	48079	46717.4	0.0414471	0.270857	0.786501	0.984355	1839	1518.36	0.276408	1.26132	0.207193	0.898569
1	132700	133700	44.6	No	No	No	No	1270	1337.26	-0.0744465	-0.285576	0.775203	0.999135	922	830.152	0.15139	0.684796	0.493472	0.998432	47766	46717.4	0.0320242	0.208594	0.834765	0.985132	1861	1518.36	0.293564	1.34786	0.177702	0.898569
1	132800	133800	43.8	No	No	No	No	1277	1337.26	-0.0665165	-0.255853	0.798065	0.999135	907	830.152	0.127726	0.572959	0.566672	0.998432	47417	46717.4	0.0214446	0.139169	0.889317	0.98929	1877	1518.36	0.305915	1.4108	0.158303	0.898569
1	132900	133900	42.8	No	No	No	No	1328	1337.26	-0.0100198	-0.0392995	0.968652	0.999135	932	830.152	0.166954	0.759354	0.447641	0.998432	47586	46717.4	0.0265774	0.172787	0.862819	0.987245	1897	1518.36	0.321206	1.48948	0.136361	0.898569
1	133000	134000	42.2	No	No	No	No	1353	1337.26	0.0168869	0.066854	0.946698	0.999135	924	830.152	0.154517	0.699708	0.48411	0.998432	46948	46717.4	0.00710387	0.0458731	0.963411	0.996666	1903	1518.36	0.325762	1.51308	0.130259	0.898569
1	133100	134100	41.9	No	No	No	No	1343	1337.26	0.00618433	0.0243926	0.980539	0.999135	936	830.152	0.173132	0.789177	0.430008	0.998432	47565	46717.4	0.0259406	0.16861	0.866104	0.987245	1962	1518.36	0.369811	1.74517	0.0809548	0.898569
1	133200	134200	42.3	No	No	No	No	1334	1337.26	-0.00351631	-0.0138227	0.988971	0.999135	951	830.152	0.196069	0.901014	0.367581	0.998432	46946	46717.4	0.00704241	0.0454753	0.963728	0.996726	1988	1518.36	0.388804	1.84745	0.0646819	0.898569
1	133300	134300	42.7	No	No	No	No	1328	1337.26	-0.0100198	-0.0392995	0.968652	0.999135	968	830.152	0.221631	1.02776	0.304061	0.998432	46968	46717.4	0.00771833	0.0498516	0.960241	0.996495	2011	1518.36	0.405399	1.93793	0.0526321	0.898569
1	133400	134400	43	No	No	No	No	1329	1337.26	-0.00893388	-0.0350534	0.972037	0.999135	981	830.152	0.240877	1.12469	0.260721	0.998432	47191	46717.4	0.0145519	0.0942119	0.924941	0.993328	2020	1518.36	0.411842	1.97333	0.0484579	0.898569
1	133500	134500	42.4	No	No	No	No	1351	1337.26	0.0147527	0.0583617	0.953461	0.999135	960	830.152	0.209658	0.968116	0.332986	0.998432	47685	46717.4	0.0295757	0.192481	0.847366	0.985762	2068	1518.36	0.445723	2.16215	0.0306065	0.898569
1	133600	134600	41.2	No	No	No	No	1372	1337.26	0.0370055	0.147531	0.882713	0.999135	989	830.152	0.252594	1.18433	0.236281	0.998432	48699	46717.4	0.0599323	0.394191	0.69344	0.981685	2141	1518.36	0.495771	2.44932	0.0143128	0.898569
1	133700	134700	38	No	No	No	No	1376	1337.26	0.0412055	0.164515	0.869326	0.999135	981	830.152	0.240877	1.12469	0.260721	0.998432	49528	46717.4	0.0842845	0.5591	0.576094	0.981685	2153	1518.36	0.503835	2.49652	0.0125418	0.898569
1	133800	134800	37.4	No	No	No	No	1491	1337.26	0.157005	0.652821	0.513871	0.999135	1036	830.152	0.319576	1.53476	0.124844	0.998432	50142	46717.4	0.10206	0.68124	0.49572	0.981685	2235	1518.36	0.557761	2.81909	0.00481602	0.898569
1	133900	134900	35.6	No	No	No	No	1736	1337.26	0.376492	1.69313	0.0904316	0.999135	1111	830.152	0.420411	2.09394	0.0362652	0.998432	51950	46717.4	0.153164	1.0409	0.297924	0.981685	2308	1518.36	0.60413	3.10625	0.00189475	0.424911
1	134000	135000	33.5	No	No	No	No	1879	1337.26	0.49069	2.30032	0.0214299	0.942024	1165	830.152	0.488882	2.49655	0.0125407	0.998432	53625	46717.4	0.198946	1.3741	0.169412	0.981685	2403	1518.36	0.662323	3.47996	0.000501489	0.135512
1	134100	135100	32.2	No	No	No	No	1862	1337.26	0.477578	2.22814	0.0258712	0.999135	1184	830.152	0.512221	2.63821	0.0083344	0.96373	53604	46717.4	0.198381	1.36992	0.170712	0.981685	2405	1518.36	0.663523	3.48783	0.000486963	0.133473
1	134200	135200	31.7	No	No	No	No	1796	1337.26	0.425512	1.94789	0.0514276	0.999135	1189	830.152	0.518301	2.67549	0.00746195	0.912762	54222	46717.4	0.214919	1.49285	0.135475	0.981685	2381	1518.36	0.649054	3.39342	0.000690265	0.173163
1	134300	135300	31.4	No	No	No	No	1807	1337.26	0.434322	1.9946	0.0460864	0.999135	1179	830.152	0.506116	2.60093	0.00929701	0.998432	53698	46717.4	0.200909	1.38862	0.164949	0.981685	2364	1518.36	0.638716	3.32654	0.000879304	0.21691
1	134400	135400	33.1	No	No	No	No	1838	1337.26	0.458862	2.12623	0.033484	0.999135	1175	830.152	0.501213	2.57111	0.0101373	0.998432	52972	46717.4	0.18127	1.2442	0.213427	0.981685	2334	1518.36	0.620291	3.20853	0.00133415	0.313441
1	134500	135500	34.2	No	No	No	No	1848	1337.26	0.46669	2.16869	0.030106	0.999135	1156	830.152	0.477693	2.42945	0.0151217	0.998432	52331	46717.4	0.163706	1.11669	0.264128	0.981685	2295	1518.36	0.595981	3.05511	0.00224975	0.489685
1	134600	135600	35.7	No	No	No	No	1874	1337.26	0.486846	2.27909	0.0226615	0.962175	1146	830.152	0.465159	2.35489	0.018528	0.998432	51381	46717.4	0.137275	0.927708	0.353559	0.981685	2244	1518.36	0.563559	2.85449	0.00431057	0.877023
1	134700	135700	39.1	No	No	No	No	1867	1337.26	0.481447	2.24937	0.024489	0.999135	1175	830.152	0.501213	2.57111	0.0101373	0.998432	50669	46717.4	0.117144	0.786073	0.431825	0.981685	2200	1518.36	0.53499	2.68141	0.00733133	0.898569
1	134800	135800	41	No	No	No	No	1856	1337.26	0.472922	2.20266	0.0276185	0.999135	1168	830.152	0.492592	2.51892	0.0117715	0.998432	49528	46717.4	0.0842845	0.5591	0.576094	0.981685	2135	1518.36	0.491722	2.42571	0.0152784	0.898569
1	134900	135900	42.8	No	No	No	No	1875	1337.26	0.487616	2.28334	0.0224104	0.957277	1140	830.152	0.457586	2.31016	0.0208793	0.998432	47806	46717.4	0.0332319	0.216551	0.828558	0.985132	2030	1518.36	0.418966	2.01267	0.0441495	0.898569
1	135000	136000	44.9	No	No	No	No	1852	1337.26	0.469809	2.18568	0.0288392	0.999135	1100	830.152	0.406055	2.01193	0.0442276	0.998432	47234	46717.4	0.0158659	0.102766	0.918149	0.992733	2003	1518.36	0.399649	1.90646	0.056591	0.898569
1	135100	136100	46.6	No	No	No	No	1609	1337.26	0.266889	1.15387	0.248555	0.999135	1052	830.152	0.341686	1.65405	0.0981175	0.998432	46218	46717.4	-0.015505	-0.0993421	0.920867	0.992988	1943	1518.36	0.355772	1.67043	0.094834	0.898569
1	135200	136200	47.2	No	No	No	No	1375	1337.26	0.0401566	0.160269	0.872669	0.999135	982	830.152	0.242347	1.13214	0.257574	0.998432	44813	46717.4	-0.0600425	-0.378832	0.704813	0.981685	1847	1518.36	0.28267	1.29279	0.196083	0.898569
1	135300	136300	47.9	No	No	No	No	1376	1337.26	0.0412055	0.164515	0.869326	0.999135	948	830.152	0.191511	0.878647	0.379593	0.998432	44257	46717.4	-0.0780542	-0.489434	0.624534	0.981685	1784	1518.36	0.232602	1.04496	0.29604	0.898569
1	135400	136400	47.6	No	No	No	No	1350	1337.26	0.0136844	0.0541156	0.956843	0.999135	914	830.152	0.138818	0.62515	0.531873	0.998432	43590	46717.4	-0.0999626	-0.622117	0.533865	0.981685	1730	1518.36	0.188258	0.832541	0.405103	0.898569
1	135500	136500	47.2	No	No	No	No	1375	1337.26	0.0401566	0.160269	0.872669	0.999135	879	830.152	0.0824869	0.364197	0.715711	0.998432	43795	46717.4	-0.0931937	-0.581338	0.561013	0.981685	1731	1518.36	0.189092	0.836475	0.402888	0.898569
1	135600	136600	47.9	No	No	No	No	1389	1337.26	0.0547716	0.219715	0.826093	0.999135	878	830.152	0.0808446	0.356741	0.721285	0.998432	44317	46717.4	-0.0760996	-0.477499	0.633007	0.981685	1695	1518.36	0.158772	0.69486	0.487143	0.898569
1	135700	136700	48.2	No	No	No	No	1406	1337.26	0.0723216	0.291899	0.770364	0.999135	875	830.152	0.0759067	0.334374	0.738097	0.998432	45057	46717.4	-0.0522086	-0.330294	0.741178	0.981685	1687	1518.36	0.151946	0.66339	0.507081	0.900793
1	135800	136800	47.6	No	No	No	No	1505	1337.26	0.170489	0.712267	0.476299	0.999135	905	830.152	0.124541	0.558048	0.576812	0.998432	46562	46717.4	-0.0048068	-0.0309119	0.97534	0.998375	1743	1518.36	0.199059	0.88368	0.376869	0.898569
1	135900	136900	47.6	No	No	No	No	1642	1337.26	0.296179	1.29399	0.195669	0.999135	945	830.152	0.186938	0.856279	0.391843	0.998432	47869	46717.4	0.0351318	0.229083	0.818804	0.985132	1797	1518.36	0.243077	1.0961	0.273034	0.898569
1	136000	137000	47.1	No	No	No	No	1791	1337.26	0.42149	1.92666	0.0540216	0.999135	973	830.152	0.229063	1.06504	0.286857	0.998432	49164	46717.4	0.0736425	0.486691	0.626477	0.981685	1845	1518.36	0.281107	1.28492	0.198819	0.898569
1	136100	137100	47.4	No	No	No	No	1969	1337.26	0.558188	2.68248	0.00730793	0.520023	1024	830.152	0.302768	1.44529	0.148377	0.998432	50875	46717.4	0.122997	0.827052	0.408208	0.981685	1921	1518.36	0.339344	1.58389	0.113219	0.898569
1	136200	137200	46.8	No	No	No	No	1986	1337.26	0.570591	2.75466	0.0058753	0.45529	1049	830.152	0.337566	1.63168	0.102747	0.998432	51903	46717.4	0.151858	1.03155	0.302285	0.981685	1927	1518.36	0.343843	1.60749	0.107947	0.898569
1	136300	137300	46.7	No	No	No	No	1981	1337.26	0.566954	2.73343	0.00626785	0.472114	1053	830.152	0.343057	1.66151	0.096612	0.998432	52524	46717.4	0.169017	1.15508	0.248058	0.981685	1915	1518.36	0.334831	1.56029	0.118692	0.898569
1	136400	137400	47.1	No	No	No	No	1965	1337.26	0.555254	2.66549	0.00768758	0.536248	1015	830.152	0.290032	1.37818	0.168146	0.998432	51963	46717.4	0.153525	1.04348	0.296725	0.981685	1846	1518.36	0.281889	1.28886	0.197448	0.898569
1	136500	137500	48.3	No	No	No	No	1949	1337.26	0.543459	2.59755	0.00938905	0.593877	1020	830.152	0.297121	1.41546	0.156933	0.998432	51984	46717.4	0.154108	1.04766	0.294795	0.981685	1808	1518.36	0.251881	1.13937	0.254547	0.898569
1	136600	137600	47.7	No	No	No	No	1940	1337.26	0.536782	2.55934	0.0104872	0.641407	1012	830.152	0.285761	1.35582	0.175157	0.998432	52244	46717.4	0.161306	1.09938	0.271602	0.981685	1840	1518.36	0.277192	1.26525	0.20578	0.898569
1	136700	137700	47.5	No	No	No	No	1984	1337.26	0.569137	2.74617	0.00602958	0.458837	1022	830.152	0.299947	1.43038	0.152609	0.998432	52666	46717.4	0.172912	1.18333	0.23668	0.981685	1826	1518.36	0.266173	1.21018	0.226209	0.898569
1	136800	137800	48.9	No	No	No	No	1960	1337.26	0.551579	2.64426	0.00818695	0.549547	1047	830.152	0.334813	1.61677	0.105928	0.998432	52725	46717.4	0.174527	1.19506	0.232062	0.981685	1853	1518.36	0.287349	1.31639	0.188042	0.898569
1	136900	137900	49.5	No	No	No	No	1929	1337.26	0.528578	2.51263	0.0119835	0.695558	1046	830.152	0.333435	1.60931	0.107548	0.998432	52277	46717.4	0.162217	1.10594	0.26875	0.981685	1852	1518.36	0.28657	1.31246	0.189365	0.898569
1	137000	138000	50.5	No	No	No	No	1950	1337.26	0.544199	2.6018	0.0092736	0.587831	1065	830.152	0.359405	1.75097	0.0799503	0.998432	52146	46717.4	0.158597	1.07989	0.280193	0.981685	1840	1518.36	0.277192	1.26525	0.20578	0.898569
1	137100	138100	50	No	No	No	No	1791	1337.26	0.42149	1.92666	0.0540216	0.999135	1038	830.152	0.322358	1.54967	0.121221	0.998432	51365	46717.4	0.136826	0.924525	0.355213	0.981685	1788	1518.36	0.235833	1.0607	0.288827	0.898569
1	137200	138200	51.4	No	No	No	No	1646	1337.26	0.299689	1.31097	0.189867	0.999135	1018	830.152	0.294289	1.40055	0.161348	0.998432	50533	46717.4	0.113266	0.759019	0.447841	0.981685	1743	1518.36	0.199059	0.88368	0.376869	0.898569
1	137300	138300	52	No	No	No	No	1606	1337.26	0.264197	1.14113	0.253817	0.999135	995	830.152	0.26132	1.22907	0.219046	0.998432	49737	46717.4	0.0903597	0.600675	0.548056	0.981685	1689	1518.36	0.153656	0.671257	0.502057	0.900508
1	137400	138400	51.3	No	No	No	No	1650	1337.26	0.303191	1.32796	0.184192	0.999135	980	830.152	0.239405	1.11723	0.263895	0.998432	48795	46717.4	0.0627735	0.413288	0.679396	0.981685	1722	1518.36	0.181571	0.801071	0.42309	0.898569
1	137500	138500	50.3	No	No	No	No	1790	1337.26	0.420685	1.92242	0.0545533	0.999135	988	830.152	0.251135	1.17688	0.239244	0.998432	48665	46717.4	0.0589247	0.387427	0.69844	0.981685	1762	1518.36	0.2147	0.958422	0.33785	0.898569
1	137600	138600	50.7	No	No	No	No	1805	1337.26	0.432724	1.98611	0.0470212	0.999135	967	830.152	0.22014	1.02031	0.307583	0.998432	47734	46717.4	0.0310574	0.202228	0.839738	0.985543	1769	1518.36	0.22042	0.985958	0.324154	0.898569
1	137700	138700	51.2	No	No	No	No	1829	1337.26	0.45178	2.08802	0.0367963	0.999135	975	830.152	0.232026	1.07995	0.280163	0.998432	47880	46717.4	0.0354633	0.231271	0.817104	0.985132	1803	1518.36	0.247886	1.11971	0.262839	0.898569
1	137800	138800	50.3	No	No	No	No	1849	1337.26	0.46747	2.17294	0.0297849	0.999135	971	830.152	0.226095	1.05013	0.293658	0.998432	47730	46717.4	0.0309365	0.201433	0.84036	0.985543	1809	1518.36	0.252679	1.14331	0.252911	0.898569
1	137900	138900	49.5	No	No	No	No	1847	1337.26	0.465909	2.16445	0.03043	0.999135	985	830.152	0.246747	1.15451	0.248291	0.998432	48136	46717.4	0.0431564	0.282196	0.777793	0.983805	1822	1518.36	0.263009	1.19445	0.232303	0.898569
1	138000	139000	50	No	No	No	No	1871	1337.26	0.484535	2.26635	0.0234297	0.975479	971	830.152	0.226095	1.05013	0.293658	0.998432	46862	46717.4	0.0044587	0.0287656	0.977052	0.998415	1768	1518.36	0.219605	0.982024	0.326088	0.898569
1	138100	139100	50.6	No	No	No	No	1963	1337.26	0.553785	2.657	0.00788396	0.538986	1001	830.152	0.269994	1.2738	0.202733	0.998432	47356	46717.4	0.0195874	0.127035	0.898913	0.989426	1783	1518.36	0.231793	1.04103	0.297861	0.898569
1	138200	139200	49.7	No	No	No	No	1900	1337.26	0.506724	2.38949	0.0168717	0.850826	984	830.152	0.245282	1.14706	0.251359	0.998432	46866	46717.4	0.00458184	0.0295613	0.976417	0.998415	1752	1518.36	0.206489	0.919084	0.358052	0.898569
1	138300	139300	49.4	No	No	No	No	1835	1337.26	0.456505	2.11349	0.0345586	0.999135	924	830.152	0.154517	0.699708	0.48411	0.998432	45706	46717.4	-0.0315763	-0.201192	0.840549	0.985543	1738	1518.36	0.194914	0.864011	0.387582	0.898569
1	138400	139400	50.6	No	No	No	No	1827	1337.26	0.450202	2.07952	0.0375692	0.999135	912	830.152	0.135658	0.610238	0.541704	0.998432	46421	46717.4	-0.00918223	-0.0589604	0.952984	0.99535	1759	1518.36	0.212242	0.94662	0.343832	0.898569
1	138500	139500	50.4	No	No	No	No	1830	1337.26	0.452569	2.09226	0.036415	0.999135	922	830.152	0.15139	0.684796	0.493472	0.998432	46522	46717.4	-0.00604671	-0.0388689	0.968995	0.997615	1790	1518.36	0.237446	1.06857	0.285265	0.898569
1	138600	139600	49.4	No	No	No	No	1681	1337.26	0.330045	1.45959	0.144403	0.999135	900	830.152	0.116549	0.520769	0.602528	0.998432	46118	46717.4	-0.0186299	-0.119235	0.905089	0.990316	1745	1518.36	0.200713	0.891548	0.372635	0.898569
1	138700	139700	48.6	No	No	No	No	1567	1337.26	0.22873	0.975528	0.329298	0.999135	931	830.152	0.165405	0.751898	0.452112	0.998432	46600	46717.4	-0.00362987	-0.0233528	0.981369	0.998415	1748	1518.36	0.203192	0.903349	0.366341	0.898569
1	138800	139800	48.9	No	No	No	No	1522	1337.26	0.186693	0.784452	0.432775	0.999135	945	830.152	0.186938	0.856279	0.391843	0.998432	46734	46717.4	0.000512697	0.00330318	0.997364	0.999752	1744	1518.36	0.199886	0.887614	0.374748	0.898569
1	138900	139900	49.1	No	No	No	No	1498	1337.26	0.163763	0.682544	0.494895	0.999135	950	830.152	0.194551	0.893558	0.371558	0.998432	46979	46717.4	0.00805618	0.0520398	0.958497	0.996153	1779	1518.36	0.228553	1.0253	0.305224	0.898569
1	139000	140000	47.3	No	No	No	No	1472	1337.26	0.138503	0.572145	0.567224	0.999135	940	830.152	0.179284	0.819001	0.412786	0.998432	46474	46717.4	-0.007536	-0.0484173	0.961384	0.996666	1767	1518.36	0.218788	0.97809	0.32803	0.898569
1	139100	140100	46.9	No	No	No	No	1431	1337.26	0.0977487	0.398053	0.690591	0.999135	960	830.152	0.209658	0.968116	0.332986	0.998432	46390	46717.4	-0.010146	-0.065127	0.948073	0.99507	1768	1518.36	0.219605	0.982024	0.326088	0.898569
1	139200	140200	47.4	No	No	No	No	1369	1337.26	0.0338475	0.134792	0.892776	0.999135	950	830.152	0.194551	0.893558	0.371558	0.998432	46324	46717.4	-0.0122	-0.0782561	0.937624	0.994942	1768	1518.36	0.219605	0.982024	0.326088	0.898569
1	139300	140300	47.2	No	No	No	No	1305	1337.26	-0.0352252	-0.136961	0.891062	0.999135	921	830.152	0.149825	0.67734	0.49819	0.998432	46215	46717.4	-0.0155986	-0.0999389	0.920393	0.992911	1791	1518.36	0.238252	1.0725	0.283495	0.898569
1	139400	140400	46.5	No	No	No	No	1373	1337.26	0.0380566	0.151777	0.879363	0.999135	948	830.152	0.191511	0.878647	0.379593	0.998432	46074	46717.4	-0.020007	-0.127987	0.898159	0.9893	1799	1518.36	0.244682	1.10397	0.269606	0.898569
1	139500	140500	47.1	No	No	No	No	1392	1337.26	0.0578842	0.232453	0.816186	0.999135	963	830.152	0.214159	0.990484	0.321938	0.998432	46625	46717.4	-0.0028561	-0.0183797	0.985336	0.998571	1852	1518.36	0.28657	1.31246	0.189365	0.898569
1	139600	140600	48.5	No	No	No	No	1417	1337.26	0.0835648	0.338607	0.734906	0.999135	981	830.152	0.240877	1.12469	0.260721	0.998432	46759	46717.4	0.00128425	0.0082763	0.993397	0.999423	1867	1518.36	0.298208	1.37147	0.17023	0.898569
1	139700	140700	48.4	No	No	No	No	1450	1337.26	0.116778	0.47873	0.632131	0.999135	999	830.152	0.267108	1.25889	0.208069	0.998432	46476	46717.4	-0.00747392	-0.0480195	0.961701	0.996666	1894	1518.36	0.318923	1.47768	0.139494	0.898569
1	139800	140800	47.8	No	No	No	No	1414	1337.26	0.0805071	0.325869	0.744524	0.999135	990	830.152	0.254052	1.19179	0.233344	0.998432	46488	46717.4	-0.00710147	-0.0456324	0.963603	0.996666	1912	1518.36	0.332569	1.54849	0.121506	0.898569
1	139900	140900	48.1	No	No	No	No	1361	1337.26	0.0253921	0.100823	0.919691	0.999135	974	830.152	0.230545	1.0725	0.283497	0.998432	45551	46717.4	-0.0364771	-0.232025	0.816518	0.985132	1896	1518.36	0.320445	1.48554	0.1374	0.898569
1	140000	141000	49	No	No	No	No	1371	1337.26	0.0359536	0.143284	0.886066	0.999135	959	830.152	0.208155	0.960661	0.336723	0.998432	45808	46717.4	-0.0283603	-0.180901	0.856445	0.986607	1918	1518.36	0.337089	1.57209	0.11593	0.898569
1	140100	141100	48.6	No	No	No	No	1377	1337.26	0.0422536	0.168761	0.865984	0.999135	967	830.152	0.22014	1.02031	0.307583	0.998432	45203	46717.4	-0.0475413	-0.301251	0.763223	0.983125	1861	1518.36	0.293564	1.34786	0.177702	0.898569
1	140200	141200	48.6	No	No	No	No	1501	1337.26	0.166649	0.695283	0.486878	0.999135	1010	830.152	0.282907	1.34091	0.179951	0.998432	45976	46717.4	-0.0230789	-0.147482	0.882752	0.989264	1912	1518.36	0.332569	1.54849	0.121506	0.898569
1	140300	141300	48.1	No	No	No	No	1543	1337.26	0.206463	0.873621	0.382325	0.999135	983	830.152	0.243815	1.1396	0.254453	0.998432	45312	46717.4	-0.0440667	-0.279568	0.779809	0.983805	1889	1518.36	0.315109	1.45801	0.144838	0.898569
1	140400	141400	49.1	No	No	No	No	1631	1337.26	0.286482	1.24728	0.212295	0.999135	991	830.152	0.255509	1.19925	0.230432	0.998432	45732	46717.4	-0.0307558	-0.19602	0.844595	0.985762	1890	1518.36	0.315873	1.46194	0.143757	0.898569
1	140500	141500	49	No	No	No	No	1605	1337.26	0.263298	1.13688	0.255588	0.999135	990	830.152	0.254052	1.19179	0.233344	0.998432	46035	46717.4	-0.0212287	-0.135745	0.892023	0.98929	1920	1518.36	0.338593	1.57996	0.114117	0.898569
1	140600	141600	48.8	No	No	No	No	1522	1337.26	0.186693	0.784452	0.432775	0.999135	967	830.152	0.22014	1.02031	0.307583	0.998432	45453	46717.4	-0.0395843	-0.25152	0.801412	0.984417	1915	1518.36	0.334831	1.56029	0.118692	0.898569
1	140700	141700	48.5	No	No	No	No	1505	1337.26	0.170489	0.712267	0.476299	0.999135	980	830.152	0.239405	1.11723	0.263895	0.998432	45203	46717.4	-0.0475413	-0.301251	0.763223	0.983125	1895	1518.36	0.319684	1.48161	0.138444	0.898569
1	140800	141800	48.7	No	No	No	No	1481	1337.26	0.147297	0.61036	0.541623	0.999135	983	830.152	0.243815	1.1396	0.254453	0.998432	45422	46717.4	-0.0405686	-0.257686	0.796649	0.984417	1883	1518.36	0.310519	1.43441	0.151456	0.898569
1	140900	141900	48.9	No	No	No	No	1387	1337.26	0.0526928	0.211223	0.832713	0.999135	978	830.152	0.236458	1.10232	0.270322	0.998432	45401	46717.4	-0.0412358	-0.261864	0.793426	0.984417	1851	1518.36	0.285791	1.30853	0.190695	0.898569
1	141000	142000	49	No	No	No	No	1372	1337.26	0.0370055	0.147531	0.882713	0.999135	966	830.152	0.218647	1.01285	0.311131	0.998432	44898	46717.4	-0.0573086	-0.361923	0.717409	0.981685	1820	1518.36	0.261425	1.18658	0.235394	0.898569
1	141100	142100	49.8	No	No	No	No	1450	1337.26	0.116778	0.47873	0.632131	0.999135	1008	830.152	0.280047	1.32599	0.184842	0.998432	45773	46717.4	-0.029463	-0.187864	0.850983	0.985846	1865	1518.36	0.296662	1.3636	0.172694	0.898569
1	141200	142200	49.6	No	No	No	No	1493	1337.26	0.158939	0.661314	0.508411	0.999135	1003	830.152	0.272873	1.28872	0.197497	0.998432	45118	46717.4	-0.0502567	-0.31816	0.750364	0.98251	1802	1518.36	0.247085	1.11577	0.26452	0.898569
1	141300	142300	49.6	No	No	No	No	1456	1337.26	0.122735	0.504206	0.614116	0.999135	972	830.152	0.22758	1.05759	0.290244	0.998432	44669	46717.4	-0.0646859	-0.407477	0.683658	0.981685	1794	1518.36	0.240666	1.0843	0.278231	0.898569
1	141400	142400	49	No	No	No	No	1353	1337.26	0.0168869	0.066854	0.946698	0.999135	967	830.152	0.22014	1.02031	0.307583	0.998432	45025	46717.4	-0.0532336	-0.33666	0.736373	0.981685	1815	1518.36	0.257456	1.16691	0.243246	0.898569
1	141500	142500	49	No	No	No	No	1270	1337.26	-0.0744465	-0.285576	0.775203	0.999135	955	830.152	0.202124	0.930837	0.351938	0.998432	44798	46717.4	-0.0605255	-0.381816	0.702598	0.981685	1807	1518.36	0.251083	1.13544	0.256191	0.898569
1	141600	142600	48.6	No	No	No	No	1209	1337.26	-0.145461	-0.54459	0.586035	0.999135	923	830.152	0.152954	0.692252	0.488779	0.998432	44799	46717.4	-0.0604933	-0.381617	0.702746	0.981685	1825	1518.36	0.265383	1.20625	0.227722	0.898569
1	141700	142700	47.7	No	No	No	No	1283	1337.26	-0.0597538	-0.230376	0.8178	0.999135	942	830.152	0.182351	0.833912	0.404331	0.998432	45000	46717.4	-0.0540348	-0.341633	0.732627	0.981685	1817	1518.36	0.259045	1.17478	0.240083	0.898569
1	141800	142800	46.9	No	No	No	No	1353	1337.26	0.0168869	0.066854	0.946698	0.999135	976	830.152	0.233505	1.08741	0.276856	0.998432	45528	46717.4	-0.0372057	-0.2366	0.812967	0.984499	1835	1518.36	0.273266	1.24559	0.212917	0.898569
1	141900	142900	47.2	No	No	No	No	1388	1337.26	0.0537326	0.215469	0.829402	0.999135	964	830.152	0.215657	0.99794	0.318309	0.998432	46329	46717.4	-0.0120443	-0.0772615	0.938416	0.994942	1841	1518.36	0.277976	1.26919	0.204374	0.898569
1	142000	143000	47.3	No	No	No	No	1438	1337.26	0.104789	0.427776	0.668814	0.999135	974	830.152	0.230545	1.0725	0.283497	0.998432	46907	46717.4	0.00584341	0.0377172	0.969913	0.997615	1834	1518.36	0.27248	1.24165	0.214365	0.898569
1	142100	143100	47.4	No	No	No	No	1499	1337.26	0.164725	0.68679	0.492215	0.999135	961	830.152	0.21116	0.975572	0.329277	0.998432	47468	46717.4	0.0229954	0.149314	0.881306	0.989264	1811	1518.36	0.254273	1.15118	0.24966	0.898569
1	142200	143200	47.9	No	No	No	No	1577	1337.26	0.237908	1.01799	0.308683	0.999135	988	830.152	0.251135	1.17688	0.239244	0.998432	48242	46717.4	0.0463299	0.303282	0.761675	0.983125	1774	1518.36	0.224492	1.00563	0.314595	0.898569
1	142300	143300	49.2	No	No	No	No	1573	1337.26	0.234244	1.001	0.316824	0.999135	990	830.152	0.254052	1.19179	0.233344	0.998432	48775	46717.4	0.062182	0.409309	0.682313	0.981685	1766	1518.36	0.217972	0.974157	0.329979	0.898569
1	142400	143400	49.4	No	No	No	No	1612	1337.26	0.269577	1.1666	0.24337	0.999135	980	830.152	0.239405	1.11723	0.263895	0.998432	49132	46717.4	0.0727031	0.480325	0.630996	0.981685	1754	1518.36	0.208135	0.926951	0.353952	0.898569
1	142500	143500	48.8	No	No	No	No	1661	1337.26	0.312777	1.37467	0.169235	0.999135	981	830.152	0.240877	1.12469	0.260721	0.998432	49982	46717.4	0.0974488	0.649412	0.516072	0.981685	1755	1518.36	0.208957	0.930885	0.351913	0.898569
1	142600	143600	48.4	No	No	No	No	1643	1337.26	0.297057	1.29823	0.194207	0.999135	979	830.152	0.237933	1.10978	0.267095	0.998432	49777	46717.4	0.0915195	0.608632	0.542768	0.981685	1745	1518.36	0.200713	0.891548	0.372635	0.898569
1	142700	143700	49.4	No	No	No	No	1692	1337.26	0.339455	1.5063	0.131991	0.999135	1020	830.152	0.297121	1.41546	0.156933	0.998432	50057	46717.4	0.099612	0.664331	0.506478	0.981685	1752	1518.36	0.206489	0.919084	0.358052	0.898569
1	142800	143800	50	No	No	No	No	1738	1337.26	0.378153	1.70162	0.088827	0.999135	1038	830.152	0.322358	1.54967	0.121221	0.998432	50636	46717.4	0.116204	0.779509	0.43568	0.981685	1758	1518.36	0.211421	0.942686	0.345841	0.898569
1	142900	143900	49.6	No	No	No	No	1722	1337.26	0.36481	1.63368	0.102326	0.999135	1025	830.152	0.304176	1.45274	0.146295	0.998432	50611	46717.4	0.115491	0.774536	0.438614	0.981685	1718	1518.36	0.178216	0.785336	0.432256	0.898569
1	143000	144000	49.7	No	No	No	No	1675	1337.26	0.324886	1.43411	0.151541	0.999135	1006	830.152	0.277182	1.31108	0.18983	0.998432	50047	46717.4	0.0993238	0.662342	0.507752	0.981685	1667	1518.36	0.13474	0.584715	0.55874	0.904521
1	143100	144100	49.2	No	No	No	No	1669	1337.26	0.319709	1.40863	0.158943	0.999135	1016	830.152	0.291452	1.38564	0.165857	0.998432	49876	46717.4	0.0943859	0.628326	0.529791	0.981685	1651	1518.36	0.120826	0.521775	0.601827	0.909997
1	143200	144200	48.8	No	No	No	No	1678	1337.26	0.327468	1.44685	0.147939	0.999135	1026	830.152	0.305583	1.4602	0.144235	0.998432	50106	46717.4	0.101024	0.674078	0.500261	0.981685	1663	1518.36	0.131275	0.56898	0.56937	0.905935
1	143300	144300	48	No	No	No	No	1627	1337.26	0.282939	1.2303	0.218586	0.999135	999	830.152	0.267108	1.25889	0.208069	0.998432	49964	46717.4	0.0969292	0.645831	0.518389	0.981685	1660	1518.36	0.12867	0.557178	0.577406	0.907356
1	143400	144400	47.6	No	No	No	No	1586	1337.26	0.246118	1.0562	0.290875	0.999135	993	830.152	0.258417	1.21416	0.224688	0.998432	49483	46717.4	0.0829731	0.550148	0.582218	0.981685	1706	1518.36	0.168104	0.738131	0.460435	0.898569
1	143500	144500	47.4	No	No	No	No	1581	1337.26	0.241562	1.03497	0.300681	0.999135	1003	830.152	0.272873	1.28872	0.197497	0.998432	49449	46717.4	0.0819815	0.543385	0.586865	0.981685	1725	1518.36	0.184083	0.812873	0.416291	0.898569
1	143600	144600	48.2	No	No	No	No	1571	1337.26	0.232408	0.992513	0.320948	0.999135	988	830.152	0.251135	1.17688	0.239244	0.998432	48781	46717.4	0.0623595	0.410503	0.681437	0.981685	1699	1518.36	0.162172	0.710595	0.477335	0.898569
1	143700	144700	47.9	No	No	No	No	1578	1337.26	0.238822	1.02224	0.306669	0.999135	999	830.152	0.267108	1.25889	0.208069	0.998432	48627	46717.4	0.0577978	0.379868	0.704043	0.981685	1697	1518.36	0.160473	0.702727	0.482226	0.898569
1	143800	144800	48	No	No	No	No	1573	1337.26	0.234244	1.001	0.316824	0.999135	998	830.152	0.265664	1.25144	0.210775	0.998432	48100	46717.4	0.0420771	0.275035	0.78329	0.983805	1692	1518.36	0.156216	0.683059	0.49457	0.899056
1	143900	144900	48	No	No	No	No	1561	1337.26	0.223196	0.950051	0.342086	0.999135	972	830.152	0.22758	1.05759	0.290244	0.998432	47756	46717.4	0.0317222	0.206605	0.836319	0.98521	1657	1518.36	0.12606	0.545377	0.585494	0.908232
1	144000	145000	47.6	No	No	No	No	1540	1337.26	0.203655	0.860882	0.389303	0.999135	974	830.152	0.230545	1.0725	0.283497	0.998432	47798	46717.4	0.0329904	0.214959	0.829799	0.985132	1650	1518.36	0.119952	0.517841	0.604569	0.909997
1	144100	145100	47.3	No	No	No	No	1492	1337.26	0.157973	0.657067	0.511138	0.999135	974	830.152	0.230545	1.0725	0.283497	0.998432	47805	46717.4	0.0332017	0.216352	0.828713	0.985132	1640	1518.36	0.111182	0.478503	0.632292	0.913496
1	144200	145200	46.8	No	No	No	No	1466	1337.26	0.13261	0.546668	0.584607	0.999135	961	830.152	0.21116	0.975572	0.329277	0.998432	47768	46717.4	0.0320846	0.208992	0.834455	0.985132	1636	1518.36	0.107659	0.462768	0.643531	0.915002
1	144300	145300	47.4	No	No	No	No	1429	1337.26	0.0957309	0.389561	0.696861	0.999135	938	830.152	0.176212	0.804089	0.421346	0.998432	47127	46717.4	0.012594	0.0814807	0.93506	0.994942	1628	1518.36	0.100587	0.431298	0.666252	0.91988
1	144400	145400	47.3	No	No	No	No	1434	1337.26	0.10077	0.410791	0.681226	0.999135	913	830.152	0.137239	0.617694	0.536777	0.998432	47179	46717.4	0.014185	0.0918248	0.926837	0.993886	1648	1518.36	0.118203	0.509973	0.61007	0.910106
1	144500	145500	47.9	No	No	No	No	1460	1337.26	0.126693	0.521191	0.602234	0.999135	940	830.152	0.179284	0.819001	0.412786	0.998432	46904	46717.4	0.00575114	0.0371204	0.970389	0.997701	1674	1518.36	0.140786	0.612251	0.540372	0.902989
1	144600	145600	46.8	No	No	No	No	1455	1337.26	0.121744	0.49996	0.617103	0.999135	949	830.152	0.193032	0.886103	0.375562	0.998432	46408	46717.4	-0.0095863	-0.0615464	0.950924	0.99507	1675	1518.36	0.141647	0.616185	0.537773	0.902989
1	144700	145700	46.3	No	No	No	No	1427	1337.26	0.0937104	0.381068	0.703153	0.999135	946	830.152	0.188464	0.863735	0.387733	0.998432	46456	46717.4	-0.00809489	-0.051998	0.95853	0.996153	1660	1518.36	0.12867	0.557178	0.577406	0.907356
1	144800	145800	46.1	No	No	No	No	1382	1337.26	0.0474826	0.189992	0.849315	0.999135	900	830.152	0.116549	0.520769	0.602528	0.998432	46144	46717.4	-0.0178168	-0.114063	0.909188	0.991262	1666	1518.36	0.133875	0.580781	0.561388	0.904848
1	144900	145900	45.7	No	No	No	No	1316	1337.26	-0.0231155	-0.0902532	0.928086	0.999135	907	830.152	0.127726	0.572959	0.566672	0.998432	45972	46717.4	-0.0232044	-0.148278	0.882124	0.989264	1671	1518.36	0.138198	0.60045	0.548207	0.903619
1	145000	146000	46.1	No	No	No	No	1263	1337.26	-0.0824203	-0.315299	0.752535	0.999135	903	830.152	0.12135	0.543136	0.587036	0.998432	45744	46717.4	-0.0303773	-0.193633	0.846464	0.985762	1646	1518.36	0.116451	0.502106	0.615593	0.910877
1	145100	146100	46.5	No	No	No	No	1300	1337.26	-0.0407634	-0.158191	0.874306	0.999135	929	830.152	0.162302	0.736987	0.46113	0.998432	45898	46717.4	-0.0255285	-0.162998	0.87052	0.988573	1664	1518.36	0.132142	0.572913	0.566703	0.90534
1	145200	146200	45.6	No	No	No	No	1275	1337.26	-0.0687777	-0.264345	0.791514	0.999135	903	830.152	0.12135	0.543136	0.587036	0.998432	45772	46717.4	-0.0294945	-0.188063	0.850827	0.985846	1661	1518.36	0.129538	0.561112	0.574721	0.906898
1	145300	146300	44.4	No	No	No	No	1274	1337.26	-0.0699097	-0.268591	0.788244	0.999135	897	830.152	0.111732	0.498401	0.618201	0.998432	45672	46717.4	-0.0326499	-0.207955	0.835264	0.985132	1688	1518.36	0.152801	0.667324	0.504566	0.900793
1	145400	146400	44	No	No	No	No	1259	1337.26	-0.0869967	-0.332283	0.739675	0.999135	883	830.152	0.0890371	0.39402	0.693566	0.998432	45386	46717.4	-0.0417125	-0.264848	0.791127	0.984417	1698	1518.36	0.161323	0.706661	0.479777	0.898569
1	145500	146500	44.3	No	No	No	No	1232	1337.26	-0.118273	-0.446929	0.654926	0.999135	877	830.152	0.0792005	0.349286	0.726875	0.998432	45376	46717.4	-0.0420304	-0.266837	0.789595	0.984377	1720	1518.36	0.179895	0.793204	0.427659	0.898569
1	145600	146600	44.4	No	No	No	No	1141	1337.26	-0.228976	-0.833328	0.40466	0.999135	864	830.152	0.057655	0.25236	0.800763	0.998432	44796	46717.4	-0.0605899	-0.382214	0.702303	0.981685	1707	1518.36	0.168949	0.742065	0.458048	0.898569
1	145700	146700	44.2	No	No	No	No	1142	1337.26	-0.227712	-0.829082	0.407058	0.999135	851	830.152	0.0357828	0.155435	0.876478	0.998432	44597	46717.4	-0.0670132	-0.4218	0.673171	0.981685	1723	1518.36	0.182409	0.805005	0.420817	0.898569
1	145800	146800	43.1	No	No	No	No	1099	1337.26	-0.283084	-1.01167	0.311698	0.999135	827	830.152	-0.00548898	-0.0235041	0.981248	0.998432	44517	46717.4	-0.0696035	-0.437714	0.661594	0.981685	1748	1518.36	0.203192	0.903349	0.366341	0.898569
1	145900	146900	42.9	No	No	No	No	1026	1337.26	-0.382244	-1.32163	0.18629	0.999135	823	830.152	-0.0124839	-0.0533272	0.957471	0.998432	43703	46717.4	-0.0962275	-0.599639	0.548747	0.981685	1709	1518.36	0.170639	0.749932	0.453295	0.898569
1	146000	147000	42.5	No	No	No	No	962	1337.26	-0.475166	-1.59339	0.111073	0.999135	788	830.152	-0.0751807	-0.31428	0.753308	0.998432	43285	46717.4	-0.110093	-0.682789	0.49474	0.981685	1703	1518.36	0.165565	0.72633	0.467637	0.898569
1	146100	147100	42	No	No	No	No	951	1337.26	-0.491758	-1.64009	0.100986	0.999135	779	830.152	-0.091753	-0.381382	0.70292	0.998432	43065	46717.4	-0.117444	-0.726553	0.4675	0.981685	1681	1518.36	0.146806	0.639787	0.522311	0.900923
1	146200	147200	42.6	No	No	No	No	932	1337.26	-0.520873	-1.72077	0.0852924	0.999135	793	830.152	-0.0660554	-0.277001	0.781779	0.998432	42139	46717.4	-0.148804	-0.910757	0.362423	0.981685	1706	1518.36	0.168104	0.738131	0.460435	0.898569
1	146300	147300	42.1	No	No	No	No	879	1337.26	-0.60534	-1.94582	0.0516768	0.999135	792	830.152	-0.0678759	-0.284457	0.77606	0.998432	41762	46717.4	-0.161769	-0.985752	0.324255	0.981685	1740	1518.36	0.196574	0.871879	0.383274	0.898569
1	146400	147400	42.2	No	No	No	No	840	1337.26	-0.670814	-2.11142	0.0347366	0.999135	784	830.152	-0.0825227	-0.344103	0.730769	0.998432	41603	46717.4	-0.167272	-1.01738	0.308972	0.981685	1724	1518.36	0.183246	0.808939	0.41855	0.898569
1	146500	147500	42.2	No	No	No	No	846	1337.26	-0.660545	-2.08594	0.0369841	0.999135	785	830.152	-0.0806837	-0.336647	0.736383	0.998432	40970	46717.4	-0.189392	-1.1433	0.252914	0.981685	1705	1518.36	0.167258	0.734197	0.462828	0.898569
1	146600	147600	42.2	No	No	No	No	866	1337.26	-0.626836	-2.00102	0.0453906	0.999135	805	830.152	-0.0443875	-0.187531	0.851244	0.998432	41168	46717.4	-0.182436	-1.10391	0.269631	0.981685	1731	1518.36	0.189092	0.836475	0.402888	0.898569
1	146700	147700	42.7	No	No	No	No	897	1337.26	-0.576095	-1.86939	0.0615691	0.999135	827	830.152	-0.00548898	-0.0235041	0.981248	0.998432	40835	46717.4	-0.194154	-1.17016	0.241938	0.981685	1712	1518.36	0.173169	0.761734	0.446219	0.898569
1	146800	147800	44.2	No	No	No	No	891	1337.26	-0.585778	-1.89486	0.0581106	0.999135	827	830.152	-0.00548898	-0.0235041	0.981248	0.998432	40311	46717.4	-0.212786	-1.27439	0.202524	0.981685	1672	1518.36	0.139061	0.604383	0.545589	0.903275
1	146900	147900	45.2	No	No	No	No	883	1337.26	-0.59879	-1.92883	0.0537517	0.999135	867	830.152	0.0626557	0.274728	0.783525	0.998432	40370	46717.4	-0.210676	-1.26266	0.206713	0.981685	1636	1518.36	0.107659	0.462768	0.643531	0.915002
1	147000	148000	45.2	No	No	No	No	857	1337.26	-0.641908	-2.03923	0.0414269	0.999135	861	830.152	0.0526369	0.229993	0.818097	0.998432	39874	46717.4	-0.228511	-1.36132	0.173412	0.981685	1578	1518.36	0.0555836	0.23461	0.814511	0.954013
1	147100	148100	46.4	No	No	No	No	886	1337.26	-0.593896	-1.91609	0.0553532	0.999135	883	830.152	0.0890371	0.39402	0.693566	0.998432	39967	46717.4	-0.225151	-1.34282	0.179329	0.981685	1590	1518.36	0.0665131	0.281815	0.778085	0.944765
1	147200	148200	47.7	No	No	No	No	936	1337.26	-0.514695	-1.70379	0.088421	0.999135	922	830.152	0.15139	0.684796	0.493472	0.998432	40754	46717.4	-0.197018	-1.18627	0.235516	0.981685	1609	1518.36	0.0836507	0.356557	0.721424	0.933219
1	147300	148300	48.8	No	No	No	No	1004	1337.26	-0.413516	-1.41505	0.157054	0.999135	942	830.152	0.182351	0.833912	0.404331	0.998432	41768	46717.4	-0.161562	-0.984559	0.324841	0.981685	1619	1518.36	0.0925893	0.395894	0.692183	0.925391
1	147400	148400	48.8	No	No	No	No	1054	1337.26	-0.3434	-1.20274	0.229076	0.999135	935	830.152	0.17159	0.781722	0.434378	0.998432	39963	46717.4	-0.225295	-1.34362	0.179072	0.981685	1640	1518.36	0.111182	0.478503	0.632292	0.913496
1	147500	148500	49	No	No	No	No	1063	1337.26	-0.331133	-1.16453	0.244211	0.999135	933	830.152	0.168501	0.76681	0.443195	0.998432	42912	46717.4	-0.122579	-0.756988	0.449057	0.981685	1616	1518.36	0.0899136	0.384093	0.700909	0.92718
1	147600	148600	49.1	No	No	No	No	1107	1337.26	-0.27262	-0.977696	0.328224	0.999135	945	830.152	0.186938	0.856279	0.391843	0.998432	44881	46717.4	-0.057855	-0.365305	0.714884	0.981685	1643	1518.36	0.113819	0.490304	0.623918	0.91284
1	147700	148700	47.8	No	No	No	No	1145	1337.26	-0.223927	-0.816343	0.414304	0.999135	960	830.152	0.209658	0.968116	0.332986	0.998432	45679	46717.4	-0.0324288	-0.206563	0.836351	0.98521	1677	1518.36	0.143369	0.624052	0.532593	0.901615
1	147800	148800	46.8	No	No	No	No	1176	1337.26	-0.185387	-0.684713	0.493525	0.999135	979	830.152	0.237933	1.10978	0.267095	0.998432	46685	46717.4	-0.00100074	-0.00644415	0.994858	0.999532	1710	1518.36	0.171483	0.753866	0.45093	0.898569
1	147900	148900	45.7	No	No	No	No	1229	1337.26	-0.12179	-0.459667	0.645755	0.999135	960	830.152	0.209658	0.968116	0.332986	0.998432	47548	46717.4	0.0254248	0.165228	0.868764	0.988019	1748	1518.36	0.203192	0.903349	0.366341	0.898569
1	148000	149000	44.9	No	No	No	No	1234	1337.26	-0.115933	-0.438437	0.66107	0.999135	952	830.152	0.197585	0.90847	0.36363	0.998432	48844	46717.4	0.0642215	0.423035	0.67227	0.981685	1841	1518.36	0.277976	1.26919	0.204374	0.898569
1	148100	149100	42.8	No	No	No	No	1264	1337.26	-0.0812785	-0.311052	0.755761	0.999135	930	830.152	0.163854	0.744443	0.456609	0.998432	49192	46717.4	0.0744639	0.492261	0.622535	0.981685	1861	1518.36	0.293564	1.34786	0.177702	0.898569
1	148200	149200	39.8	No	No	No	No	1302	1337.26	-0.0385455	-0.149699	0.881002	0.999135	921	830.152	0.149825	0.67734	0.49819	0.998432	49889	46717.4	0.0947619	0.630912	0.528098	0.981685	1940	1518.36	0.353543	1.65863	0.0971903	0.898569
1	148300	149300	39.3	No	No	No	No	1359	1337.26	0.0232705	0.0923308	0.926435	0.999135	966	830.152	0.218647	1.01285	0.311131	0.998432	50734	46717.4	0.118993	0.799003	0.424288	0.981685	2000	1518.36	0.397486	1.89466	0.058138	0.898569
1	148400	149400	39	No	No	No	No	1397	1337.26	0.063057	0.253684	0.79974	0.999135	962	830.152	0.212661	0.983028	0.325594	0.998432	50887	46717.4	0.123337	0.829439	0.406856	0.981685	2035	1518.36	0.422515	2.03234	0.0421195	0.898569
1	148500	149500	38.6	No	No	No	No	1399	1337.26	0.065121	0.262176	0.793185	0.999135	969	830.152	0.22312	1.03522	0.300567	0.998432	50303	46717.4	0.106685	0.713267	0.475681	0.981685	2042	1518.36	0.427469	2.05987	0.0394106	0.898569
1	148600	149600	39.6	No	No	No	No	1432	1337.26	0.0987565	0.402299	0.687464	0.999135	1002	830.152	0.271434	1.28126	0.200102	0.998432	50557	46717.4	0.113951	0.763794	0.44499	0.981685	2058	1518.36	0.438729	2.12281	0.0337695	0.898569
1	148700	149700	41.3	No	No	No	No	1414	1337.26	0.0805071	0.325869	0.744524	0.999135	1002	830.152	0.271434	1.28126	0.200102	0.998432	49929	46717.4	0.0959182	0.638869	0.522908	0.981685	2018	1518.36	0.410413	1.96546	0.0493606	0.898569
1	148800	149800	42	No	No	No	No	1381	1337.26	0.0464383	0.185746	0.852644	0.999135	982	830.152	0.242347	1.13214	0.257574	0.998432	49784	46717.4	0.0917223	0.610025	0.541846	0.981685	2010	1518.36	0.404682	1.93399	0.053114	0.898569
1	148900	149900	42.4	No	No	No	No	1379	1337.26	0.0443475	0.177254	0.859309	0.999135	965	830.152	0.217153	1.0054	0.314707	0.998432	49071	46717.4	0.0709108	0.468191	0.639648	0.981685	1997	1518.36	0.395321	1.88285	0.0597201	0.898569
1	149000	150000	44	No	No	No	No	1384	1337.26	0.049569	0.198484	0.842666	0.999135	939	830.152	0.177749	0.811545	0.417053	0.998432	48750	46717.4	0.0614424	0.404336	0.685966	0.981685	1979	1518.36	0.382258	1.81205	0.069979	0.898569
1	149100	150100	44.6	No	No	No	No	1362	1337.26	0.0264517	0.105069	0.916321	0.999135	951	830.152	0.196069	0.901014	0.367581	0.998432	48177	46717.4	0.0443847	0.290352	0.771547	0.983125	1923	1518.36	0.340845	1.59176	0.111439	0.898569
1	149200	150200	47	No	No	No	No	1404	1337.26	0.070268	0.283407	0.776865	0.999135	983	830.152	0.243815	1.1396	0.254453	0.998432	48201	46717.4	0.0451033	0.295126	0.767897	0.983125	1910	1518.36	0.331059	1.54062	0.12341	0.898569
1	149300	150300	47.4	No	No	No	No	1376	1337.26	0.0412055	0.164515	0.869326	0.999135	985	830.152	0.246747	1.15451	0.248291	0.998432	47521	46717.4	0.0246054	0.159857	0.872994	0.988694	1858	1518.36	0.291237	1.33606	0.181529	0.898569
1	149400	150400	47.7	No	No	No	No	1362	1337.26	0.0264517	0.105069	0.916321	0.999135	993	830.152	0.258417	1.21416	0.224688	0.998432	47577	46717.4	0.0263045	0.170997	0.864226	0.987245	1871	1518.36	0.301296	1.3872	0.16538	0.898569
1	149500	150500	47	No	No	No	No	1366	1337.26	0.0306825	0.122054	0.902856	0.999135	959	830.152	0.208155	0.960661	0.336723	0.998432	47426	46717.4	0.0217184	0.140959	0.887902	0.98929	1833	1518.36	0.271693	1.23772	0.215821	0.898569
1	149600	150600	44.8	No	No	No	No	1313	1337.26	-0.0264081	-0.102992	0.91797	0.999135	942	830.152	0.182351	0.833912	0.404331	0.998432	47214	46717.4	0.0152549	0.0987872	0.921307	0.993064	1786	1518.36	0.234218	1.05283	0.292418	0.898569
1	149700	150700	43.2	No	No	No	No	1383	1337.26	0.0485262	0.194238	0.845989	0.999135	931	830.152	0.165405	0.751898	0.452112	0.998432	47674	46717.4	0.0292429	0.190293	0.84908	0.985846	1828	1518.36	0.267752	1.21805	0.223205	0.898569
1	149800	150800	42.4	No	No	No	No	1409	1337.26	0.0753966	0.304638	0.760642	0.999135	945	830.152	0.186938	0.856279	0.391843	0.998432	47993	46717.4	0.0388642	0.25375	0.799689	0.984417	1845	1518.36	0.281107	1.28492	0.198819	0.898569
1	149900	150900	41.6	No	No	No	No	1485	1337.26	0.151188	0.627344	0.530433	0.999135	977	830.152	0.234982	1.09486	0.273576	0.998432	48342	46717.4	0.0493173	0.323175	0.746563	0.981713	1874	1518.36	0.303607	1.399	0.161812	0.898569
1	150000	151000	40	No	No	No	No	1530	1337.26	0.194257	0.818421	0.413117	0.999135	982	830.152	0.242347	1.13214	0.257574	0.998432	48523	46717.4	0.0547089	0.35918	0.71946	0.981685	1931	1518.36	0.346835	1.62323	0.104541	0.898569
1	150100	151100	40.3	No	No	No	No	1472	1337.26	0.138503	0.572145	0.567224	0.999135	977	830.152	0.234982	1.09486	0.273576	0.998432	48473	46717.4	0.0532215	0.349234	0.726914	0.981685	1928	1518.36	0.344591	1.61143	0.107087	0.898569
1	150200	151200	41.5	No	No	No	No	1361	1337.26	0.0253921	0.100823	0.919691	0.999135	970	830.152	0.224608	1.04267	0.297099	0.998432	48468	46717.4	0.0530727	0.348239	0.727661	0.981685	1915	1518.36	0.334831	1.56029	0.118692	0.898569
1	150300	151300	42.1	No	No	No	No	1248	1337.26	-0.099657	-0.378991	0.704695	0.999135	972	830.152	0.22758	1.05759	0.290244	0.998432	48779	46717.4	0.0623004	0.410105	0.681729	0.981685	1923	1518.36	0.340845	1.59176	0.111439	0.898569
1	150400	151400	43.3	No	No	No	No	1216	1337.26	-0.137132	-0.514867	0.606646	0.999135	993	830.152	0.258417	1.21416	0.224688	0.998432	49084	46717.4	0.071293	0.470777	0.6378	0.981685	1942	1518.36	0.35503	1.6665	0.0956143	0.898569
1	150500	151500	44.6	No	No	No	No	1187	1337.26	-0.171955	-0.638005	0.52347	0.999135	1001	830.152	0.269994	1.2738	0.202733	0.998432	50690	46717.4	0.117741	0.790251	0.429381	0.981685	1943	1518.36	0.355772	1.67043	0.094834	0.898569
1	150600	151600	46.3	No	No	No	No	1125	1337.26	-0.24935	-0.901266	0.367447	0.999135	1012	830.152	0.285761	1.35582	0.175157	0.998432	51321	46717.4	0.135589	0.915772	0.359786	0.981685	1921	1518.36	0.339344	1.58389	0.113219	0.898569
1	150700	151700	47.5	No	No	No	No	1068	1337.26	-0.324363	-1.1433	0.252916	0.999135	1033	830.152	0.315392	1.51239	0.130435	0.998432	53023	46717.4	0.182658	1.25434	0.209717	0.981685	1968	1518.36	0.374217	1.76878	0.0769314	0.898569
1	150800	151800	49	No	No	No	No	973	1337.26	-0.458763	-1.54668	0.121941	0.999135	1059	830.152	0.351254	1.70624	0.0879634	0.998432	56129	46717.4	0.264787	1.8722	0.0611784	0.981685	2071	1518.36	0.447814	2.17395	0.0297087	0.898569
1	150900	151900	50.8	No	No	No	No	916	1337.26	-0.545855	-1.78871	0.0736617	0.999135	1104	830.152	0.411292	2.04175	0.0411763	0.998432	58341	46717.4	0.32055	2.31223	0.0207652	0.981685	2113	1518.36	0.476779	2.33917	0.0193266	0.898569
1	151000	152000	52.6	No	No	No	No	808	1337.26	-0.726848	-2.24729	0.0246213	0.999135	1101	830.152	0.407366	2.01938	0.0434474	0.998432	58459	46717.4	0.323465	2.3357	0.0195069	0.981685	2096	1518.36	0.465125	2.2723	0.0230686	0.898569
1	151100	152100	53.5	No	No	No	No	710	1337.26	-0.913384	-2.66341	0.00773522	0.536248	1078	830.152	0.376909	1.8479	0.0646168	0.998432	58974	46717.4	0.336119	2.43815	0.0147628	0.981685	2115	1518.36	0.478144	2.34704	0.0189233	0.898569
1	151200	152200	52.8	No	No	No	No	621	1337.26	-1.10661	-3.04132	0.00235543	0.266128	1042	830.152	0.327907	1.57949	0.114223	0.998432	58401	46717.4	0.322033	2.32416	0.0201168	0.981685	2072	1518.36	0.44851	2.17789	0.0294145	0.898569
1	151300	152300	53	No	No	No	No	612	1337.26	-1.12767	-3.07954	0.00207323	0.248469	1044	830.152	0.330673	1.5944	0.110846	0.998432	58869	46717.4	0.333548	2.41726	0.0156379	0.981685	2069	1518.36	0.44642	2.16608	0.0303047	0.898569
1	151400	152400	52.8	No	No	No	No	632	1337.26	-1.08128	-2.99461	0.00274793	0.290515	1034	830.152	0.316788	1.51985	0.12855	0.998432	58344	46717.4	0.320624	2.31282	0.0207324	0.981685	2043	1518.36	0.428176	2.06381	0.039036	0.898569
1	151500	152500	52.6	No	No	No	No	619	1337.26	-1.11126	-3.04981	0.00228984	0.262728	1044	830.152	0.330673	1.5944	0.110846	0.998432	58267	46717.4	0.318719	2.29751	0.0215899	0.981685	2064	1518.36	0.442929	2.14642	0.0318398	0.898569
1	151600	152600	53.2	No	No	No	No	638	1337.26	-1.06765	-2.96914	0.00298638	0.308024	1019	830.152	0.295706	1.40801	0.159129	0.998432	57873	46717.4	0.308931	2.21913	0.0264779	0.981685	2071	1518.36	0.447814	2.17395	0.0297087	0.898569
1	151700	152700	53.3	No	No	No	No	678	1337.26	-0.979918	-2.79929	0.0051215	0.418803	1046	830.152	0.333435	1.60931	0.107548	0.998432	57464	46717.4	0.298699	2.13777	0.0325355	0.981685	2075	1518.36	0.450598	2.18969	0.0285469	0.898569
1	151800	152800	52.2	No	No	No	No	954	1337.26	-0.487214	-1.62736	0.103662	0.999135	1088	830.152	0.39023	1.92246	0.0545482	0.998432	57264	46717.4	0.293669	2.09798	0.0359066	0.981685	2140	1518.36	0.495097	2.44538	0.0144699	0.898569
1	151900	152900	50	No	No	No	No	1113	1337.26	-0.264821	-0.95222	0.340986	0.999135	1095	830.152	0.399483	1.97465	0.0483081	0.998432	55774	46717.4	0.255633	1.80159	0.0716106	0.981685	2102	1518.36	0.469249	2.2959	0.0216817	0.898569
1	152000	153000	48.4	No	No	No	No	1104	1337.26	-0.276535	-0.990435	0.321962	0.999135	991	830.152	0.255509	1.19925	0.230432	0.998432	48862	46717.4	0.0647531	0.426616	0.669659	0.981685	1849	1518.36	0.284232	1.30066	0.193375	0.898569
1	152100	153100	48.4	No	No	No	No	1036	1337.26	-0.368251	-1.27917	0.200836	0.999135	882	830.152	0.0874023	0.386565	0.699079	0.998432	42497	46717.4	-0.136599	-0.839542	0.401165	0.981685	1633	1518.36	0.105011	0.450967	0.652013	0.917503
1	152200	153200	47.5	No	No	No	No	1066	1337.26	-0.327068	-1.15179	0.249408	0.999135	870	830.152	0.0676391	0.297095	0.766394	0.998432	40913	46717.4	-0.1914	-1.15464	0.248238	0.981685	1594	1518.36	0.070138	0.29755	0.766046	0.942164
1	152300	153300	47.2	No	No	No	No	1046	1337.26	-0.354392	-1.23671	0.216194	0.999135	883	830.152	0.0890371	0.39402	0.693566	0.998432	39529	46717.4	-0.241048	-1.42995	0.152731	0.981685	1504	1518.36	-0.0137091	-0.0564877	0.954953	0.98969
1	152400	153400	47.3	No	No	No	No	1075	1337.26	-0.314938	-1.11357	0.265462	0.999135	916	830.152	0.141971	0.640061	0.522133	0.998432	39030	46717.4	-0.259376	-1.52922	0.126211	0.981685	1530	1518.36	0.011018	0.04579	0.963478	0.991901
1	152500	153500	47.1	No	No	No	No	1090	1337.26	-0.294947	-1.04988	0.293773	0.999135	933	830.152	0.168501	0.76681	0.443195	0.998432	40063	46717.4	-0.221689	-1.32373	0.185594	0.981685	1582	1518.36	0.059236	0.250345	0.80232	0.951364
1	152600	153600	46.5	No	No	No	No	1082	1337.26	-0.305574	-1.08385	0.278431	0.999135	953	830.152	0.1991	0.915926	0.359706	0.998432	40709	46717.4	-0.198612	-1.19522	0.232001	0.981685	1593	1518.36	0.0692326	0.293617	0.769051	0.942298
1	152700	153700	46.9	No	No	No	No	1086	1337.26	-0.300251	-1.06687	0.286033	0.999135	963	830.152	0.214159	0.990484	0.321938	0.998432	42287	46717.4	-0.143746	-0.881316	0.378147	0.981685	1629	1518.36	0.101473	0.435232	0.663394	0.919106
1	152800	153800	47.5	No	No	No	No	1080	1337.26	-0.308244	-1.09234	0.274683	0.999135	971	830.152	0.226095	1.05013	0.293658	0.998432	42134	46717.4	-0.148975	-0.911752	0.361899	0.981685	1616	1518.36	0.0899136	0.384093	0.700909	0.92718
1	152900	153900	49.4	No	No	No	No	1007	1337.26	-0.409211	-1.40231	0.160823	0.999135	980	830.152	0.239405	1.11723	0.263895	0.998432	43233	46717.4	-0.111827	-0.693133	0.488226	0.981685	1650	1518.36	0.119952	0.517841	0.604569	0.909997
1	153000	154000	51	No	No	No	No	808	1337.26	-0.726848	-2.24729	0.0246213	0.999135	967	830.152	0.22014	1.02031	0.307583	0.998432	42744	46717.4	-0.128238	-0.790408	0.42929	0.981685	1616	1518.36	0.0899136	0.384093	0.700909	0.92718
1	153100	154100	50.7	No	No	No	No	567	1337.26	-1.23785	-3.27061	0.00107315	0.169879	940	830.152	0.179284	0.819001	0.412786	0.998432	41613	46717.4	-0.166926	-1.01539	0.309919	0.981685	1547	1518.36	0.0269596	0.112664	0.910297	0.97943
1	153200	154200	51.6	No	No	No	No	619	1337.26	-1.11126	-3.04981	0.00228984	0.262728	1040	830.152	0.325135	1.56458	0.117681	0.998432	45781	46717.4	-0.0292109	-0.186272	0.852231	0.985846	1703	1518.36	0.165565	0.72633	0.467637	0.898569
1	153300	154300	51.1	No	No	No	No	648	1337.26	-1.04521	-2.92667	0.00342607	0.330353	1098	830.152	0.40343	1.99702	0.0458235	0.998432	49647	46717.4	0.0877467	0.582772	0.560047	0.981685	1840	1518.36	0.277192	1.26525	0.20578	0.898569
1	153400	154400	51.3	No	No	No	No	637	1337.26	-1.06991	-2.97338	0.00294537	0.304856	1133	830.152	0.4487	2.25797	0.0239476	0.998432	51824	46717.4	0.149661	1.01583	0.30971	0.981685	1907	1518.36	0.328791	1.52882	0.12631	0.898569
1	153500	154500	51.9	No	No	No	No	652	1337.26	-1.03633	-2.90969	0.00361787	0.336781	1148	830.152	0.467674	2.36981	0.0177974	0.998432	53672	46717.4	0.20021	1.38345	0.166528	0.981685	1998	1518.36	0.396043	1.88679	0.0591888	0.898569
1	153600	154600	51.7	No	No	No	No	688	1337.26	-0.958795	-2.75683	0.00583648	0.453469	1133	830.152	0.4487	2.25797	0.0239476	0.998432	54622	46717.4	0.225522	1.57242	0.115852	0.981685	2079	1518.36	0.453376	2.20542	0.0274245	0.898569
1	153700	154700	51.8	No	No	No	No	680	1337.26	-0.975668	-2.7908	0.00525782	0.424093	1112	830.152	0.421709	2.1014	0.0356061	0.998432	54424	46717.4	0.220283	1.53304	0.125267	0.981685	2023	1518.36	0.413983	1.98513	0.0471298	0.898569
1	153800	154800	52.1	No	No	No	No	704	1337.26	-0.925628	-2.68889	0.00716898	0.518866	1109	830.152	0.417811	2.07903	0.0376146	0.998432	54204	46717.4	0.214439	1.48927	0.136415	0.981685	2013	1518.36	0.406834	1.94579	0.0516794	0.898569
1	153900	154900	52.4	No	No	No	No	716	1337.26	-0.901243	-2.63794	0.0083412	0.556118	1096	830.152	0.4008	1.9821	0.0474676	0.998432	53615	46717.4	0.198677	1.37211	0.17003	0.981685	1970	1518.36	0.375682	1.77664	0.075627	0.898569
1	154000	155000	52.4	No	No	No	No	738	1337.26	-0.857582	-2.54452	0.0109427	0.658388	1074	830.152	0.371546	1.81808	0.0690524	0.998432	52601	46717.4	0.17113	1.1704	0.241841	0.981685	1902	1518.36	0.325004	1.50915	0.131261	0.898569
1	154100	155100	52.8	No	No	No	No	714	1337.26	-0.905279	-2.64643	0.00813464	0.547277	1021	830.152	0.298535	1.42292	0.154759	0.998432	50919	46717.4	0.124244	0.835804	0.403265	0.981685	1833	1518.36	0.271693	1.23772	0.215821	0.898569
1	154200	155200	52.3	No	No	No	No	629	1337.26	-1.08814	-3.00735	0.00263535	0.283679	929	830.152	0.162302	0.736987	0.46113	0.998432	48312	46717.4	0.0484218	0.317207	0.751087	0.98251	1705	1518.36	0.167258	0.734197	0.462828	0.898569
1	154300	155300	52.9	No	No	No	No	595	1337.26	-1.16831	-3.15172	0.00162312	0.211663	890	830.152	0.100429	0.446211	0.655445	0.998432	47428	46717.4	0.0217792	0.141357	0.887588	0.98929	1677	1518.36	0.143369	0.624052	0.532593	0.901615
1	154400	155400	52.3	No	No	No	No	597	1337.26	-1.16347	-3.14323	0.00167096	0.215059	857	830.152	0.0459189	0.20017	0.841348	0.998432	46873	46717.4	0.00479731	0.0309538	0.975306	0.998375	1700	1518.36	0.163021	0.714529	0.4749	0.898569
1	154500	155500	52.1	No	No	No	No	577	1337.26	-1.21263	-3.22815	0.00124593	0.185337	853	830.152	0.0391694	0.170347	0.864738	0.998432	45553	46717.4	-0.0364138	-0.231627	0.816828	0.985132	1653	1518.36	0.122573	0.529642	0.59636	0.909997
1	154600	155600	52.9	No	No	No	No	582	1337.26	-1.20018	-3.20692	0.00134164	0.192793	841	830.152	0.0187295	0.080877	0.93554	0.998432	44833	46717.4	-0.0593988	-0.374853	0.70777	0.981685	1654	1518.36	0.123446	0.533576	0.593635	0.909229
1	154700	155700	53.6	No	No	No	No	582	1337.26	-1.20018	-3.20692	0.00134164	0.192793	837	830.152	0.0118513	0.0510539	0.959283	0.998432	44339	46717.4	-0.0753836	-0.473122	0.636126	0.981685	1658	1518.36	0.12693	0.549311	0.582792	0.907356
1	154800	155800	53.8	No	No	No	No	585	1337.26	-1.19277	-3.19418	0.00140228	0.193973	837	830.152	0.0118513	0.0510539	0.959283	0.998432	42858	46717.4	-0.124395	-0.76773	0.442647	0.981685	1572	1518.36	0.0500876	0.211008	0.832881	0.959172
1	154900	155900	53.2	No	No	No	No	679	1337.26	-0.977792	-2.79504	0.00518926	0.420856	875	830.152	0.0759067	0.334374	0.738097	0.998432	43443	46717.4	-0.104836	-0.651359	0.514815	0.981685	1585	1518.36	0.0619692	0.262147	0.793208	0.948807
1	155000	156000	52.1	No	No	No	No	735	1337.26	-0.863459	-2.55726	0.01055	0.643921	894	830.152	0.106899	0.476034	0.63405	0.998432	42660	46717.4	-0.131076	-0.807117	0.419599	0.981685	1570	1518.36	0.0482509	0.20314	0.839025	0.960122
1	155100	156100	50.8	No	No	No	No	726	1337.26	-0.881234	-2.59548	0.009446	0.594937	899	830.152	0.114945	0.513313	0.607732	0.998432	41858	46717.4	-0.158456	-0.966655	0.333716	0.981685	1570	1518.36	0.0482509	0.20314	0.839025	0.960122
1	155200	156200	51	No	No	No	No	748	1337.26	-0.838165	-2.50206	0.0123473	0.711097	919	830.152	0.146689	0.662429	0.507696	0.998432	41532	46717.4	-0.169736	-1.0315	0.302304	0.981685	1619	1518.36	0.0925893	0.395894	0.692183	0.925391
1	155300	156300	50.5	No	No	No	No	838	1337.26	-0.674253	-2.11991	0.0340138	0.999135	955	830.152	0.202124	0.930837	0.351938	0.998432	42804	46717.4	-0.126214	-0.778472	0.436291	0.981685	1713	1518.36	0.174012	0.765667	0.443874	0.898569
1	155400	156400	49.1	No	No	No	No	934	1337.26	-0.517781	-1.71228	0.0868453	0.999135	997	830.152	0.264217	1.24398	0.213507	0.998432	44248	46717.4	-0.0783476	-0.491224	0.623268	0.981685	1786	1518.36	0.234218	1.05283	0.292418	0.898569
1	155500	156500	48.3	No	No	No	No	1003	1337.26	-0.414953	-1.4193	0.155813	0.999135	1006	830.152	0.277182	1.31108	0.18983	0.998432	45140	46717.4	-0.0495534	-0.313783	0.753686	0.98251	1812	1518.36	0.255069	1.15511	0.248046	0.898569
1	155600	156600	47.8	No	No	No	No	1091	1337.26	-0.293624	-1.04563	0.29573	0.999135	1038	830.152	0.322358	1.54967	0.121221	0.998432	46270	46717.4	-0.0138827	-0.088998	0.929083	0.994242	1849	1518.36	0.284232	1.30066	0.193375	0.898569
1	155700	156700	46.5	No	No	No	No	1201	1337.26	-0.155039	-0.578559	0.562887	0.999135	1037	830.152	0.320968	1.54221	0.123022	0.998432	47023	46717.4	0.00940676	0.0607925	0.951524	0.99507	1836	1518.36	0.274052	1.24952	0.211475	0.898569
1	155800	156800	46	No	No	No	No	1322	1337.26	-0.0165528	-0.0647764	0.948352	0.999135	1073	830.152	0.370202	1.81062	0.0701995	0.998432	47975	46717.4	0.038323	0.250169	0.802457	0.984417	1883	1518.36	0.310519	1.43441	0.151456	0.898569
1	155900	156900	46	No	No	No	No	1360	1337.26	0.0243317	0.096577	0.923062	0.999135	1072	830.152	0.368857	1.80317	0.0713623	0.998432	48185	46717.4	0.0446243	0.291943	0.77033	0.983125	1851	1518.36	0.285791	1.30853	0.190695	0.898569
1	156000	157000	46.1	No	No	No	No	1396	1337.26	0.062024	0.249438	0.803022	0.999135	1066	830.152	0.360759	1.75843	0.0786743	0.998432	48376	46717.4	0.0503317	0.329938	0.741447	0.981685	1798	1518.36	0.243879	1.10004	0.271316	0.898569
1	156100	157100	47.2	No	No	No	No	1373	1337.26	0.0380566	0.151777	0.879363	0.999135	1050	830.152	0.338941	1.63914	0.101185	0.998432	48744	46717.4	0.0612648	0.403142	0.686843	0.981685	1802	1518.36	0.247085	1.11577	0.26452	0.898569
1	156200	157200	47.4	No	No	No	No	1309	1337.26	-0.0308099	-0.119976	0.904502	0.999135	1024	830.152	0.302768	1.44529	0.148377	0.998432	48207	46717.4	0.0452828	0.29632	0.766986	0.983125	1779	1518.36	0.228553	1.0253	0.305224	0.898569
1	156300	157300	47	No	No	No	No	1327	1337.26	-0.0111066	-0.0435457	0.965267	0.999135	1009	830.152	0.281478	1.33345	0.182384	0.998432	48923	46717.4	0.066553	0.43875	0.660843	0.981685	1804	1518.36	0.248686	1.12364	0.261166	0.898569
1	156400	157400	46.7	No	No	No	No	1421	1337.26	0.0876316	0.355591	0.722147	0.999135	1010	830.152	0.282907	1.34091	0.179951	0.998432	49331	46717.4	0.0785347	0.519911	0.603125	0.981685	1812	1518.36	0.255069	1.15511	0.248046	0.898569
1	156500	157500	46.7	No	No	No	No	1445	1337.26	0.111795	0.457499	0.647313	0.999135	1029	830.152	0.309795	1.48257	0.13819	0.998432	50056	46717.4	0.0995832	0.664132	0.506606	0.981685	1802	1518.36	0.247085	1.11577	0.26452	0.898569
1	156600	157600	46.5	No	No	No	No	1383	1337.26	0.0485262	0.194238	0.845989	0.999135	1056	830.152	0.347162	1.68387	0.0922063	0.998432	50303	46717.4	0.106685	0.713267	0.475681	0.981685	1786	1518.36	0.234218	1.05283	0.292418	0.898569
1	156700	157700	46.2	No	No	No	No	1385	1337.26	0.050611	0.20273	0.839346	0.999135	1054	830.152	0.344427	1.66896	0.0951251	0.998432	50732	46717.4	0.118936	0.798605	0.424519	0.981685	1763	1518.36	0.215519	0.962355	0.335871	0.898569
1	156800	157800	46.2	No	No	No	No	1354	1337.26	0.0179528	0.0711001	0.943318	0.999135	1087	830.152	0.388904	1.915	0.0554922	0.998432	51345	46717.4	0.136264	0.920547	0.357287	0.981685	1759	1518.36	0.212242	0.94662	0.343832	0.898569
1	156900	157900	46.3	No	No	No	No	1294	1337.26	-0.0474374	-0.183668	0.854274	0.999135	1058	830.152	0.349891	1.69878	0.0893599	0.998432	51150	46717.4	0.130774	0.881756	0.377909	0.981685	1759	1518.36	0.212242	0.94662	0.343832	0.898569
1	157000	158000	46.9	No	No	No	No	1240	1337.26	-0.108935	-0.41296	0.679636	0.999135	1009	830.152	0.281478	1.33345	0.182384	0.998432	50770	46717.4	0.120016	0.806165	0.420148	0.981685	1703	1518.36	0.165565	0.72633	0.467637	0.898569
1	157100	158100	47.2	No	No	No	No	1344	1337.26	0.00725816	0.0286387	0.977153	0.999135	1016	830.152	0.291452	1.38564	0.165857	0.998432	51218	46717.4	0.132691	0.895283	0.370636	0.981685	1756	1518.36	0.209779	0.934819	0.349882	0.898569
1	157200	158200	47.1	No	No	No	No	1411	1337.26	0.077443	0.31313	0.754182	0.999135	1022	830.152	0.299947	1.43038	0.152609	0.998432	51090	46717.4	0.129081	0.869821	0.384398	0.981685	1771	1518.36	0.222051	0.993825	0.320308	0.898569
1	157300	158300	46.9	No	No	No	No	1398	1337.26	0.0640894	0.25793	0.796461	0.999135	1015	830.152	0.290032	1.37818	0.168146	0.998432	50483	46717.4	0.111838	0.749073	0.453813	0.981685	1781	1518.36	0.230174	1.03316	0.301528	0.898569
1	157400	158400	48.2	No	No	No	No	1479	1337.26	0.145347	0.601868	0.547262	0.999135	1049	830.152	0.337566	1.63168	0.102747	0.998432	51183	46717.4	0.131705	0.888321	0.374368	0.981685	1823	1518.36	0.263801	1.19838	0.230769	0.898569
1	157500	158500	48.1	No	No	No	No	1456	1337.26	0.122735	0.504206	0.614116	0.999135	1059	830.152	0.351254	1.70624	0.0879634	0.998432	51174	46717.4	0.131451	0.88653	0.375332	0.981685	1827	1518.36	0.266963	1.21412	0.224704	0.898569
1	157600	158600	48.1	No	No	No	No	1362	1337.26	0.0264517	0.105069	0.916321	0.999135	1041	830.152	0.326522	1.57204	0.115942	0.998432	51076	46717.4	0.128686	0.867036	0.385922	0.981685	1795	1518.36	0.24147	1.08824	0.276491	0.898569
1	157700	158700	48.6	No	No	No	No	1342	1337.26	0.00510969	0.0201464	0.983927	0.999135	1025	830.152	0.304176	1.45274	0.146295	0.998432	51190	46717.4	0.131902	0.889713	0.37362	0.981685	1788	1518.36	0.235833	1.0607	0.288827	0.898569
1	157800	158800	48.2	No	No	No	No	1396	1337.26	0.062024	0.249438	0.803022	0.999135	1025	830.152	0.304176	1.45274	0.146295	0.998432	51648	46717.4	0.144753	0.980821	0.326681	0.981685	1836	1518.36	0.274052	1.24952	0.211475	0.898569
1	157900	158900	47.7	No	No	No	No	1414	1337.26	0.0805071	0.325869	0.744524	0.999135	1031	830.152	0.312596	1.49748	0.134269	0.998432	50807	46717.4	0.121067	0.813525	0.415917	0.981685	1833	1518.36	0.271693	1.23772	0.215821	0.898569
1	158000	159000	46.5	No	No	No	No	1455	1337.26	0.121744	0.49996	0.617103	0.999135	1021	830.152	0.298535	1.42292	0.154759	0.998432	50829	46717.4	0.121692	0.817901	0.413414	0.981685	1852	1518.36	0.28657	1.31246	0.189365	0.898569
1	158100	159100	45.4	No	No	No	No	1465	1337.26	0.131626	0.542422	0.587528	0.999135	1034	830.152	0.316788	1.51985	0.12855	0.998432	50481	46717.4	0.111781	0.748675	0.454053	0.981685	1848	1518.36	0.283451	1.29672	0.194726	0.898569
1	158200	159200	45.1	No	No	No	No	1409	1337.26	0.0753966	0.304638	0.760642	0.999135	1065	830.152	0.359405	1.75097	0.0799503	0.998432	50328	46717.4	0.107401	0.71824	0.472609	0.981685	1873	1518.36	0.302837	1.39507	0.162995	0.898569
1	158300	159300	45.6	No	No	No	No	1356	1337.26	0.0200822	0.0795924	0.936561	0.999135	1076	830.152	0.37423	1.83299	0.0668043	0.998432	49621	46717.4	0.086991	0.5776	0.563534	0.981685	1880	1518.36	0.308219	1.4226	0.154851	0.898569
1	158400	159400	44.5	No	No	No	No	1263	1337.26	-0.0824203	-0.315299	0.752535	0.999135	1063	830.152	0.356693	1.73606	0.0825527	0.998432	49283	46717.4	0.0771303	0.510363	0.609797	0.981685	1856	1518.36	0.289683	1.32819	0.184114	0.898569
1	158500	159500	44.6	No	No	No	No	1259	1337.26	-0.0869967	-0.332283	0.739675	0.999135	1060	830.152	0.352616	1.7137	0.0865846	0.998432	48855	46717.4	0.0645464	0.425223	0.670674	0.981685	1853	1518.36	0.287349	1.31639	0.188042	0.898569
1	158600	159600	44.1	No	No	No	No	1177	1337.26	-0.184161	-0.680467	0.496209	0.999135	1033	830.152	0.315392	1.51239	0.130435	0.998432	47898	46717.4	0.0360056	0.234852	0.814324	0.984787	1790	1518.36	0.237446	1.06857	0.285265	0.898569
1	158700	159700	45.2	No	No	No	No	1169	1337.26	-0.194	-0.714436	0.474958	0.999135	1055	830.152	0.345795	1.67642	0.0936566	0.998432	47584	46717.4	0.0265167	0.172389	0.863131	0.987245	1791	1518.36	0.238252	1.0725	0.283495	0.898569
1	158800	159800	45.4	No	No	No	No	1159	1337.26	-0.206394	-0.756897	0.449111	0.999135	1031	830.152	0.312596	1.49748	0.134269	0.998432	46754	46717.4	0.00112997	0.00728168	0.99419	0.999423	1771	1518.36	0.222051	0.993825	0.320308	0.898569
1	158900	159900	46.2	No	No	No	No	1193	1337.26	-0.164681	-0.612528	0.540188	0.999135	1054	830.152	0.344427	1.66896	0.0951251	0.998432	46768	46717.4	0.00156191	0.0100666	0.991968	0.999423	1789	1518.36	0.23664	1.06463	0.287042	0.898569
1	159000	160000	47.2	No	No	No	No	1134	1337.26	-0.237854	-0.863051	0.38811	0.999135	1012	830.152	0.285761	1.35582	0.175157	0.998432	46158	46717.4	-0.0173791	-0.111278	0.911396	0.991463	1760	1518.36	0.213062	0.950554	0.341831	0.898569
1	159100	160100	47.8	No	No	No	No	1136	1337.26	-0.235312	-0.854558	0.392796	0.999135	1001	830.152	0.269994	1.2738	0.202733	0.998432	46543	46717.4	-0.00539562	-0.0346915	0.972326	0.997809	1738	1518.36	0.194914	0.864011	0.387582	0.898569
1	159200	160200	49.1	No	No	No	No	1126	1337.26	-0.248068	-0.89702	0.369708	0.999135	1003	830.152	0.272873	1.28872	0.197497	0.998432	46623	46717.4	-0.00291799	-0.0187775	0.985019	0.998571	1724	1518.36	0.183246	0.808939	0.41855	0.898569
1	159300	160300	49.5	No	No	No	No	1114	1337.26	-0.263526	-0.947974	0.343143	0.999135	978	830.152	0.236458	1.10232	0.270322	0.998432	46679	46717.4	-0.00118617	-0.0076377	0.993906	0.999423	1698	1518.36	0.161323	0.706661	0.479777	0.898569
1	159400	160400	51.5	No	No	No	No	1150	1337.26	-0.217641	-0.795112	0.426548	0.999135	983	830.152	0.243815	1.1396	0.254453	0.998432	47178	46717.4	0.0141544	0.0916259	0.926995	0.993948	1718	1518.36	0.178216	0.785336	0.432256	0.898569
1	159500	160500	51.3	No	No	No	No	1186	1337.26	-0.173171	-0.642251	0.52071	0.999135	989	830.152	0.252594	1.18433	0.236281	0.998432	47529	46717.4	0.0248482	0.161449	0.87174	0.988683	1675	1518.36	0.141647	0.616185	0.537773	0.902989
1	159600	160600	52.1	No	No	No	No	1180	1337.26	-0.180488	-0.667728	0.504307	0.999135	974	830.152	0.230545	1.0725	0.283497	0.998432	48141	46717.4	0.0433063	0.283191	0.777031	0.983805	1680	1518.36	0.145948	0.635853	0.524872	0.900923
1	159700	160700	51.7	No	No	No	No	1204	1337.26	-0.15144	-0.565821	0.571516	0.999135	1015	830.152	0.290032	1.37818	0.168146	0.998432	48418	46717.4	0.0515837	0.338293	0.735142	0.981685	1701	1518.36	0.163869	0.718462	0.472472	0.898569
1	159800	160800	51.4	No	No	No	No	1215	1337.26	-0.138319	-0.519113	0.603682	0.999135	1051	830.152	0.340314	1.64659	0.0996416	0.998432	48689	46717.4	0.059636	0.392202	0.694909	0.981685	1691	1518.36	0.155363	0.679125	0.497059	0.899441
1	159900	160900	51.2	No	No	No	No	1295	1337.26	-0.0463229	-0.179422	0.857606	0.999135	1043	830.152	0.329291	1.58695	0.112525	0.998432	49039	46717.4	0.0699697	0.461825	0.644207	0.981685	1721	1518.36	0.180733	0.797137	0.425371	0.898569
1	160000	161000	51.1	No	No	No	No	1349	1337.26	0.0126154	0.0498694	0.960226	0.999135	1057	830.152	0.348527	1.69133	0.0907741	0.998432	49853	46717.4	0.0937205	0.62375	0.532792	0.981685	1767	1518.36	0.218788	0.97809	0.32803	0.898569
1	160100	161100	50.8	No	No	No	No	1345	1337.26	0.00833119	0.0328849	0.973766	0.999135	1056	830.152	0.347162	1.68387	0.0922063	0.998432	49834	46717.4	0.0931706	0.619971	0.535277	0.981685	1759	1518.36	0.212242	0.94662	0.343832	0.898569
1	160200	161200	49.6	No	No	No	No	1397	1337.26	0.063057	0.253684	0.79974	0.999135	1059	830.152	0.351254	1.70624	0.0879634	0.998432	50171	46717.4	0.102894	0.687009	0.492077	0.981685	1736	1518.36	0.193253	0.856144	0.391918	0.898569
1	160300	161300	49.9	No	No	No	No	1451	1337.26	0.117773	0.482976	0.629113	0.999135	1104	830.152	0.411292	2.04175	0.0411763	0.998432	50895	46717.4	0.123564	0.83103	0.405957	0.981685	1745	1518.36	0.200713	0.891548	0.372635	0.898569
1	160400	161400	49.4	No	No	No	No	1460	1337.26	0.126693	0.521191	0.602234	0.999135	1065	830.152	0.359405	1.75097	0.0799503	0.998432	50538	46717.4	0.113409	0.760014	0.447246	0.981685	1729	1518.36	0.187424	0.828608	0.407327	0.898569
1	160500	161500	50	No	No	No	No	1559	1337.26	0.221346	0.941559	0.346419	0.999135	1114	830.152	0.424301	2.11631	0.0343186	0.998432	50614	46717.4	0.115577	0.775132	0.438261	0.981685	1780	1518.36	0.229364	1.02923	0.303372	0.898569
1	160600	161600	49.5	No	No	No	No	1534	1337.26	0.198024	0.835405	0.40349	0.999135	1134	830.152	0.449972	2.26542	0.0234867	0.998432	50191	46717.4	0.103469	0.690987	0.489574	0.981685	1764	1518.36	0.216337	0.966289	0.3339	0.898569
1	160700	161700	49.5	No	No	No	No	1571	1337.26	0.232408	0.992513	0.320948	0.999135	1133	830.152	0.4487	2.25797	0.0239476	0.998432	50317	46717.4	0.107086	0.716052	0.473959	0.981685	1754	1518.36	0.208135	0.926951	0.353952	0.898569
1	160800	161800	50.3	No	No	No	No	1635	1337.26	0.290016	1.26427	0.206135	0.999135	1151	830.152	0.47144	2.39217	0.016749	0.998432	50854	46717.4	0.122401	0.822874	0.410579	0.981685	1786	1518.36	0.234218	1.05283	0.292418	0.898569
1	160900	161900	50.4	No	No	No	No	1633	1337.26	0.28825	1.25577	0.209198	0.999135	1125	830.152	0.438477	2.19832	0.0279262	0.998432	50191	46717.4	0.103469	0.690987	0.489574	0.981685	1747	1518.36	0.202366	0.899415	0.368432	0.898569
1	161000	162000	51	No	No	No	No	1613	1337.26	0.270471	1.17085	0.241659	0.999135	1116	830.152	0.426889	2.13122	0.033071	0.998432	50298	46717.4	0.106541	0.712272	0.476296	0.981685	1757	1518.36	0.210601	0.938753	0.347858	0.898569
1	161100	162100	51	No	No	No	No	1584	1337.26	0.244297	1.04771	0.294771	0.999135	1095	830.152	0.399483	1.97465	0.0483081	0.998432	50206	46717.4	0.1039	0.693971	0.4877	0.981685	1767	1518.36	0.218788	0.97809	0.32803	0.898569
1	161200	162200	51.3	No	No	No	No	1550	1337.26	0.212993	0.903344	0.366344	0.999135	1088	830.152	0.39023	1.92246	0.0545482	0.998432	50116	46717.4	0.101311	0.676068	0.498998	0.981685	1747	1518.36	0.202366	0.899415	0.368432	0.898569
1	161300	162300	50.8	No	No	No	No	1520	1337.26	0.184796	0.775959	0.437773	0.999135	1098	830.152	0.40343	1.99702	0.0458235	0.998432	49530	46717.4	0.0843428	0.559498	0.575822	0.981685	1689	1518.36	0.153656	0.671257	0.502057	0.900508
1	161400	162400	50.4	No	No	No	No	1399	1337.26	0.065121	0.262176	0.793185	0.999135	1082	830.152	0.382252	1.87772	0.0604191	0.998432	49479	46717.4	0.0828565	0.549352	0.582764	0.981685	1688	1518.36	0.152801	0.667324	0.504566	0.900793
1	161500	162500	49.6	No	No	No	No	1321	1337.26	-0.0176445	-0.0690225	0.944972	0.999135	1063	830.152	0.356693	1.73606	0.0825527	0.998432	48235	46717.4	0.0461205	0.30189	0.762736	0.983125	1673	1518.36	0.139924	0.608317	0.542977	0.902989
1	161600	162600	49.4	No	No	No	No	1293	1337.26	-0.0485527	-0.187914	0.850944	0.999135	1076	830.152	0.37423	1.83299	0.0668043	0.998432	48369	46717.4	0.0501229	0.328546	0.742499	0.981685	1731	1518.36	0.189092	0.836475	0.402888	0.898569
1	161700	162700	49	No	No	No	No	1271	1337.26	-0.0733109	-0.28133	0.778458	0.999135	1061	830.152	0.353976	1.72115	0.0852233	0.998432	48380	46717.4	0.0504509	0.330734	0.740846	0.981685	1719	1518.36	0.179056	0.78927	0.429954	0.898569
1	161800	162800	48.6	No	No	No	No	1282	1337.26	-0.0608787	-0.234622	0.814502	0.999135	1041	830.152	0.326522	1.57204	0.115942	0.998432	48516	46717.4	0.0545008	0.357788	0.720502	0.981685	1737	1518.36	0.194084	0.860078	0.389746	0.898569
1	161900	162900	48.3	No	No	No	No	1252	1337.26	-0.0950404	-0.362006	0.717347	0.999135	1076	830.152	0.37423	1.83299	0.0668043	0.998432	48464	46717.4	0.0529537	0.347443	0.728258	0.981685	1766	1518.36	0.217972	0.974157	0.329979	0.898569
1	162000	163000	47.4	No	No	No	No	1284	1337.26	-0.0586298	-0.22613	0.821101	0.999135	1082	830.152	0.382252	1.87772	0.0604191	0.998432	48241	46717.4	0.0463	0.303083	0.761826	0.983125	1776	1518.36	0.226118	1.01349	0.310824	0.898569
1	162100	163100	47.6	No	No	No	No	1334	1337.26	-0.00351631	-0.0138227	0.988971	0.999135	1066	830.152	0.360759	1.75843	0.0786743	0.998432	48185	46717.4	0.0446243	0.291943	0.77033	0.983125	1775	1518.36	0.225305	1.00956	0.312706	0.898569
1	162200	163200	47.1	No	No	No	No	1394	1337.26	0.0599556	0.240946	0.809597	0.999135	1052	830.152	0.341686	1.65405	0.0981175	0.998432	48609	46717.4	0.0572636	0.376288	0.706703	0.981685	1794	1518.36	0.240666	1.0843	0.278231	0.898569
1	162300	163300	46.7	No	No	No	No	1393	1337.26	0.0589203	0.2367	0.81289	0.999135	1071	830.152	0.36751	1.79571	0.0725408	0.998432	48846	46717.4	0.0642806	0.423433	0.671979	0.981685	1807	1518.36	0.251083	1.13544	0.256191	0.898569
1	162400	163400	46.8	No	No	No	No	1400	1337.26	0.0661518	0.266423	0.789914	0.999135	1069	830.152	0.364814	1.7808	0.0749455	0.998432	49081	46717.4	0.0712048	0.47018	0.638226	0.981685	1843	1518.36	0.279542	1.27706	0.201583	0.898569
1	162500	163500	47.4	No	No	No	No	1455	1337.26	0.121744	0.49996	0.617103	0.999135	1083	830.152	0.383585	1.88518	0.0594057	0.998432	50184	46717.4	0.103268	0.689595	0.490449	0.981685	1892	1518.36	0.317398	1.46981	0.141613	0.898569
1	162600	163600	47.8	No	No	No	No	1531	1337.26	0.195199	0.822667	0.410697	0.999135	1105	830.152	0.412598	2.04921	0.0404419	0.998432	50350	46717.4	0.108032	0.722616	0.469916	0.981685	1906	1518.36	0.328034	1.52488	0.127288	0.898569
1	162700	163700	46.7	No	No	No	No	1639	1337.26	0.293541	1.28125	0.200106	0.999135	1121	830.152	0.433338	2.1685	0.0301207	0.998432	50854	46717.4	0.122401	0.822874	0.410579	0.981685	1957	1518.36	0.36613	1.7255	0.0844367	0.898569
1	162800	163800	45.9	No	No	No	No	1678	1337.26	0.327468	1.44685	0.147939	0.999135	1168	830.152	0.492592	2.51892	0.0117715	0.998432	51640	46717.4	0.144529	0.979229	0.327467	0.981685	1977	1518.36	0.380799	1.80418	0.0712032	0.898569
1	162900	163900	45.2	No	No	No	No	1682	1337.26	0.330903	1.46383	0.143239	0.999135	1150	830.152	0.470186	2.38472	0.0170923	0.998432	51768	46717.4	0.148101	1.00469	0.315045	0.981685	1979	1518.36	0.382258	1.81205	0.069979	0.898569
1	163000	164000	45	No	No	No	No	1659	1337.26	0.311039	1.36617	0.171885	0.999135	1131	830.152	0.446151	2.24306	0.0248931	0.998432	52448	46717.4	0.166928	1.13996	0.254303	0.981685	1994	1518.36	0.393152	1.87105	0.0613377	0.898569
1	163100	164100	44.5	No	No	No	No	1614	1337.26	0.271366	1.1751	0.239956	0.999135	1094	830.152	0.398165	1.96719	0.049161	0.998432	52911	46717.4	0.179608	1.23206	0.217926	0.981685	1977	1518.36	0.380799	1.80418	0.0712032	0.898569
1	163200	164200	44.5	No	No	No	No	1567	1337.26	0.22873	0.975528	0.329298	0.999135	1049	830.152	0.337566	1.63168	0.102747	0.998432	52417	46717.4	0.166075	1.13379	0.256881	0.981685	1929	1518.36	0.34534	1.61536	0.106233	0.898569
1	163300	164300	44.2	No	No	No	No	1522	1337.26	0.186693	0.784452	0.432775	0.999135	1067	830.152	0.362112	1.76589	0.0774149	0.998432	52903	46717.4	0.17939	1.23047	0.218521	0.981685	1955	1518.36	0.364655	1.71764	0.0858629	0.898569
1	163400	164400	43	No	No	No	No	1499	1337.26	0.164725	0.68679	0.492215	0.999135	1073	830.152	0.370202	1.81062	0.0701995	0.998432	52346	46717.4	0.164119	1.11967	0.262854	0.981685	1925	1518.36	0.342345	1.59962	0.109682	0.898569
1	163500	164500	44	No	No	No	No	1492	1337.26	0.157973	0.657067	0.511138	0.999135	1067	830.152	0.362112	1.76589	0.0774149	0.998432	52002	46717.4	0.154607	1.05124	0.293148	0.981685	1921	1518.36	0.339344	1.58389	0.113219	0.898569
1	163600	164600	43.3	No	No	No	No	1515	1337.26	0.180043	0.754729	0.450412	0.999135	1075	830.152	0.372888	1.82553	0.0679207	0.998432	51792	46717.4	0.148769	1.00947	0.312751	0.981685	1925	1518.36	0.342345	1.59962	0.109682	0.898569
1	163700	164700	44.3	No	No	No	No	1537	1337.26	0.200842	0.848144	0.396358	0.999135	1076	830.152	0.37423	1.83299	0.0668043	0.998432	50850	46717.4	0.122288	0.822079	0.411032	0.981685	1877	1518.36	0.305915	1.4108	0.158303	0.898569
1	163800	164800	45.2	No	No	No	No	1563	1337.26	0.225043	0.958543	0.337789	0.999135	1078	830.152	0.376909	1.8479	0.0646168	0.998432	44179	46717.4	-0.0805991	-0.50495	0.613594	0.981685	1875	1518.36	0.304377	1.40294	0.160636	0.898569
1	163900	164900	46.4	No	No	No	No	1504	1337.26	0.16953	0.708021	0.478932	0.999135	1058	830.152	0.349891	1.69878	0.0893599	0.998432	50711	46717.4	0.118339	0.794428	0.426946	0.981685	1898	1518.36	0.321966	1.49341	0.135329	0.898569
1	164000	165000	46.5	No	No	No	No	1442	1337.26	0.108796	0.44476	0.656493	0.999135	1055	830.152	0.345795	1.67642	0.0936566	0.998432	49763	46717.4	0.0911136	0.605847	0.544616	0.981685	1828	1518.36	0.267752	1.21805	0.223205	0.898569
1	164100	165100	46.8	No	No	No	No	1480	1337.26	0.146322	0.606114	0.544439	0.999135	1056	830.152	0.347162	1.68387	0.0922063	0.998432	50543	46717.4	0.113551	0.761009	0.446652	0.981685	1846	1518.36	0.281889	1.28886	0.197448	0.898569
1	164200	165200	46.8	No	No	No	No	1529	1337.26	0.193313	0.814175	0.415545	0.999135	1070	830.152	0.366163	1.78825	0.0737351	0.998432	50316	46717.4	0.107057	0.715853	0.474082	0.981685	1835	1518.36	0.273266	1.24559	0.212917	0.898569
1	164300	165300	46.9	No	No	No	No	1588	1337.26	0.247936	1.0647	0.287013	0.999135	1085	830.152	0.386247	1.90009	0.0574212	0.998432	49739	46717.4	0.0904177	0.601073	0.547791	0.981685	1812	1518.36	0.255069	1.15511	0.248046	0.898569
1	164400	165400	47.9	No	No	No	No	1678	1337.26	0.327468	1.44685	0.147939	0.999135	1107	830.152	0.415207	2.06412	0.0390065	0.998432	51264	46717.4	0.133986	0.904434	0.365766	0.981685	1913	1518.36	0.333323	1.55242	0.120562	0.898569
1	164500	165500	46.4	No	No	No	No	1713	1337.26	0.35725	1.59546	0.110608	0.999135	1088	830.152	0.39023	1.92246	0.0545482	0.998432	51308	46717.4	0.135224	0.913186	0.361145	0.981685	1878	1518.36	0.306683	1.41474	0.157146	0.898569
1	164600	165600	47.6	No	No	No	No	1761	1337.26	0.39712	1.79928	0.0719745	0.999135	1114	830.152	0.424301	2.11631	0.0343186	0.998432	51586	46717.4	0.14302	0.968487	0.332801	0.981685	1912	1518.36	0.332569	1.54849	0.121506	0.898569
1	164700	165700	47.5	No	No	No	No	1777	1337.26	0.410169	1.86722	0.0618712	0.999135	1129	830.152	0.443597	2.22815	0.0258708	0.998432	51920	46717.4	0.152331	1.03493	0.300702	0.981685	1942	1518.36	0.35503	1.6665	0.0956143	0.898569
1	164800	165800	48.1	No	No	No	No	1796	1337.26	0.425512	1.94789	0.0514276	0.999135	1154	830.152	0.475195	2.41454	0.0157551	0.998432	51821	46717.4	0.149577	1.01523	0.309994	0.981685	1950	1518.36	0.36096	1.69797	0.0895138	0.898569
1	164900	165900	48	No	No	No	No	1810	1337.26	0.436715	2.00734	0.0447135	0.999135	1152	830.152	0.472693	2.39963	0.0164117	0.998432	52555	46717.4	0.169868	1.16125	0.245542	0.981685	1987	1518.36	0.388078	1.84352	0.0652536	0.898569
1	165000	166000	48.4	No	No	No	No	1777	1337.26	0.410169	1.86722	0.0618712	0.999135	1151	830.152	0.47144	2.39217	0.016749	0.998432	52358	46717.4	0.16445	1.12206	0.261838	0.981685	1957	1518.36	0.36613	1.7255	0.0844367	0.898569
1	165100	166100	49.5	No	No	No	No	1751	1337.26	0.388904	1.75682	0.0789489	0.999135	1142	830.152	0.460114	2.32507	0.0200682	0.998432	52512	46717.4	0.168687	1.15269	0.249037	0.981685	1952	1518.36	0.362439	1.70584	0.0880387	0.898569
1	165200	166200	49.1	No	No	No	No	1756	1337.26	0.393018	1.77805	0.0753959	0.999135	1155	830.152	0.476445	2.422	0.0154355	0.998432	52649	46717.4	0.172446	1.17994	0.238022	0.981685	1972	1518.36	0.377146	1.78451	0.0743408	0.898569
1	165300	166300	49.8	No	No	No	No	1733	1337.26	0.373997	1.68039	0.092882	0.999135	1145	830.152	0.463899	2.34744	0.018903	0.998432	51812	46717.4	0.149326	1.01344	0.310848	0.981685	1967	1518.36	0.373483	1.76484	0.0775904	0.898569
1	165400	166400	50.2	No	No	No	No	1650	1337.26	0.303191	1.32796	0.184192	0.999135	1133	830.152	0.4487	2.25797	0.0239476	0.998432	50741	46717.4	0.119192	0.800396	0.423482	0.981685	1938	1518.36	0.352055	1.65076	0.098787	0.898569
1	165500	166500	49.7	No	No	No	No	1578	1337.26	0.238822	1.02224	0.306669	0.999135	1114	830.152	0.424301	2.11631	0.0343186	0.998432	50747	46717.4	0.119363	0.801589	0.422791	0.981685	1931	1518.36	0.346835	1.62323	0.104541	0.898569
1	165600	166600	49.1	No	No	No	No	1451	1337.26	0.117773	0.482976	0.629113	0.999135	1087	830.152	0.388904	1.915	0.0554922	0.998432	49058	46717.4	0.0705286	0.465605	0.641498	0.981685	1852	1518.36	0.28657	1.31246	0.189365	0.898569
1	165700	166700	49.7	No	No	No	No	1344	1337.26	0.00725816	0.0286387	0.977153	0.999135	1078	830.152	0.376909	1.8479	0.0646168	0.998432	47961	46717.4	0.0379019	0.247384	0.804611	0.984417	1805	1518.36	0.249485	1.12757	0.2595	0.898569
1	165800	166800	49.8	No	No	No	No	1311	1337.26	-0.0286073	-0.111484	0.911233	0.999135	1086	830.152	0.387576	1.90755	0.0564499	0.998432	48178	46717.4	0.0444147	0.290551	0.771395	0.983125	1817	1518.36	0.259045	1.17478	0.240083	0.898569
1	165900	166900	48.6	No	No	No	No	1259	1337.26	-0.0869967	-0.332283	0.739675	0.999135	1057	830.152	0.348527	1.69133	0.0907741	0.998432	47440	46717.4	0.0221442	0.143744	0.885702	0.989264	1826	1518.36	0.266173	1.21018	0.226209	0.898569
1	166000	167000	47.4	No	No	No	No	1204	1337.26	-0.15144	-0.565821	0.571516	0.999135	1048	830.152	0.336191	1.62423	0.104328	0.998432	47274	46717.4	0.0170871	0.110723	0.911836	0.991463	1808	1518.36	0.251881	1.13937	0.254547	0.898569
1	166100	167100	45.8	No	No	No	No	1069	1337.26	-0.323013	-1.13905	0.254682	0.999135	1020	830.152	0.297121	1.41546	0.156933	0.998432	46588	46717.4	-0.00400143	-0.0257399	0.979465	0.998415	1754	1518.36	0.208135	0.926951	0.353952	0.898569
1	166200	167200	45.8	No	No	No	No	1047	1337.26	-0.353014	-1.23246	0.217775	0.999135	1042	830.152	0.327907	1.57949	0.114223	0.998432	46792	46717.4	0.00230207	0.0148408	0.988159	0.998753	1786	1518.36	0.234218	1.05283	0.292418	0.898569
1	166300	167300	46.2	No	No	No	No	1013	1337.26	-0.400641	-1.37683	0.168564	0.999135	1014	830.152	0.288609	1.37073	0.170459	0.998432	46564	46717.4	-0.00474483	-0.0305141	0.975657	0.998415	1794	1518.36	0.240666	1.0843	0.278231	0.898569
1	166400	167400	46.1	No	No	No	No	943	1337.26	-0.503945	-1.67406	0.0941181	0.999135	1027	830.152	0.306988	1.46765	0.142198	0.998432	45075	46717.4	-0.0516323	-0.326713	0.743885	0.981685	1770	1518.36	0.221236	0.989892	0.322227	0.898569
1	166500	167500	47.4	No	No	No	No	893	1337.26	-0.582543	-1.88637	0.059245	0.999135	1032	830.152	0.313995	1.50493	0.132341	0.998432	44318	46717.4	-0.076067	-0.4773	0.633149	0.981685	1721	1518.36	0.180733	0.797137	0.425371	0.898569
1	166600	167600	47.1	No	No	No	No	899	1337.26	-0.572882	-1.86089	0.0627592	0.999135	1008	830.152	0.280047	1.32599	0.184842	0.998432	44255	46717.4	-0.0781194	-0.489832	0.624253	0.981685	1721	1518.36	0.180733	0.797137	0.425371	0.898569
1	166700	167700	46.5	No	No	No	No	887	1337.26	-0.592269	-1.91185	0.0558958	0.999135	1033	830.152	0.315392	1.51239	0.130435	0.998432	44314	46717.4	-0.0761973	-0.478095	0.632582	0.981685	1743	1518.36	0.199059	0.88368	0.376869	0.898569
1	166800	167800	46.2	No	No	No	No	939	1337.26	-0.510078	-1.69105	0.0908276	0.999135	1017	830.152	0.292871	1.3931	0.163591	0.998432	44301	46717.4	-0.0766206	-0.480681	0.630743	0.981685	1762	1518.36	0.2147	0.958422	0.33785	0.898569
1	166900	167900	46.5	No	No	No	No	996	1337.26	-0.425057	-1.44902	0.147333	0.999135	1033	830.152	0.315392	1.51239	0.130435	0.998432	44698	46717.4	-0.0637495	-0.401708	0.687899	0.981685	1822	1518.36	0.263009	1.19445	0.232303	0.898569
1	167000	168000	46.9	No	No	No	No	1077	1337.26	-0.312257	-1.10508	0.269125	0.999135	1044	830.152	0.330673	1.5944	0.110846	0.998432	45345	46717.4	-0.0430163	-0.273004	0.78485	0.983947	1870	1518.36	0.300525	1.38327	0.166583	0.898569
1	167100	168100	45.9	No	No	No	No	1145	1337.26	-0.223927	-0.816343	0.414304	0.999135	1064	830.152	0.35805	1.74352	0.081243	0.998432	45986	46717.4	-0.0227651	-0.145493	0.884322	0.989264	1897	1518.36	0.321206	1.48948	0.136361	0.898569
1	167200	168200	45	No	No	No	No	1273	1337.26	-0.0710426	-0.272837	0.784978	0.999135	1058	830.152	0.349891	1.69878	0.0893599	0.998432	45976	46717.4	-0.0230789	-0.147482	0.882752	0.989264	1922	1518.36	0.340095	1.58782	0.112326	0.898569
1	167300	168300	42.3	No	No	No	No	1386	1337.26	0.0516523	0.206977	0.836028	0.999135	1081	830.152	0.380918	1.87027	0.0614467	0.998432	47206	46717.4	0.0150104	0.0971958	0.922571	0.993129	2000	1518.36	0.397486	1.89466	0.058138	0.898569
1	167400	168400	40.7	No	No	No	No	1452	1337.26	0.118766	0.487222	0.626101	0.999135	1080	830.152	0.379583	1.86281	0.0624888	0.998432	47159	46717.4	0.0135733	0.0878463	0.929999	0.994564	1987	1518.36	0.388078	1.84352	0.0652536	0.898569
1	167500	168500	39.7	No	No	No	No	1462	1337.26	0.128668	0.529683	0.596332	0.999135	1057	830.152	0.348527	1.69133	0.0907741	0.998432	47272	46717.4	0.0170261	0.110325	0.912152	0.991463	2003	1518.36	0.399649	1.90646	0.056591	0.898569
1	167600	168600	39.9	No	No	No	No	1522	1337.26	0.186693	0.784452	0.432775	0.999135	1018	830.152	0.294289	1.40055	0.161348	0.998432	48604	46717.4	0.0571152	0.375293	0.707443	0.981685	2016	1518.36	0.408982	1.9576	0.0502775	0.898569
1	167700	168700	40.2	No	No	No	No	1606	1337.26	0.264197	1.14113	0.253817	0.999135	1037	830.152	0.320968	1.54221	0.123022	0.998432	49458	46717.4	0.0822441	0.545175	0.585633	0.981685	2036	1518.36	0.423224	2.03627	0.0417232	0.898569
1	167800	168800	40	No	No	No	No	1691	1337.26	0.338602	1.50205	0.133084	0.999135	1055	830.152	0.345795	1.67642	0.0936566	0.998432	50122	46717.4	0.101484	0.677261	0.49824	0.981685	2044	1518.36	0.428882	2.06774	0.0386644	0.898569
1	167900	168900	40.4	No	No	No	No	1722	1337.26	0.36481	1.63368	0.102326	0.999135	1068	830.152	0.363463	1.77334	0.0761721	0.998432	50572	46717.4	0.114379	0.766777	0.443214	0.981685	2055	1518.36	0.436625	2.11101	0.0347713	0.898569
1	168000	169000	41	No	No	No	No	1733	1337.26	0.373997	1.68039	0.092882	0.999135	1082	830.152	0.382252	1.87772	0.0604191	0.998432	50838	46717.4	0.121947	0.819692	0.412392	0.981685	2042	1518.36	0.427469	2.05987	0.0394106	0.898569
1	168100	169100	43.5	No	No	No	No	1716	1337.26	0.359775	1.6082	0.107791	0.999135	1067	830.152	0.362112	1.76589	0.0774149	0.998432	50974	46717.4	0.125802	0.846745	0.397137	0.981685	1995	1518.36	0.393875	1.87499	0.0607945	0.898569
1	168200	169200	44.6	No	No	No	No	1702	1337.26	0.347956	1.54876	0.12144	0.999135	1090	830.152	0.39288	1.93737	0.0527002	0.998432	50992	46717.4	0.126311	0.850326	0.395144	0.981685	1967	1518.36	0.373483	1.76484	0.0775904	0.898569
1	168300	169300	47.4	No	No	No	No	1682	1337.26	0.330903	1.46383	0.143239	0.999135	1077	830.152	0.37557	1.84044	0.0657031	0.998432	51034	46717.4	0.127499	0.858681	0.390517	0.981685	1912	1518.36	0.332569	1.54849	0.121506	0.898569
1	168400	169400	49.2	No	No	No	No	1705	1337.26	0.350497	1.5615	0.118407	0.999135	1090	830.152	0.39288	1.93737	0.0527002	0.998432	50778	46717.4	0.120244	0.807756	0.419231	0.981685	1893	1518.36	0.318161	1.47374	0.140551	0.898569
1	168500	169500	49.9	No	No	No	No	1605	1337.26	0.263298	1.13688	0.255588	0.999135	1087	830.152	0.388904	1.915	0.0554922	0.998432	50557	46717.4	0.113951	0.763794	0.44499	0.981685	1846	1518.36	0.281889	1.28886	0.197448	0.898569
1	168600	169600	50.2	No	No	No	No	1664	1337.26	0.31538	1.3874	0.165319	0.999135	1105	830.152	0.412598	2.04921	0.0404419	0.998432	49755	46717.4	0.0908817	0.604256	0.545674	0.981685	1792	1518.36	0.239057	1.07643	0.281733	0.898569
1	168700	169700	50.6	No	No	No	No	1694	1337.26	0.341159	1.51479	0.129826	0.999135	1121	830.152	0.433338	2.1685	0.0301207	0.998432	50106	46717.4	0.101024	0.674078	0.500261	0.981685	1778	1518.36	0.227742	1.02136	0.307083	0.898569
1	168800	169800	50.3	No	No	No	No	1753	1337.26	0.390551	1.76531	0.0775117	0.999135	1141	830.152	0.458851	2.31761	0.0204703	0.998432	49753	46717.4	0.0908237	0.603858	0.545938	0.981685	1761	1518.36	0.213881	0.954488	0.339837	0.898569
1	168900	169900	50.3	No	No	No	No	1699	1337.26	0.345411	1.53602	0.124534	0.999135	1147	830.152	0.466417	2.36235	0.0181595	0.998432	50171	46717.4	0.102894	0.687009	0.492077	0.981685	1791	1518.36	0.238252	1.0725	0.283495	0.898569
1	169000	170000	51.5	No	No	No	No	1695	1337.26	0.34201	1.51903	0.128754	0.999135	1153	830.152	0.473944	2.40708	0.0160805	0.998432	50496	46717.4	0.112209	0.751659	0.452256	0.981685	1779	1518.36	0.228553	1.0253	0.305224	0.898569
1	169100	170100	50.6	No	No	No	No	1634	1337.26	0.289133	1.26002	0.207662	0.999135	1147	830.152	0.466417	2.36235	0.0181595	0.998432	50182	46717.4	0.10321	0.689197	0.490699	0.981685	1738	1518.36	0.194914	0.864011	0.387582	0.898569
1	169200	170200	51.4	No	No	No	No	1633	1337.26	0.28825	1.25577	0.209198	0.999135	1187	830.152	0.515872	2.66058	0.00780059	0.934871	51031	46717.4	0.127414	0.858084	0.390846	0.981685	1771	1518.36	0.222051	0.993825	0.320308	0.898569
1	169300	170300	50.3	No	No	No	No	1625	1337.26	0.281165	1.2218	0.221782	0.999135	1172	830.152	0.497524	2.54874	0.0108111	0.998432	50889	46717.4	0.123394	0.829837	0.406631	0.981685	1770	1518.36	0.221236	0.989892	0.322227	0.898569
1	169400	170400	49.6	No	No	No	No	1621	1337.26	0.277609	1.20482	0.228273	0.999135	1137	830.152	0.453784	2.28779	0.0221497	0.998432	50908	46717.4	0.123933	0.833616	0.404497	0.981685	1768	1518.36	0.219605	0.982024	0.326088	0.898569
1	169500	170500	50.6	No	No	No	No	1638	1337.26	0.29266	1.277	0.201601	0.999135	1141	830.152	0.458851	2.31761	0.0204703	0.998432	51188	46717.4	0.131846	0.889315	0.373834	0.981685	1771	1518.36	0.222051	0.993825	0.320308	0.898569
1	169600	170600	49.9	No	No	No	No	1582	1337.26	0.242475	1.03922	0.298702	0.999135	1153	830.152	0.473944	2.40708	0.0160805	0.998432	51032	46717.4	0.127442	0.858283	0.390736	0.981685	1769	1518.36	0.22042	0.985958	0.324154	0.898569
1	169700	170700	48.7	No	No	No	No	1551	1337.26	0.213924	0.90759	0.364095	0.999135	1121	830.152	0.433338	2.1685	0.0301207	0.998432	50693	46717.4	0.117827	0.790847	0.429033	0.981685	1737	1518.36	0.194084	0.860078	0.389746	0.898569
1	169800	170800	48.5	No	No	No	No	1519	1337.26	0.183847	0.771713	0.440284	0.999135	1100	830.152	0.406055	2.01193	0.0442276	0.998432	50958	46717.4	0.125349	0.843563	0.398914	0.981685	1723	1518.36	0.182409	0.805005	0.420817	0.898569
1	169900	170900	48.5	No	No	No	No	1444	1337.26	0.110796	0.453253	0.650367	0.999135	1073	830.152	0.370202	1.81062	0.0701995	0.998432	50618	46717.4	0.115691	0.775928	0.437791	0.981685	1698	1518.36	0.161323	0.706661	0.479777	0.898569
1	170000	171000	48	No	No	No	No	1408	1337.26	0.0743724	0.300392	0.763878	0.999135	1043	830.152	0.329291	1.58695	0.112525	0.998432	50123	46717.4	0.101513	0.67746	0.498114	0.981685	1675	1518.36	0.141647	0.616185	0.537773	0.902989
1	170100	171100	48.5	No	No	No	No	1371	1337.26	0.0359536	0.143284	0.886066	0.999135	1072	830.152	0.368857	1.80317	0.0713623	0.998432	50182	46717.4	0.10321	0.689197	0.490699	0.981685	1672	1518.36	0.139061	0.604383	0.545589	0.903275
1	170200	171200	47.8	No	No	No	No	1383	1337.26	0.0485262	0.194238	0.845989	0.999135	1057	830.152	0.348527	1.69133	0.0907741	0.998432	49426	46717.4	0.0813103	0.538809	0.590018	0.981685	1632	1518.36	0.104127	0.447033	0.654851	0.917659
1	170300	171300	48.7	No	No	No	No	1486	1337.26	0.152159	0.631591	0.527654	0.999135	1044	830.152	0.330673	1.5944	0.110846	0.998432	49854	46717.4	0.0937494	0.623949	0.532661	0.981685	1666	1518.36	0.133875	0.580781	0.561388	0.904848
1	170400	171400	48.5	No	No	No	No	1526	1337.26	0.19048	0.801436	0.422879	0.999135	1023	830.152	0.301358	1.43783	0.150482	0.998432	49812	46717.4	0.0925335	0.615594	0.538162	0.981685	1678	1518.36	0.144229	0.627986	0.530013	0.901317
1	170500	171500	47.6	No	No	No	No	1505	1337.26	0.170489	0.712267	0.476299	0.999135	992	830.152	0.256964	1.2067	0.227547	0.998432	48677	46717.4	0.0592804	0.389815	0.696674	0.981685	1650	1518.36	0.119952	0.517841	0.604569	0.909997
1	170600	171600	47.9	No	No	No	No	1503	1337.26	0.16857	0.703775	0.481573	0.999135	986	830.152	0.248211	1.16197	0.245249	0.998432	49238	46717.4	0.0758123	0.501411	0.616082	0.981685	1714	1518.36	0.174853	0.769601	0.441536	0.898569
1	170700	171700	48.1	No	No	No	No	1468	1337.26	0.134577	0.55516	0.578785	0.999135	981	830.152	0.240877	1.12469	0.260721	0.998432	49051	46717.4	0.0703227	0.464212	0.642496	0.981685	1716	1518.36	0.176536	0.777469	0.436882	0.898569
1	170800	171800	48.4	No	No	No	No	1391	1337.26	0.0568474	0.228207	0.819485	0.999135	930	830.152	0.163854	0.744443	0.456609	0.998432	48303	46717.4	0.048153	0.315417	0.752445	0.98251	1714	1518.36	0.174853	0.769601	0.441536	0.898569
1	170900	171900	48.4	No	No	No	No	1364	1337.26	0.0285687	0.113562	0.909585	0.999135	920	830.152	0.148258	0.669885	0.502931	0.998432	48173	46717.4	0.0442649	0.289556	0.772156	0.983125	1723	1518.36	0.182409	0.805005	0.420817	0.898569
1	171000	172000	48.2	No	No	No	No	1376	1337.26	0.0412055	0.164515	0.869326	0.999135	937	830.152	0.174673	0.796633	0.425664	0.998432	47984	46717.4	0.0385936	0.251959	0.801072	0.984417	1725	1518.36	0.184083	0.812873	0.416291	0.898569
1	171100	172100	48	No	No	No	No	1365	1337.26	0.029626	0.117808	0.90622	0.999135	940	830.152	0.179284	0.819001	0.412786	0.998432	48099	46717.4	0.0420471	0.274836	0.783442	0.983805	1760	1518.36	0.213062	0.950554	0.341831	0.898569
1	171200	172200	49	No	No	No	No	1390	1337.26	0.0558099	0.223961	0.822788	0.999135	936	830.152	0.173132	0.789177	0.430008	0.998432	48111	46717.4	0.042407	0.277223	0.781609	0.983805	1806	1518.36	0.250284	1.13151	0.257842	0.898569
1	171300	172300	47.9	No	No	No	No	1378	1337.26	0.0433009	0.173007	0.862646	0.999135	952	830.152	0.197585	0.90847	0.36363	0.998432	48018	46717.4	0.0396155	0.258723	0.795849	0.984417	1787	1518.36	0.235026	1.05677	0.290619	0.898569
1	171400	172400	48.9	No	No	No	No	1391	1337.26	0.0568474	0.228207	0.819485	0.999135	959	830.152	0.208155	0.960661	0.336723	0.998432	48687	46717.4	0.0595768	0.391804	0.695203	0.981685	1827	1518.36	0.266963	1.21412	0.224704	0.898569
1	171500	172500	48.9	No	No	No	No	1369	1337.26	0.0338475	0.134792	0.892776	0.999135	965	830.152	0.217153	1.0054	0.314707	0.998432	48146	46717.4	0.0434561	0.284185	0.776268	0.983694	1824	1518.36	0.264592	1.20231	0.229242	0.898569
1	171600	172600	49.5	No	No	No	No	1301	1337.26	-0.039654	-0.153945	0.877653	0.999135	995	830.152	0.26132	1.22907	0.219046	0.998432	48181	46717.4	0.0445045	0.291148	0.770938	0.983125	1858	1518.36	0.291237	1.33606	0.181529	0.898569
1	171700	172700	50.5	No	No	No	No	1337	1337.26	-0.000275515	-0.00108427	0.999135	0.999135	1026	830.152	0.305583	1.4602	0.144235	0.998432	47907	46717.4	0.0362766	0.236642	0.812934	0.984499	1827	1518.36	0.266963	1.21412	0.224704	0.898569
1	171800	172800	50.1	No	No	No	No	1312	1337.26	-0.0275073	-0.107238	0.9146	0.999135	1050	830.152	0.338941	1.63914	0.101185	0.998432	47367	46717.4	0.0199225	0.129223	0.897181	0.98929	1815	1518.36	0.257456	1.16691	0.243246	0.898569
1	171900	172900	50.4	No	No	No	No	1305	1337.26	-0.0352252	-0.136961	0.891062	0.999135	1078	830.152	0.376909	1.8479	0.0646168	0.998432	46579	46717.4	-0.00428016	-0.0275302	0.978037	0.998415	1790	1518.36	0.237446	1.06857	0.285265	0.898569
1	172000	173000	50.3	No	No	No	No	1336	1337.26	-0.00135497	-0.00533041	0.995747	0.999135	1098	830.152	0.40343	1.99702	0.0458235	0.998432	46612	46717.4	-0.00325841	-0.0209657	0.983273	0.998571	1821	1518.36	0.262217	1.19051	0.233845	0.898569
1	172100	173100	50.1	No	No	No	No	1344	1337.26	0.00725816	0.0286387	0.977153	0.999135	1063	830.152	0.356693	1.73606	0.0825527	0.998432	45883	46717.4	-0.0260001	-0.165982	0.868171	0.987724	1801	1518.36	0.246285	1.11184	0.266208	0.898569
1	172200	173200	50.2	No	No	No	No	1320	1337.26	-0.0187371	-0.0732687	0.941592	0.999135	1078	830.152	0.376909	1.8479	0.0646168	0.998432	45597	46717.4	-0.0350209	-0.222875	0.823633	0.985132	1770	1518.36	0.221236	0.989892	0.322227	0.898569
1	172300	173300	51	No	No	No	No	1344	1337.26	0.00725816	0.0286387	0.977153	0.999135	1106	830.152	0.413903	2.05666	0.0397187	0.998432	45010	46717.4	-0.0537143	-0.339644	0.734125	0.981685	1760	1518.36	0.213062	0.950554	0.341831	0.898569
1	172400	173400	51.1	No	No	No	No	1378	1337.26	0.0433009	0.173007	0.862646	0.999135	1135	830.152	0.451244	2.27288	0.0230334	0.998432	44800	46717.4	-0.0604611	-0.381418	0.702893	0.981685	1737	1518.36	0.194084	0.860078	0.389746	0.898569
1	172500	173500	50.7	No	No	No	No	1380	1337.26	0.0453933	0.1815	0.855975	0.999135	1153	830.152	0.473944	2.40708	0.0160805	0.998432	44567	46717.4	-0.067984	-0.427767	0.66882	0.981685	1717	1518.36	0.177376	0.781402	0.434566	0.898569
1	172600	173600	51.1	No	No	No	No	1364	1337.26	0.0285687	0.113562	0.909585	0.999135	1137	830.152	0.453784	2.28779	0.0221497	0.998432	44637	46717.4	-0.0657198	-0.413843	0.678989	0.981685	1683	1518.36	0.148522	0.647655	0.517208	0.900923
1	172700	173700	50.9	No	No	No	No	1327	1337.26	-0.0111066	-0.0435457	0.965267	0.999135	1160	830.152	0.482677	2.45927	0.0139218	0.998432	44950	46717.4	-0.0556387	-0.351579	0.725154	0.981685	1674	1518.36	0.140786	0.612251	0.540372	0.902989
[truncated: 38,592 more rows]
